# Supplementary material for: 5-Acetyl-2-amino-4-(2-fluoro­phen­yl)-6-methyl-4H-pyran-3-carbo­nitrile dichlo­methane hemisolvate
Source: IUCrdata. 2025 Apr 24;10(Pt 4):x250337. doi: 10.1107/S2414314625003372 (PMC12054746; doi:10.1107/S2414314625003372)
Supplement: Supplementary file 1 [file x-10-x250337-sup1.cif]

##############################################################################
#                                                                            #
# This CIF contains the data for a data article accepted for                 #
# publication in IUCrData. It conforms to the requirements of                #
# Notes for Authors for IUCrData, and has been                               #
# peer reviewed under the auspices of IUCrData.                              #
#                                                                            #
# Full details of the Crystallographic Information File format               #
# are given in the paper "The Crystallographic Information File (CIF):       #
# a New Standard Archive File for Crystallography" by S. R. Hall, F. H.      #
# Allen and I. D. Brown [Acta Cryst. (1991), A47, 655-685].                  #
#                                                                            #
# The current version of the core CIF dictionary is obtainable from          #
# ftp://ftp.iucr.org/pub/cif_core.dic.                                       #
#                                                                            #
# Software is freely available for graphical display of the structure(s)     #
# in this CIF. For information consult the CIF software page                 #
# http://www.iucr.org/resources/cif/software.                                #
#                                                                            #
# This file may be used for bona fide research purposes within the           #
# scientific community so long as proper attribution is given to the data    # 
# article from which it was obtained.                                        #
#                                                                            #
##############################################################################
data_I
_audit_creation_method
;
Olex2 1.5
(compiled 2025.02.27 svn.r83f5de26 for OlexSys, GUI svn.r7172)
;
_journal_date_recd_electronic     2025-03-19
_journal_date_accepted     2025-04-14
_journal_name_full     'IUCrData'
_journal_year     2025
_journal_volume     10
_journal_issue      4
_journal_page_first     0
_journal_page_last     0
_journal_paper_category     HO
_journal_paper_doi     10.1107/S2414314625003372
_journal_coeditor_code     HB4509
_publ_contact_author_name     'Carren Nyapola'
_publ_contact_author_address
;
University of KwaZulu-Natal
School of Chemistry and Physics
Private bag X54001
Durban, 4000,
South Africa
;
_publ_contact_author_email     '224171425@stu.ukzn.ac.za'
_publ_contact_author_fax     ?
_publ_contact_author_phone     ?
_publ_section_title
;
5-Acetyl-2-amino-4-(2-fluorophenyl)-6-methyl-4<i>H</i>-pyran-3-carbonitrile
dichloromethane hemisolvate
;
_publ_section_title_footnote     .
loop_
    _publ_author_name
    _publ_author_footnote
    _publ_author_address
    'Nyapola, Carren' .
;
University of KwaZulu-Natal
School of Chemistry and Physics
Private bag X54001
Durban, 4000,
South Africa
;
    'Zamisa, Sizwe J.' .
;
University of KwaZulu-Natal
School of Chemistry and Physics
Private bag X54001
Durban, 4000,
South Africa
;
    'Omondi, Bernard' .
;
University of KwaZulu-Natal
School of Chemistry and Physics
Private bag X54001
Durban, 4000,
South Africa
;
    'Njogu, Eric M.' .
;
Multimedia University of Kenya, PO Box 15653-00503, Nairobi, Kenya
;
_publ_section_synopsis
;
A two-dimensional supramolecular architecture mediated by N---H...N and
N---H...O hydrogen bonds is formed in the crystal of the title compound.
;
_chemical_name_systematic
;
5-Acetyl-2-amino-4-(2-fluorophenyl)-6-methyl-4<i>H</i>-pyran-3-carbonitrile
dichloromethane hemisolvate
;
_chemical_name_common     ?
_chemical_formula_moiety     '2(C15 H13 F N2 O2), C H2 Cl2'
_chemical_formula_sum     'C31 H28 Cl2 F2 N4 O4'
_chemical_formula_iupac     '2C15 H13 F N2 O2, C H2 Cl2'
_chemical_formula_weight     629.47
_chemical_melting_point     ?
_space_group_crystal_system     monoclinic
_space_group_name_H-M_alt     'P 1 21/c 1'
_space_group_name_Hall     '-P 2ybc'
loop_
    _space_group_symop_operation_xyz
    'x, y, z'
    '-x, y+1/2, -z+1/2'
    '-x, -y, -z'
    'x, -y-1/2, z-1/2'
_cell_length_a     10.8670(4)
_cell_length_b     15.2671(6)
_cell_length_c     19.1569(8)
_cell_angle_alpha     90
_cell_angle_beta     97.463(2)
_cell_angle_gamma     90
_cell_volume     3151.4(2)
_cell_formula_units_Z     4
_cell_measurement_reflns_used     9748
_cell_measurement_theta_min     2.29
_cell_measurement_theta_max     26.98
_cell_measurement_temperature     296.15
_exptl_crystal_description     block
_exptl_crystal_colour     colourless
_exptl_crystal_size_max     0.31
_exptl_crystal_size_mid     0.22
_exptl_crystal_size_min     0.16
_exptl_crystal_density_diffrn     1.327
_exptl_crystal_density_meas     .
_exptl_crystal_density_method     ?
_exptl_crystal_F_000     1304
_exptl_absorpt_coefficient_mu     0.259
_exptl_absorpt_correction_type     multi-scan
_exptl_absorpt_process_details
;
(SADABS; Krause <i>et al.</i>,  2015)
;
_exptl_absorpt_correction_T_min     0.4846
_exptl_absorpt_correction_T_max     0.7457
_diffrn_ambient_temperature     296.15
_diffrn_source     'microfocus sealed X-ray tube'
_diffrn_radiation_type     MoK\a
_diffrn_radiation_wavelength     0.71073
_diffrn_radiation_monochromator     'mirror optics'
_diffrn_measurement_device_type     'Bruker SMART APEXII CCD'
_diffrn_measurement_device     'three-circle diffractometer'
_diffrn_measurement_method     '\w and \f scans'
_diffrn_detector     'Bruker APEX2 area detector'
_diffrn_detector_area_resol_mean     7.9
_diffrn_reflns_number     84575
_diffrn_reflns_av_R_equivalents     0.0631
_diffrn_reflns_av_unetI/netI     0.0249
_diffrn_reflns_theta_min     1.711
_diffrn_reflns_theta_max     26.029
_diffrn_reflns_theta_full     25.242
_diffrn_measured_fraction_theta_max     0.997
_diffrn_measured_fraction_theta_full     0.998
_diffrn_reflns_limit_h_min     -13
_diffrn_reflns_limit_h_max     13
_diffrn_reflns_limit_k_min     -18
_diffrn_reflns_limit_k_max     18
_diffrn_reflns_limit_l_min     -23
_diffrn_reflns_limit_l_max     23
_diffrn_standards_number     0
_diffrn_radiation_probe     x-ray
_refine_special_details     ?
_reflns_number_total     6190
_reflns_number_gt     4405
_reflns_threshold_expression     'I > 2\s(I)'
_refine_ls_structure_factor_coef     Fsqd
_refine_ls_matrix_type     full
_refine_ls_R_factor_all     0.0964
_refine_ls_R_factor_gt     0.0740
_refine_ls_wR_factor_gt     0.2132
_refine_ls_wR_factor_ref     0.2387
_refine_ls_goodness_of_fit_ref     1.077
_refine_ls_restrained_S_all     1.096
_refine_ls_number_reflns     6190
_refine_ls_number_parameters     419
_refine_ls_number_restraints     59
_refine_ls_hydrogen_treatment     constr
_refine_ls_weighting_scheme     calc
_refine_ls_weighting_details
              'w=1/[\s^2^(Fo^2^)+(0.1098P)^2^+1.8679P] where P=(Fo^2^+2Fc^2^)/3'
_atom_sites_solution_hydrogens     geom
_atom_sites_solution_primary     dual
_atom_sites_solution_secondary     ?
_refine_ls_shift/su_max     0.000
_refine_ls_shift/su_mean     0.000
_refine_diff_density_max     0.711
_refine_diff_density_min     -0.605
_refine_ls_extinction_method     none
_refine_ls_extinction_coef     .
loop_
    _atom_type_symbol
    _atom_type_description
    _atom_type_scat_dispersion_real
    _atom_type_scat_dispersion_imag
    _atom_type_scat_source
    'C' 'C' 0.0033 0.0016
                         'International Tables Vol C Tables 4.2.6.8 and 6.1.1.4'
    'H' 'H' 0.0000 0.0000
                         'International Tables Vol C Tables 4.2.6.8 and 6.1.1.4'
    'Cl' 'Cl' 0.1484 0.1585
                         'International Tables Vol C Tables 4.2.6.8 and 6.1.1.4'
    'F' 'F' 0.0171 0.0103
                         'International Tables Vol C Tables 4.2.6.8 and 6.1.1.4'
    'N' 'N' 0.0061 0.0033
                         'International Tables Vol C Tables 4.2.6.8 and 6.1.1.4'
    'O' 'O' 0.0106 0.0060
                         'International Tables Vol C Tables 4.2.6.8 and 6.1.1.4'
_computing_data_collection
;
SAINT (Bruker, 2016)
;
_computing_cell_refinement
;
SAINT (Bruker, 2016)
;
_computing_data_reduction
;
APEX2 (Bruker, 2016)
;
_computing_structure_solution
;
<i>SHELXT2018/2</i> (Sheldrick, 2015a)
;
_computing_structure_refinement
;
<i>SHELXL2018/3</i> (Sheldrick, 2015b)
;
_computing_molecular_graphics
;
Olex2 1.5 (Dolomanov <i>et al.</i>,  2009)
;
_computing_publication_material
;
Olex2 1.5 (Dolomanov <i>et al.</i>,  2009)
;
loop_
    _atom_site_type_symbol
    _atom_site_label
    _atom_site_fract_x
    _atom_site_fract_y
    _atom_site_fract_z
    _atom_site_U_iso_or_equiv
    _atom_site_adp_type
    _atom_site_calc_flag
    _atom_site_occupancy
    _atom_site_disorder_assembly
    _atom_site_disorder_group
    F F1 0.6616(2) 0.83522(16) 0.26782(10) 0.0953(7) Uani d 1 . .
    O O1 0.7001(3) 0.93283(16) 0.55386(12) 0.0889(7) Uani d 1 . .
    O O2 0.6515(2) 0.66060(13) 0.52455(10) 0.0754(6) Uani d 1 . .
    N N1 0.6603(3) 0.53973(16) 0.46177(14) 0.0874(9) Uani d 1 . .
    H H1A 0.664961 0.509947 0.424097 0.105 Uiso calc 1 . .
    H H1B 0.655578 0.513218 0.500938 0.105 Uiso calc 1 . .
    N N2 0.6820(4) 0.60700(19) 0.28440(15) 0.0938(10) Uani d 1 . .
    C C1 0.6117(3) 0.9631(2) 0.43838(18) 0.0780(9) Uani d 1 . .
    H H1C 0.672777 0.970770 0.406908 0.117 Uiso calc 1 . .
    H H1D 0.592906 1.018817 0.457700 0.117 Uiso calc 1 . .
    H H1E 0.537620 0.938604 0.413090 0.117 Uiso calc 1 . .
    C C2 0.6612(3) 0.90264(18) 0.49666(15) 0.0590(7) Uani d 1 . .
    C C3 0.6610(2) 0.80710(17) 0.48275(13) 0.0512(6) Uani d 1 . .
    C C4 0.6532(3) 0.74986(18) 0.53509(14) 0.0592(7) Uani d 1 . .
    C C5 0.6604(3) 0.62692(18) 0.45944(14) 0.0616(7) Uani d 1 . .
    C C6 0.6671(3) 0.67926(16) 0.40317(13) 0.0524(6) Uani d 1 . .
    C C7 0.6665(2) 0.77841(15) 0.40747(13) 0.0487(6) Uani d 1 . .
    H H7 0.591720 0.799862 0.378372 0.058 Uiso calc 1 . .
    C C8 0.6404(4) 0.7660(2) 0.61059(16) 0.0832(10) Uani d 1 . .
    H H8A 0.720099 0.760602 0.638425 0.125 Uiso calc 1 . .
    H H8B 0.584349 0.723771 0.626143 0.125 Uiso calc 1 . .
    H H8C 0.608424 0.823891 0.615798 0.125 Uiso calc 1 . .
    C C9 0.6762(3) 0.63938(18) 0.33777(15) 0.0617(7) Uani d 1 . .
    C C10 0.7795(2) 0.81656(16) 0.37852(13) 0.0518(6) Uani d 1 . .
    C C11 0.7726(3) 0.84350(19) 0.30958(16) 0.0651(7) Uani d 1 . .
    C C12 0.8707(4) 0.8794(2) 0.2811(2) 0.0873(11) Uani d 1 . .
    H H12 0.861562 0.896505 0.234132 0.105 Uiso calc 1 . .
    C C13 0.9811(4) 0.8896(3) 0.3224(3) 0.0961(12) Uani d 1 . .
    H H13 1.048277 0.913937 0.303786 0.115 Uiso calc 1 . .
    C C14 0.9936(3) 0.8638(3) 0.3919(2) 0.0920(11) Uani d 1 . .
    H H14 1.068962 0.871236 0.420324 0.110 Uiso calc 1 . .
    C C15 0.8935(3) 0.8266(2) 0.41938(18) 0.0727(8) Uani d 1 . .
    H H15 0.903207 0.808215 0.466051 0.087 Uiso calc 1 . .
    F F2 0.3253(2) 0.65517(16) 0.13286(11) 0.1017(7) Uani d 1 . .
    O O4 0.30673(19) 0.84069(12) 0.38524(9) 0.0618(5) Uani d 1 . .
    N N3 0.3590(3) 0.89205(18) 0.14758(15) 0.0865(9) Uani d 1 . .
    N N4 0.3104(3) 0.96089(15) 0.32094(13) 0.0688(7) Uani d 1 . .
    H H4A 0.316273 0.990322 0.283234 0.083 Uiso calc 1 . .
    H H4B 0.300445 0.987702 0.359285 0.083 Uiso calc 1 . .
    C C16 0.3714(4) 0.5364(2) 0.3085(2) 0.0996(13) Uani d 1 . .
    H H16A 0.297518 0.526520 0.276201 0.149 Uiso calc 1 . .
    H H16B 0.399092 0.482090 0.330364 0.149 Uiso calc 1 . .
    H H16C 0.435043 0.559851 0.283542 0.149 Uiso calc 1 . .
    C C17 0.3444(4) 0.5994(2) 0.3631(2) 0.0860(10) Uani d 1 . .
    C C18 0.3294(2) 0.69418(17) 0.34666(15) 0.0562(6) Uani d 1 . .
    C C19 0.3188(3) 0.75174(18) 0.39809(15) 0.0584(7) Uani d 1 . .
    C C20 0.3169(2) 0.87347(16) 0.31995(13) 0.0516(6) Uani d 1 . .
    C C21 0.3321(2) 0.82051(16) 0.26544(13) 0.0497(6) Uani d 1 . .
    C C22 0.3258(2) 0.72140(15) 0.27028(14) 0.0516(6) Uani d 1 . .
    H H22 0.398628 0.696739 0.252122 0.062 Uiso calc 1 . .
    C C23 0.3164(4) 0.7376(3) 0.47495(17) 0.0837(10) Uani d 1 . .
    H H23A 0.238184 0.712484 0.482371 0.100 Uiso calc 1 . .
    H H23B 0.327234 0.792666 0.499163 0.100 Uiso calc 1 . .
    H H23C 0.382327 0.698536 0.492790 0.100 Uiso calc 1 . .
    C C24 0.3476(3) 0.85970(17) 0.20039(15) 0.0597(7) Uani d 1 . .
    C C25 0.2090(3) 0.68716(16) 0.22507(14) 0.0550(6) Uani d 1 . .
    C C26 0.2138(3) 0.6560(2) 0.15778(17) 0.0715(8) Uani d 1 . .
    C C27 0.1119(5) 0.6249(3) 0.1150(2) 0.0957(12) Uani d 1 . .
    H H27 0.119165 0.604588 0.069968 0.115 Uiso calc 1 . .
    C C28 -0.0002(4) 0.6245(3) 0.1398(3) 0.1032(14) Uani d 1 . .
    H H28 -0.069957 0.603421 0.111521 0.124 Uiso calc 1 . .
    C C29 -0.0109(3) 0.6550(3) 0.2067(2) 0.0913(11) Uani d 1 . .
    H H29 -0.087412 0.654609 0.223550 0.110 Uiso calc 1 . .
    C C30 0.0939(3) 0.6862(2) 0.24847(18) 0.0711(8) Uani d 1 . .
    H H30 0.086499 0.707098 0.293346 0.085 Uiso calc 1 . .
    O O3A 0.3692(6) 0.5749(4) 0.4238(4) 0.0913(13) Uani d 0.5 A 1
    O O3 0.2981(7) 0.5700(4) 0.4175(4) 0.107(2) Uani d 0.5 A 2
    Cl Cl2 -0.0289(13) 0.5107(10) 0.3527(10) 0.183(2) Uani d 0.3333 B 1
    Cl Cl3 -0.0044(12) 0.3416(6) 0.4020(5) 0.1845(17) Uani d 0.3333 B 1
    C C1A 0.0493(19) 0.4488(8) 0.4202(10) 0.182(2) Uani d 0.3333 B 1
    H H1AA 0.029605 0.468328 0.465648 0.219 Uiso calc 0.3333 B 1
    H H1AB 0.138398 0.452374 0.419922 0.219 Uiso calc 0.3333 B 1
    Cl Cl3A 0.0105(8) 0.3565(4) 0.4722(4) 0.1845(17) Uani d 0.3333 C 2
    C C1B -0.045(2) 0.3910(15) 0.3879(10) 0.182(2) Uani d 0.3333 C 2
    H H1BA 0.002048 0.358295 0.356847 0.219 Uiso calc 0.3333 C 2
    H H1BB -0.129373 0.369594 0.378881 0.219 Uiso calc 0.3333 C 2
    Cl Cl2A -0.0494(14) 0.4896(11) 0.3592(10) 0.183(2) Uani d 0.3333 C 2
    Cl Cl1 0.0398(7) 0.5174(6) 0.3831(4) 0.183(2) Uani d 0.3333 D 3
    Cl Cl4 0.0405(12) 0.3494(5) 0.4256(5) 0.1845(17) Uani d 0.3333 D 3
    C C1C -0.0492(18) 0.4449(9) 0.4279(13) 0.182(2) Uani d 0.3333 D 3
    H H1CA -0.054082 0.464065 0.475786 0.219 Uiso calc 0.3333 D 3
    H H1CB -0.132263 0.437309 0.403269 0.219 Uiso calc 0.3333 D 3
loop_
    _atom_site_aniso_label
    _atom_site_aniso_U_11
    _atom_site_aniso_U_22
    _atom_site_aniso_U_33
    _atom_site_aniso_U_12
    _atom_site_aniso_U_13
    _atom_site_aniso_U_23
    F1 0.1047(15) 0.1224(18) 0.0571(11) -0.0045(12) 0.0040(10) 0.0216(10)
    O1 0.123(2) 0.0682(14) 0.0725(15) 0.0101(13) 0.0004(13) -0.0274(11)
    O2 0.1291(19) 0.0538(11) 0.0446(10) -0.0029(11) 0.0166(11) 0.0041(8)
    N1 0.156(3) 0.0467(14) 0.0599(15) -0.0021(15) 0.0174(16) 0.0057(11)
    N2 0.159(3) 0.0625(16) 0.0641(17) -0.0180(18) 0.0316(18) -0.0145(14)
    C1 0.098(2) 0.0503(16) 0.086(2) 0.0146(15) 0.0117(18) -0.0010(15)
    C2 0.0612(15) 0.0557(15) 0.0615(17) 0.0043(12) 0.0134(13) -0.0107(13)
    C3 0.0566(14) 0.0501(14) 0.0474(13) 0.0034(11) 0.0088(11) -0.0045(11)
    C4 0.0758(18) 0.0559(15) 0.0466(14) 0.0005(13) 0.0101(12) -0.0029(11)
    C5 0.087(2) 0.0474(14) 0.0506(15) 0.0006(13) 0.0084(13) 0.0000(11)
    C6 0.0701(16) 0.0441(13) 0.0430(13) -0.0012(11) 0.0075(11) -0.0013(10)
    C7 0.0588(14) 0.0431(13) 0.0435(13) 0.0024(10) 0.0046(10) 0.0008(10)
    C8 0.121(3) 0.083(2) 0.0489(17) -0.007(2) 0.0238(17) -0.0078(15)
    C9 0.087(2) 0.0458(14) 0.0530(16) -0.0081(13) 0.0119(13) -0.0026(12)
    C10 0.0630(15) 0.0409(12) 0.0526(14) 0.0041(11) 0.0120(11) -0.0025(10)
    C11 0.0790(19) 0.0589(16) 0.0594(17) 0.0044(14) 0.0160(14) 0.0053(13)
    C12 0.104(3) 0.081(2) 0.085(2) 0.010(2) 0.045(2) 0.0221(19)
    C13 0.091(3) 0.082(2) 0.126(4) -0.004(2) 0.055(3) 0.006(2)
    C14 0.0598(19) 0.107(3) 0.112(3) -0.0048(18) 0.0196(19) -0.012(2)
    C15 0.0657(18) 0.084(2) 0.0692(19) 0.0023(15) 0.0119(14) -0.0028(16)
    F2 0.1180(17) 0.1154(18) 0.0760(13) -0.0059(13) 0.0281(12) -0.0268(12)
    O4 0.0872(13) 0.0507(10) 0.0483(10) 0.0004(9) 0.0120(9) 0.0018(8)
    N3 0.138(3) 0.0617(16) 0.0629(17) -0.0072(16) 0.0236(16) 0.0076(13)
    N4 0.109(2) 0.0436(12) 0.0536(13) -0.0007(12) 0.0116(13) -0.0040(10)
    C16 0.113(3) 0.0431(17) 0.135(3) 0.0125(17) -0.012(2) 0.0041(19)
    C17 0.110(2) 0.0546(16) 0.088(2) -0.0015(16) -0.0097(19) 0.0247(15)
    C18 0.0607(15) 0.0455(13) 0.0601(16) -0.0011(11) -0.0005(12) 0.0102(12)
    C19 0.0614(15) 0.0557(15) 0.0562(16) -0.0037(12) 0.0001(12) 0.0113(12)
    C20 0.0607(15) 0.0443(13) 0.0492(14) -0.0031(11) 0.0049(11) 0.0016(10)
    C21 0.0600(14) 0.0405(12) 0.0487(13) -0.0032(10) 0.0073(11) 0.0009(10)
    C22 0.0581(14) 0.0394(12) 0.0570(15) 0.0029(10) 0.0063(11) 0.0013(10)
    C23 0.105(3) 0.087(2) 0.0570(18) -0.0057(19) 0.0022(17) 0.0175(16)
    C24 0.0834(19) 0.0422(13) 0.0542(16) -0.0032(12) 0.0119(13) -0.0025(12)
    C25 0.0666(16) 0.0366(12) 0.0602(16) 0.0000(11) 0.0021(12) 0.0018(11)
    C26 0.090(2) 0.0567(17) 0.0664(19) -0.0031(15) 0.0030(16) -0.0045(14)
    C27 0.125(3) 0.083(2) 0.072(2) -0.013(2) -0.016(2) -0.0143(18)
    C28 0.106(3) 0.087(3) 0.103(3) -0.025(2) -0.040(3) 0.007(2)
    C29 0.067(2) 0.094(3) 0.108(3) -0.0108(18) -0.0091(19) 0.015(2)
    C30 0.0692(19) 0.0662(18) 0.076(2) -0.0005(15) 0.0018(15) 0.0026(15)
    O3A 0.116(3) 0.060(2) 0.092(2) -0.001(2) -0.008(2) 0.0293(18)
    O3 0.132(5) 0.073(3) 0.108(4) -0.012(4) -0.008(4) 0.044(3)
    Cl2 0.183(5) 0.198(5) 0.172(4) 0.039(4) 0.029(3) 0.042(3)
    Cl3 0.249(6) 0.148(2) 0.152(5) 0.028(3) 0.007(4) -0.019(3)
    C1A 0.181(5) 0.196(5) 0.171(4) 0.040(4) 0.026(4) 0.044(4)
    Cl3A 0.249(6) 0.148(2) 0.152(5) 0.028(3) 0.007(4) -0.019(3)
    C1B 0.181(5) 0.196(5) 0.171(4) 0.040(4) 0.026(4) 0.044(4)
    Cl2A 0.183(5) 0.198(5) 0.172(4) 0.039(4) 0.029(3) 0.042(3)
    Cl1 0.183(5) 0.198(5) 0.172(4) 0.039(4) 0.029(3) 0.042(3)
    Cl4 0.249(6) 0.148(2) 0.152(5) 0.028(3) 0.007(4) -0.019(3)
    C1C 0.181(5) 0.196(5) 0.171(4) 0.040(4) 0.026(4) 0.044(4)
_geom_special_details
;
 All esds (except the esd in the dihedral angle between two l.s. planes)
 are estimated using the full covariance matrix.  The cell esds are taken
 into account individually in the estimation of esds in distances, angles
 and torsion angles; correlations between esds in cell parameters are only
 used when they are defined by crystal symmetry.  An approximate (isotropic)
 treatment of cell esds is used for estimating esds involving l.s. planes.
;
loop_
    _geom_bond_atom_site_label_1
    _geom_bond_atom_site_label_2
    _geom_bond_site_symmetry_2
    _geom_bond_distance
    _geom_bond_publ_flag
    F1 C11 . 1.364(4) ?
    O1 C2 . 1.213(3) ?
    O2 C4 . 1.377(3) ?
    O2 C5 . 1.364(3) ?
    N1 H1A . 0.8600 ?
    N1 H1B . 0.8600 ?
    N1 C5 . 1.332(4) ?
    N2 C9 . 1.145(4) ?
    C1 H1C . 0.9600 ?
    C1 H1D . 0.9600 ?
    C1 H1E . 0.9600 ?
    C1 C2 . 1.494(4) ?
    C2 C3 . 1.483(4) ?
    C3 C4 . 1.341(4) ?
    C3 C7 . 1.516(3) ?
    C4 C8 . 1.491(4) ?
    C5 C6 . 1.351(4) ?
    C6 C7 . 1.516(3) ?
    C6 C9 . 1.408(4) ?
    C7 H7 . 0.9800 ?
    C7 C10 . 1.527(4) ?
    C8 H8A . 0.9600 ?
    C8 H8B . 0.9600 ?
    C8 H8C . 0.9600 ?
    C10 C11 . 1.376(4) ?
    C10 C15 . 1.385(4) ?
    C11 C12 . 1.372(5) ?
    C12 H12 . 0.9300 ?
    C12 C13 . 1.358(6) ?
    C13 H13 . 0.9300 ?
    C13 C14 . 1.377(6) ?
    C14 H14 . 0.9300 ?
    C14 C15 . 1.390(5) ?
    C15 H15 . 0.9300 ?
    F2 C26 . 1.359(4) ?
    O4 C19 . 1.383(3) ?
    O4 C20 . 1.365(3) ?
    N3 C24 . 1.147(4) ?
    N4 H4A . 0.8600 ?
    N4 H4B . 0.8600 ?
    N4 C20 . 1.337(3) ?
    C16 H16A . 0.9600 ?
    C16 H16B . 0.9600 ?
    C16 H16C . 0.9600 ?
    C16 C17 . 1.477(6) ?
    C17 C18 . 1.486(4) ?
    C17 O3A . 1.217(7) ?
    C17 O3 . 1.293(8) ?
    C18 C19 . 1.336(4) ?
    C18 C22 . 1.517(4) ?
    C19 C23 . 1.492(4) ?
    C20 C21 . 1.348(4) ?
    C21 C22 . 1.518(3) ?
    C21 C24 . 1.412(4) ?
    C22 H22 . 0.9800 ?
    C22 C25 . 1.533(4) ?
    C23 H23A . 0.9600 ?
    C23 H23B . 0.9600 ?
    C23 H23C . 0.9600 ?
    C25 C26 . 1.381(4) ?
    C25 C30 . 1.382(4) ?
    C26 C27 . 1.374(5) ?
    C27 H27 . 0.9300 ?
    C27 C28 . 1.363(6) ?
    C28 H28 . 0.9300 ?
    C28 C29 . 1.383(6) ?
    C29 H29 . 0.9300 ?
    C29 C30 . 1.389(5) ?
    C30 H30 . 0.9300 ?
    Cl2 C1A . 1.734(8) ?
    Cl3 C1A . 1.757(8) ?
    C1A H1AA . 0.9700 ?
    C1A H1AB . 0.9700 ?
    Cl3A C1B . 1.730(16) ?
    C1B H1BA . 0.9700 ?
    C1B H1BB . 0.9700 ?
    C1B Cl2A . 1.601(18) ?
    Cl1 C1C . 1.765(9) ?
    Cl4 C1C . 1.758(9) ?
    C1C H1CA . 0.9700 ?
    C1C H1CB . 0.9700 ?
loop_
    _geom_angle_atom_site_label_1
    _geom_angle_atom_site_label_2
    _geom_angle_atom_site_label_3
    _geom_angle_site_symmetry_1
    _geom_angle_site_symmetry_3
    _geom_angle
    _geom_angle_publ_flag
    C5 O2 C4 . . 120.4(2) ?
    H1A N1 H1B . . 120.0 ?
    C5 N1 H1A . . 120.0 ?
    C5 N1 H1B . . 120.0 ?
    H1C C1 H1D . . 109.5 ?
    H1C C1 H1E . . 109.5 ?
    H1D C1 H1E . . 109.5 ?
    C2 C1 H1C . . 109.5 ?
    C2 C1 H1D . . 109.5 ?
    C2 C1 H1E . . 109.5 ?
    O1 C2 C1 . . 119.3(3) ?
    O1 C2 C3 . . 121.9(3) ?
    C3 C2 C1 . . 118.8(2) ?
    C2 C3 C7 . . 117.1(2) ?
    C4 C3 C2 . . 120.4(2) ?
    C4 C3 C7 . . 122.5(2) ?
    O2 C4 C8 . . 107.7(2) ?
    C3 C4 O2 . . 122.4(2) ?
    C3 C4 C8 . . 129.8(3) ?
    N1 C5 O2 . . 110.2(2) ?
    N1 C5 C6 . . 128.2(3) ?
    C6 C5 O2 . . 121.6(2) ?
    C5 C6 C7 . . 123.1(2) ?
    C5 C6 C9 . . 118.1(2) ?
    C9 C6 C7 . . 118.8(2) ?
    C3 C7 C6 . . 110.0(2) ?
    C3 C7 H7 . . 108.2 ?
    C3 C7 C10 . . 111.6(2) ?
    C6 C7 H7 . . 108.2 ?
    C6 C7 C10 . . 110.6(2) ?
    C10 C7 H7 . . 108.2 ?
    C4 C8 H8A . . 109.5 ?
    C4 C8 H8B . . 109.5 ?
    C4 C8 H8C . . 109.5 ?
    H8A C8 H8B . . 109.5 ?
    H8A C8 H8C . . 109.5 ?
    H8B C8 H8C . . 109.5 ?
    N2 C9 C6 . . 179.1(4) ?
    C11 C10 C7 . . 121.1(2) ?
    C11 C10 C15 . . 116.2(3) ?
    C15 C10 C7 . . 122.6(2) ?
    F1 C11 C10 . . 117.9(3) ?
    F1 C11 C12 . . 118.5(3) ?
    C12 C11 C10 . . 123.6(3) ?
    C11 C12 H12 . . 120.4 ?
    C13 C12 C11 . . 119.2(4) ?
    C13 C12 H12 . . 120.4 ?
    C12 C13 H13 . . 120.1 ?
    C12 C13 C14 . . 119.9(3) ?
    C14 C13 H13 . . 120.1 ?
    C13 C14 H14 . . 120.0 ?
    C13 C14 C15 . . 120.0(4) ?
    C15 C14 H14 . . 120.0 ?
    C10 C15 C14 . . 121.2(3) ?
    C10 C15 H15 . . 119.4 ?
    C14 C15 H15 . . 119.4 ?
    C20 O4 C19 . . 120.4(2) ?
    H4A N4 H4B . . 120.0 ?
    C20 N4 H4A . . 120.0 ?
    C20 N4 H4B . . 120.0 ?
    H16A C16 H16B . . 109.5 ?
    H16A C16 H16C . . 109.5 ?
    H16B C16 H16C . . 109.5 ?
    C17 C16 H16A . . 109.5 ?
    C17 C16 H16B . . 109.5 ?
    C17 C16 H16C . . 109.5 ?
    C16 C17 C18 . . 120.6(3) ?
    O3A C17 C16 . . 115.9(5) ?
    O3A C17 C18 . . 120.4(5) ?
    O3 C17 C16 . . 118.6(4) ?
    O3 C17 C18 . . 117.7(5) ?
    C17 C18 C22 . . 117.4(3) ?
    C19 C18 C17 . . 120.1(3) ?
    C19 C18 C22 . . 122.5(2) ?
    O4 C19 C23 . . 107.7(3) ?
    C18 C19 O4 . . 122.0(2) ?
    C18 C19 C23 . . 130.3(3) ?
    N4 C20 O4 . . 110.0(2) ?
    N4 C20 C21 . . 128.5(2) ?
    C21 C20 O4 . . 121.5(2) ?
    C20 C21 C22 . . 122.7(2) ?
    C20 C21 C24 . . 118.0(2) ?
    C24 C21 C22 . . 119.2(2) ?
    C18 C22 C21 . . 109.6(2) ?
    C18 C22 H22 . . 108.4 ?
    C18 C22 C25 . . 111.6(2) ?
    C21 C22 H22 . . 108.4 ?
    C21 C22 C25 . . 110.2(2) ?
    C25 C22 H22 . . 108.4 ?
    C19 C23 H23A . . 109.5 ?
    C19 C23 H23B . . 109.5 ?
    C19 C23 H23C . . 109.5 ?
    H23A C23 H23B . . 109.5 ?
    H23A C23 H23C . . 109.5 ?
    H23B C23 H23C . . 109.5 ?
    N3 C24 C21 . . 179.3(4) ?
    C26 C25 C22 . . 121.0(3) ?
    C26 C25 C30 . . 116.4(3) ?
    C30 C25 C22 . . 122.5(3) ?
    F2 C26 C25 . . 118.3(3) ?
    F2 C26 C27 . . 118.3(3) ?
    C27 C26 C25 . . 123.4(4) ?
    C26 C27 H27 . . 120.6 ?
    C28 C27 C26 . . 118.8(4) ?
    C28 C27 H27 . . 120.6 ?
    C27 C28 H28 . . 119.7 ?
    C27 C28 C29 . . 120.5(4) ?
    C29 C28 H28 . . 119.7 ?
    C28 C29 H29 . . 120.4 ?
    C28 C29 C30 . . 119.2(4) ?
    C30 C29 H29 . . 120.4 ?
    C25 C30 C29 . . 121.7(3) ?
    C25 C30 H30 . . 119.1 ?
    C29 C30 H30 . . 119.1 ?
    Cl2 C1A Cl3 . . 104.0(8) ?
    Cl2 C1A H1AA . . 111.0 ?
    Cl2 C1A H1AB . . 111.0 ?
    Cl3 C1A H1AA . . 111.0 ?
    Cl3 C1A H1AB . . 111.0 ?
    H1AA C1A H1AB . . 109.0 ?
    Cl3A C1B H1BA . . 105.6 ?
    Cl3A C1B H1BB . . 105.6 ?
    H1BA C1B H1BB . . 106.1 ?
    Cl2A C1B Cl3A . . 126.8(17) ?
    Cl2A C1B H1BA . . 105.6 ?
    Cl2A C1B H1BB . . 105.6 ?
    Cl1 C1C H1CA . . 111.8 ?
    Cl1 C1C H1CB . . 111.8 ?
    Cl4 C1C Cl1 . . 99.6(7) ?
    Cl4 C1C H1CA . . 111.8 ?
    Cl4 C1C H1CB . . 111.8 ?
    H1CA C1C H1CB . . 109.6 ?
loop_
    _geom_torsion_atom_site_label_1
    _geom_torsion_atom_site_label_2
    _geom_torsion_atom_site_label_3
    _geom_torsion_atom_site_label_4
    _geom_torsion_site_symmetry_1
    _geom_torsion_site_symmetry_2
    _geom_torsion_site_symmetry_3
    _geom_torsion_site_symmetry_4
    _geom_torsion
    _geom_torsion_publ_flag
    F1 C11 C12 C13 . . . . 178.8(3) ?
    O1 C2 C3 C4 . . . . 28.1(4) ?
    O1 C2 C3 C7 . . . . -153.5(3) ?
    O2 C5 C6 C7 . . . . 0.5(5) ?
    O2 C5 C6 C9 . . . . 179.9(3) ?
    N1 C5 C6 C7 . . . . -180.0(3) ?
    N1 C5 C6 C9 . . . . -0.5(5) ?
    C1 C2 C3 C4 . . . . -151.8(3) ?
    C1 C2 C3 C7 . . . . 26.7(4) ?
    C2 C3 C4 O2 . . . . 179.4(3) ?
    C2 C3 C4 C8 . . . . 1.9(5) ?
    C2 C3 C7 C6 . . . . 179.3(2) ?
    C2 C3 C7 C10 . . . . 56.2(3) ?
    C3 C7 C10 C11 . . . . -142.6(2) ?
    C3 C7 C10 C15 . . . . 37.0(3) ?
    C4 O2 C5 N1 . . . . 178.3(3) ?
    C4 O2 C5 C6 . . . . -2.1(4) ?
    C4 C3 C7 C6 . . . . -2.3(4) ?
    C4 C3 C7 C10 . . . . -125.4(3) ?
    C5 O2 C4 C3 . . . . 1.3(4) ?
    C5 O2 C4 C8 . . . . 179.3(3) ?
    C5 C6 C7 C3 . . . . 1.6(4) ?
    C5 C6 C7 C10 . . . . 125.3(3) ?
    C6 C7 C10 C11 . . . . 94.6(3) ?
    C6 C7 C10 C15 . . . . -85.8(3) ?
    C7 C3 C4 O2 . . . . 1.0(4) ?
    C7 C3 C4 C8 . . . . -176.4(3) ?
    C7 C10 C11 F1 . . . . 0.1(4) ?
    C7 C10 C11 C12 . . . . 179.0(3) ?
    C7 C10 C15 C14 . . . . -178.3(3) ?
    C9 C6 C7 C3 . . . . -177.9(2) ?
    C9 C6 C7 C10 . . . . -54.2(3) ?
    C10 C11 C12 C13 . . . . -0.2(5) ?
    C11 C10 C15 C14 . . . . 1.4(5) ?
    C11 C12 C13 C14 . . . . 0.2(6) ?
    C12 C13 C14 C15 . . . . 0.6(6) ?
    C13 C14 C15 C10 . . . . -1.4(6) ?
    C15 C10 C11 F1 . . . . -179.5(3) ?
    C15 C10 C11 C12 . . . . -0.6(4) ?
    F2 C26 C27 C28 . . . . 179.2(3) ?
    O4 C20 C21 C22 . . . . 6.5(4) ?
    O4 C20 C21 C24 . . . . -177.1(2) ?
    N4 C20 C21 C22 . . . . -174.2(3) ?
    N4 C20 C21 C24 . . . . 2.2(4) ?
    C16 C17 C18 C19 . . . . -172.5(3) ?
    C16 C17 C18 C22 . . . . 7.9(5) ?
    C17 C18 C19 O4 . . . . 179.0(3) ?
    C17 C18 C19 C23 . . . . -1.5(5) ?
    C17 C18 C22 C21 . . . . -170.5(3) ?
    C17 C18 C22 C25 . . . . 67.1(3) ?
    C18 C22 C25 C26 . . . . -140.8(3) ?
    C18 C22 C25 C30 . . . . 39.8(3) ?
    C19 O4 C20 N4 . . . . -175.8(2) ?
    C19 O4 C20 C21 . . . . 3.6(4) ?
    C19 C18 C22 C21 . . . . 10.0(4) ?
    C19 C18 C22 C25 . . . . -112.4(3) ?
    C20 O4 C19 C18 . . . . -6.2(4) ?
    C20 O4 C19 C23 . . . . 174.2(3) ?
    C20 C21 C22 C18 . . . . -12.5(3) ?
    C20 C21 C22 C25 . . . . 110.7(3) ?
    C21 C22 C25 C26 . . . . 97.1(3) ?
    C21 C22 C25 C30 . . . . -82.3(3) ?
    C22 C18 C19 O4 . . . . -1.6(4) ?
    C22 C18 C19 C23 . . . . 178.0(3) ?
    C22 C25 C26 F2 . . . . 1.0(4) ?
    C22 C25 C26 C27 . . . . -179.8(3) ?
    C22 C25 C30 C29 . . . . 180.0(3) ?
    C24 C21 C22 C18 . . . . 171.2(2) ?
    C24 C21 C22 C25 . . . . -65.6(3) ?
    C25 C26 C27 C28 . . . . 0.0(6) ?
    C26 C25 C30 C29 . . . . 0.5(4) ?
    C26 C27 C28 C29 . . . . 0.2(6) ?
    C27 C28 C29 C30 . . . . 0.0(6) ?
    C28 C29 C30 C25 . . . . -0.4(5) ?
    C30 C25 C26 F2 . . . . -179.5(3) ?
    C30 C25 C26 C27 . . . . -0.3(5) ?
    O3A C17 C18 C19 . . . . -13.1(6) ?
    O3A C17 C18 C22 . . . . 167.4(5) ?
    O3 C17 C18 C19 . . . . 27.6(6) ?
    O3 C17 C18 C22 . . . . -151.9(4) ?
loop_
    _geom_hbond_atom_site_label_D
    _geom_hbond_atom_site_label_H
    _geom_hbond_atom_site_label_A
    _geom_hbond_site_symmetry_A
    _geom_hbond_distance_DH
    _geom_hbond_distance_HA
    _geom_hbond_distance_DA
    _geom_hbond_angle_DHA
    N1 H1A N3 2_645 0.86 2.26 3.066(4) 156
    N1 H1B O3 3_666 0.86 2.03 2.844(8) 159
    N1 H1B O3A 3_666 0.86 2.02 2.855(7) 165
    N4 H4A N2 2_655 0.86 2.20 3.016(4) 157
    N4 H4B O1 3_676 0.86 2.06 2.910(3) 170
_shelx_space_group_comment
;
The symmetry employed for this shelxl refinement is uniquely defined
by the following loop, which should always be used as a source of
symmetry information in preference to the above space-group names.
They are only intended as comments.
;
_shelx_estimated_absorpt_T_min     0.924
_shelx_estimated_absorpt_T_max     0.960
_shelx_hkl_file
;
   1   0   0   43.10    3.90
   1   0   0   38.30    3.00
   1   0   0   40.20    2.80
   1   0   0   45.50    3.10
   1   0   0   46.50    3.90
  -1   0   0   41.10    4.10
  -1   0   0   47.10    3.10
   2   0   0  881.11   59.99
   2   0   0  976.00   77.69
   2   0   0  912.01   60.49
   2   0   0  837.42   59.89
  -2   0   0  902.41   61.69
  -2   0   0  780.22   56.19
  -2   0   0  901.21   81.39
   3   0   0 9878.11  595.74
   3   0   0 9716.33  766.12
   3   0   0 7422.16  590.34
   3   0   0 9377.16  590.64
   3   0   0 8369.56  763.12
   3   0   0 7607.14  589.84
  -3   0   0 8411.66  579.24
  -3   0   0 8139.39  701.43
  -3   0   0 8404.86  802.82
  -3   0   0 9999.00  607.94
  -3   0   0 8459.65  569.64
   4   0   0  396.86   27.60
   4   0   0  414.66   26.00
   4   0   0  392.46   27.30
   4   0   0  433.56   35.30
   4   0   0  382.76   27.20
   4   0   0  335.97   27.20
  -4   0   0  406.76   26.20
  -4   0   0  427.86   37.00
  -4   0   0  415.36   26.70
  -4   0   0  404.16   32.30
  -4   0   0  409.06   28.10
   5   0   0  156.98   11.20
   5   0   0  158.48   11.10
   5   0   0  163.68   11.00
   5   0   0  135.49   11.00
   5   0   0  171.68   10.50
   5   0   0  158.48   14.30
  -5   0   0  141.99   11.00
  -5   0   0  168.88   11.40
  -5   0   0  171.48   13.10
  -5   0   0  168.48   10.60
  -5   0   0  183.08   15.00
  -5   0   0  169.28   10.80
   6   0   0  720.33   56.99
   6   0   0  793.52   57.79
   6   0   0  816.82   57.19
   6   0   0  861.71   54.59
   6   0   0  817.22   73.99
   6   0   0  841.12   57.09
  -6   0   0  857.11   58.89
  -6   0   0  965.00   77.59
  -6   0   0  897.91   55.99
  -6   0   0  863.21   54.99
  -6   0   0  788.72   56.99
  -6   0   0  894.31   67.79
   7   0   0   71.09    5.00
   7   0   0   69.09    5.10
   7   0   0   67.19    6.50
   7   0   0   75.69    4.80
  -7   0   0   73.89    4.90
  -7   0   0   75.09    6.00
  -7   0   0   82.09    6.80
  -7   0   0   71.99    5.30
  -7   0   0   73.39    4.90
   8   0   0   12.00    0.80
   8   0   0   10.40    0.90
   8   0   0   11.20    0.80
   8   0   0   10.30    1.10
  -8   0   0   13.40    1.20
  -8   0   0   11.00    0.90
  -8   0   0   12.00    1.00
  -8   0   0   11.10    0.80
   9   0   0  143.19   10.50
   9   0   0  155.98   10.00
   9   0   0  138.79   10.60
  -9   0   0  157.38   12.50
  -9   0   0  174.08   14.30
  -9   0   0  159.18   10.30
  -9   0   0  151.78   10.20
  10   0   0    0.30    0.40
  10   0   0    0.90    0.20
  10   0   0    0.70    0.30
  10   0   0    0.80    0.20
 -10   0   0    1.00    0.30
 -10   0   0    0.40    0.30
 -10   0   0    0.80    0.20
  11   0   0    3.30    0.30
  11   0   0    3.10    0.40
 -11   0   0    3.40    0.60
 -11   0   0    3.00    0.50
 -11   0   0    3.50    0.30
  12   0   0    6.00    0.60
  12   0   0    5.70    0.50
 -12   0   0    7.30    0.80
 -12   0   0    5.50    0.80
 -12   0   0    6.70    0.50
  13   0   0   -0.50    0.20
  13   0   0   -0.30    0.20
 -13   0   0    0.00    0.20
 -13   0   0   -0.60    0.30
 -13   0   0   -0.20    0.30
 -13   1   0   -0.20    0.20
 -13   1   0   -0.20    0.40
 -13   1   0   -0.10    0.30
  13  -1   0    0.40    0.20
  13  -1   0    0.70    0.40
 -12   1   0    1.70    0.40
 -12   1   0    2.50    0.50
 -12   1   0    2.30    0.30
  12  -1   0    1.70    0.30
  12  -1   0    1.00    0.50
  12  -1   0    1.50    0.30
 -11   1   0    0.10    0.30
 -11   1   0    0.50    0.30
 -11   1   0    0.30    0.20
  11  -1   0    0.30    0.20
  11  -1   0    0.00    0.30
  11  -1   0    0.10    0.20
 -10   1   0    0.20    0.30
 -10   1   0    0.40    0.20
 -10   1   0    0.30    0.30
  10  -1   0    0.20    0.20
  10  -1   0    0.10    0.20
  10  -1   0    0.50    0.40
  -9   1   0   19.50    1.40
  -9   1   0   24.10    2.00
  -9   1   0   22.80    1.80
  -9   1   0   20.10    1.80
  -9   1   0   20.30    1.40
   9  -1   0   18.10    1.50
   9  -1   0   20.20    1.40
   9  -1   0   18.20    1.90
   9  -1   0   20.10    1.40
  -8   1   0    0.80    0.20
  -8   1   0    0.90    0.30
  -8   1   0    0.70    0.20
  -8   1   0    0.70    0.20
  -8   1   0    1.00    0.40
   8  -1   0    0.40    0.40
   8  -1   0    0.60    0.20
   8  -1   0    0.50    0.20
   8  -1   0    0.80    0.30
   8  -1   0    0.80    0.20
  -7   1   0    3.80    0.50
  -7   1   0    3.30    0.30
  -7   1   0    3.80    0.50
  -7   1   0    3.40    0.40
  -7   1   0    2.70    0.30
   7  -1   0    3.00    0.30
   7  -1   0    2.70    0.40
   7  -1   0    2.90    0.30
   7  -1   0    2.30    0.50
   7  -1   0    2.70    0.40
  -6   1   0   25.80    1.80
  -6   1   0   27.50    1.80
  -6   1   0   30.80    2.50
  -6   1   0   26.30    2.00
  -6   1   0   28.00    2.20
   6  -1   0   26.10    1.80
   6  -1   0   25.90    1.90
   6  -1   0   26.90    2.40
   6  -1   0   22.10    1.80
   6  -1   0   28.20    1.80
   6  -1   0   23.80    2.00
  -5   1   0    2.30    0.30
  -5   1   0    2.40    0.30
  -5   1   0    2.50    0.20
  -5   1   0    3.20    0.40
  -5   1   0    3.10    0.40
   5  -1   0    2.60    0.20
   5  -1   0    2.70    0.30
   5  -1   0    2.20    0.20
   5  -1   0    2.50    0.30
   5  -1   0    2.80    0.20
   5  -1   0    2.00    0.40
   5  -1   0    2.30    0.50
  -4   1   0    3.70    0.30
  -4   1   0    3.90    0.40
  -4   1   0    3.70    0.30
  -4   1   0    3.80    0.40
  -4   1   0    3.80    0.40
   4  -1   0    3.20    0.50
   4  -1   0    3.50    0.40
   4  -1   0    3.20    0.30
   4  -1   0    3.80    0.30
   4  -1   0    3.60    0.30
   4  -1   0    3.70    0.40
   4  -1   0    3.50    0.30
  -3   1   0   61.89    4.20
  -3   1   0   58.29    3.90
  -3   1   0   60.49    5.40
  -3   1   0   57.49    3.90
  -3   1   0   64.29    4.10
  -3   1   0   57.49    4.80
   3  -1   0   58.29    4.10
   3  -1   0   53.59    4.00
   3  -1   0   55.19    4.00
   3  -1   0   55.69    5.20
   3  -1   0   64.19    5.20
  -2   1   0    3.60    0.30
  -2   1   0    3.20    0.30
  -2   1   0    3.70    0.30
  -2   1   0    3.50    0.30
   2  -1   0    3.00    0.40
   2  -1   0    3.10    0.20
   2  -1   0    3.60    0.30
   2  -1   0    3.10    0.30
  -1   1   0   -0.20    0.10
  -1   1   0   -0.20    0.10
  -1   1   0   -0.30    0.10
  -1   1   0   -0.30    0.10
   1  -1   0   -0.30    0.10
   1  -1   0   -0.30    0.10
   1  -1   0   -0.30    0.10
   1  -1   0   -0.20    0.10
   0   1   0   -0.70    0.10
   0   1   0   -0.70    0.10
   0   1   0   -0.60    0.10
   0   1   0   -0.60    0.10
   0  -1   0   -0.60    0.10
   1   1   0   -0.20    0.10
   1   1   0   -0.20    0.10
   1   1   0   -0.10    0.10
   1   1   0   -0.20    0.10
   1   1   0   -0.40    0.10
  -1  -1   0   -0.20    0.10
  -1  -1   0   -0.20    0.10
  -1  -1   0   -0.40    0.10
   2   1   0    2.90    0.30
   2   1   0    3.10    0.20
   2   1   0    3.10    0.30
   2   1   0    2.60    0.30
   2   1   0    3.10    0.20
  -2  -1   0    3.40    0.30
  -2  -1   0    3.20    0.20
  -2  -1   0    2.90    0.20
   3   1   0   55.09    5.00
   3   1   0   55.79    3.90
   3   1   0   57.49    3.80
   3   1   0   55.59    3.90
   3   1   0   53.59    3.80
   3   1   0   51.59    3.60
  -3  -1   0   59.39    4.60
  -3  -1   0   62.49    5.20
  -3  -1   0   52.79    3.80
  -3  -1   0   55.99    3.70
  -3  -1   0   58.39    3.80
   4   1   0    3.20    0.30
   4   1   0    1.80    0.40
   4   1   0    3.00    0.30
   4   1   0    3.30    0.40
   4   1   0    3.30    0.20
   4   1   0    3.90    0.50
   4   1   0    3.10    0.30
  -4  -1   0    3.80    0.40
  -4  -1   0    3.30    0.40
  -4  -1   0    3.90    0.30
  -4  -1   0    3.00    0.20
  -4  -1   0    3.90    0.30
   5   1   0    2.90    0.20
   5   1   0    2.90    0.50
   5   1   0    2.50    0.30
   5   1   0    2.70    0.30
   5   1   0    1.70    0.40
   5   1   0    2.90    0.20
   5   1   0    2.70    0.20
   5   1   0    2.40    0.20
  -5  -1   0    2.80    0.40
  -5  -1   0    2.70    0.30
  -5  -1   0    2.70    0.30
  -5  -1   0    3.00    0.20
  -5  -1   0    2.20    0.20
   6   1   0   23.60    2.30
   6   1   0   22.90    2.00
   6   1   0   24.40    1.80
   6   1   0   25.00    1.80
   6   1   0   27.60    1.70
   6   1   0   27.20    1.80
  -6  -1   0   27.60    1.70
  -6  -1   0   24.10    1.70
  -6  -1   0   26.70    2.10
  -6  -1   0   26.00    1.80
   7   1   0    1.80    0.40
   7   1   0    2.70    0.40
   7   1   0    3.10    0.30
   7   1   0    2.00    0.30
   7   1   0    3.00    0.30
  -7  -1   0    3.30    0.40
  -7  -1   0    2.50    0.30
  -7  -1   0    3.00    0.40
  -7  -1   0    2.80    0.30
   8   1   0    0.40    0.20
   8   1   0    0.50    0.30
   8   1   0    0.40    0.20
   8   1   0    0.80    0.20
   8   1   0    0.80    0.20
  -8  -1   0    0.70    0.20
  -8  -1   0    0.80    0.10
  -8  -1   0    0.60    0.20
  -8  -1   0    0.70    0.30
   9   1   0   19.50    1.40
   9   1   0   20.60    1.40
   9   1   0   16.50    1.50
  -9  -1   0   19.50    1.40
  -9  -1   0   19.30    1.70
  -9  -1   0   22.60    2.00
  -9  -1   0   19.50    1.40
  10   1   0    0.40    0.40
  10   1   0    0.10    0.20
  10   1   0    0.20    0.10
  10   1   0    0.20    0.20
 -10  -1   0    0.30    0.20
 -10  -1   0    0.40    0.30
 -10  -1   0    0.20    0.20
 -10  -1   0    0.40    0.30
  11   1   0    0.30    0.20
  11   1   0    0.30    0.40
  11   1   0    0.20    0.20
  11   1   0    0.10    0.20
 -11  -1   0    0.40    0.30
 -11  -1   0    0.60    0.30
 -11  -1   0    0.50    0.20
  12   1   0    2.30    0.30
  12   1   0    1.40    0.30
  12   1   0    1.70    0.30
 -12  -1   0    2.50    0.30
 -12  -1   0    2.40    0.50
 -12  -1   0    1.70    0.40
  13   1   0   -0.10    0.20
  13   1   0   -0.30    0.20
 -13  -1   0    0.00    0.20
 -13  -1   0    0.20    0.30
 -13  -1   0   -0.40    0.30
 -13   2   0   -0.20    0.30
 -13   2   0    0.40    0.40
 -13   2   0    0.20    0.20
  13  -2   0    0.50    0.40
  13  -2   0    0.00    0.20
 -12   2   0    2.90    0.40
 -12   2   0    3.10    0.60
 -12   2   0    3.30    0.50
  12  -2   0    1.20    0.50
  12  -2   0    2.70    0.30
 -11   2   0    1.60    0.20
 -11   2   0    1.70    0.40
 -11   2   0    0.90    0.30
  11  -2   0    1.20    0.20
  11  -2   0    0.90    0.20
  11  -2   0    0.60    0.40
 -10   2   0   -0.10    0.30
 -10   2   0    0.30    0.20
 -10   2   0    0.10    0.40
 -10   2   0    0.60    0.30
  10  -2   0    0.00    0.20
  10  -2   0    0.30    0.40
  10  -2   0   -0.10    0.20
  10  -2   0   -0.20    0.20
  -9   2   0   44.60    3.20
  -9   2   0   40.60    3.50
  -9   2   0   40.80    2.80
  -9   2   0   43.80    2.80
  -9   2   0   48.90    4.00
   9  -2   0   37.40    3.80
   9  -2   0   38.70    2.90
   9  -2   0   41.90    2.80
   9  -2   0   40.30    2.90
  -8   2   0    5.20    0.50
  -8   2   0    5.80    0.60
  -8   2   0    5.70    0.70
  -8   2   0    6.30    0.70
  -8   2   0    5.70    0.40
   8  -2   0    5.70    0.40
   8  -2   0    5.40    0.50
   8  -2   0    4.20    0.70
   8  -2   0    5.30    0.60
   8  -2   0    5.50    0.50
  -7   2   0   22.40    1.90
  -7   2   0   26.70    2.20
  -7   2   0   22.80    1.60
  -7   2   0   24.50    1.80
  -7   2   0   25.00    1.60
   7  -2   0   21.30    2.10
   7  -2   0   21.90    1.50
   7  -2   0   22.10    1.60
   7  -2   0   22.20    1.70
  -6   2   0   55.29    3.90
  -6   2   0   54.79    3.60
  -6   2   0   55.69    4.40
  -6   2   0   59.29    3.60
   6  -2   0   50.99    3.90
   6  -2   0   47.20    4.80
   6  -2   0   52.59    3.70
   6  -2   0   55.09    3.50
   6  -2   0   54.29    3.70
   6  -2   0   53.59    4.80
  -5   2   0   30.50    2.20
  -5   2   0   29.60    2.40
  -5   2   0   30.40    2.00
  -5   2   0   28.30    2.00
  -5   2   0   29.80    2.10
  -5   2   0   33.30    2.80
   5  -2   0   28.70    2.20
   5  -2   0   30.30    2.60
   5  -2   0   27.70    2.00
   5  -2   0   27.60    2.70
   5  -2   0   29.00    1.90
   5  -2   0   28.70    2.10
  -4   2   0   33.80    2.90
  -4   2   0   36.10    2.50
  -4   2   0   36.70    2.50
  -4   2   0   35.00    2.30
  -4   2   0   35.70    2.40
  -4   2   0   39.00    3.30
   4  -2   0   34.10    3.10
   4  -2   0   34.20    2.40
   4  -2   0   34.40    2.50
   4  -2   0   33.60    2.30
   4  -2   0   38.20    3.10
   4  -2   0   31.90    2.40
  -3   2   0   61.59    4.00
  -3   2   0   59.09    3.80
  -3   2   0   60.39    5.30
  -3   2   0   54.19    4.60
  -3   2   0   53.99    3.70
  -3   2   0   55.99    3.80
  -3   2   0   55.09    4.00
   3  -2   0   53.39    3.70
   3  -2   0   57.59    5.00
   3  -2   0   57.99    3.90
   3  -2   0   52.49    3.90
   3  -2   0   62.49    5.00
   3  -2   0   56.09    4.00
  -2   2   0  483.05   32.30
  -2   2   0  490.55   32.90
  -2   2   0  458.15   32.00
  -2   2   0  528.95   44.50
  -2   2   0  444.36   31.60
  -2   2   0  443.76   33.80
   2  -2   0  491.35   33.10
   2  -2   0  499.55   42.20
   2  -2   0  435.66   32.70
   2  -2   0  528.65   42.50
   2  -2   0  518.55   32.70
  -1   2   0   92.09    7.10
  -1   2   0  101.59    6.70
  -1   2   0  102.89    9.30
  -1   2   0   97.89    6.90
   1  -2   0  105.09    7.00
   1  -2   0  109.89    6.80
   1  -2   0  104.39    8.80
   1  -2   0   95.19    6.90
   0   2   0  428.56   28.70
   0   2   0  389.56   30.60
   0   2   0  490.55   30.60
   0   2   0  489.25   29.90
   0   2   0  462.75   31.50
   0  -2   0  476.25   30.60
   0  -2   0  411.06   39.40
   1   2   0   96.49    6.50
   1   2   0   94.29    6.70
   1   2   0   92.59    6.50
   1   2   0  100.69    8.40
   1   2   0   93.89    6.10
   1   2   0   98.49    6.30
  -1  -2   0   95.99    6.20
  -1  -2   0   91.79    8.40
  -1  -2   0   94.29    6.50
   2   2   0  436.96   29.30
   2   2   0  428.76   27.90
   2   2   0  470.85   29.00
   2   2   0  440.36   29.80
   2   2   0  438.06   29.70
   2   2   0  373.86   38.50
  -2  -2   0  468.95   29.20
  -2  -2   0  438.06   29.70
  -2  -2   0  456.85   28.70
  -2  -2   0  437.26   40.40
   3   2   0   51.49    3.70
   3   2   0   53.09    3.70
   3   2   0   52.69    3.50
   3   2   0   53.89    3.70
  -3  -2   0   58.29    5.10
  -3  -2   0   56.29    3.60
  -3  -2   0   55.69    4.40
  -3  -2   0   53.19    3.70
  -3  -2   0   54.89    3.60
   4   2   0   35.10    2.40
   4   2   0   34.20    2.20
   4   2   0   34.40    2.40
   4   2   0   31.90    2.50
   4   2   0   31.00    3.10
  -4  -2   0   33.70    2.30
  -4  -2   0   35.20    2.30
  -4  -2   0   35.80    2.80
  -4  -2   0   37.30    3.20
  -4  -2   0   36.90    2.30
  -4  -2   0   34.30    2.30
   5   2   0   26.80    2.10
   5   2   0   25.10    2.50
   5   2   0   28.40    2.00
   5   2   0   28.60    1.80
   5   2   0   29.40    2.00
  -5  -2   0   29.00    2.30
  -5  -2   0   28.80    1.90
  -5  -2   0   28.60    1.90
  -5  -2   0   28.00    1.90
  -5  -2   0   28.80    1.90
  -5  -2   0   29.60    2.70
   6   2   0   47.00    4.80
   6   2   0   54.99    3.70
   6   2   0   54.39    3.40
   6   2   0   53.69    3.70
   6   2   0   49.90    3.90
  -6  -2   0   54.89    4.40
  -6  -2   0   56.29    3.60
  -6  -2   0   53.29    3.70
  -6  -2   0   56.99    3.60
  -6  -2   0   56.39    5.00
   7   2   0   20.80    1.60
   7   2   0   23.40    1.60
   7   2   0   23.80    1.50
   7   2   0   19.10    2.10
  -7  -2   0   24.20    1.60
  -7  -2   0   23.10    1.90
  -7  -2   0   22.10    1.60
  -7  -2   0   25.10    2.20
   8   2   0    5.30    0.50
   8   2   0    5.30    0.40
   8   2   0    5.60    0.40
  -8  -2   0    5.50    0.70
  -8  -2   0    5.00    0.40
  -8  -2   0    4.70    0.50
  -8  -2   0    5.60    0.60
   9   2   0   39.80    2.90
   9   2   0   42.10    2.70
   9   2   0   36.70    2.90
  -9  -2   0   44.00    3.90
  -9  -2   0   41.80    2.80
  -9  -2   0   42.70    2.80
  10   2   0   -0.10    0.10
  10   2   0    0.00    0.20
  10   2   0   -0.20    0.20
  10   2   0    0.00    0.20
 -10  -2   0   -0.10    0.30
 -10  -2   0    0.10    0.30
 -10  -2   0   -0.40    0.20
 -10  -2   0    0.00    0.10
  11   2   0    1.40    0.20
  11   2   0    0.70    0.30
  11   2   0    1.50    0.20
 -11  -2   0    1.00    0.30
 -11  -2   0    0.90    0.20
 -11  -2   0    1.30    0.40
  12   2   0    2.80    0.30
  12   2   0    2.30    0.30
  12   2   0    2.00    0.30
 -12  -2   0    1.80    0.40
 -12  -2   0    3.20    0.60
 -12  -2   0    2.40    0.30
  13   2   0    0.20    0.30
 -13  -2   0    0.50    0.30
 -13  -2   0   -0.10    0.30
 -13  -2   0    0.00    0.20
 -13   3   0    0.80    0.40
 -13   3   0    0.80    0.40
 -13   3   0    1.00    0.30
  13  -3   0    0.20    0.20
 -12   3   0    0.20    0.30
 -12   3   0   -0.10    0.30
 -12   3   0   -0.10    0.20
  12  -3   0    0.20    0.20
  12  -3   0    0.10    0.40
 -11   3   0    0.20    0.30
 -11   3   0    0.00    0.20
 -11   3   0    0.10    0.30
  11  -3   0    0.00    0.30
  11  -3   0    0.40    0.20
 -10   3   0    2.20    0.30
 -10   3   0    1.60    0.40
 -10   3   0    1.90    0.50
 -10   3   0    2.20    0.50
  10  -3   0    2.00    0.30
  10  -3   0    1.00    0.40
  10  -3   0    1.80    0.40
  10  -3   0    1.80    0.30
  -9   3   0    2.50    0.50
  -9   3   0    2.60    0.40
  -9   3   0    2.50    0.30
  -9   3   0    2.70    0.50
   9  -3   0    2.40    0.30
   9  -3   0    2.40    0.30
   9  -3   0    2.30    0.40
   9  -3   0    0.90    0.40
   9  -3   0    2.20    0.40
  -8   3   0    1.70    0.40
  -8   3   0    2.00    0.40
  -8   3   0    0.90    0.20
  -8   3   0    1.40    0.20
  -8   3   0    1.30    0.30
   8  -3   0    0.80    0.20
   8  -3   0    1.00    0.30
   8  -3   0    1.40    0.20
   8  -3   0    1.30    0.20
   8  -3   0    0.80    0.40
  -7   3   0    6.00    0.60
  -7   3   0    5.80    0.60
  -7   3   0    7.50    0.70
  -7   3   0    5.60    0.50
  -7   3   0    6.00    0.50
   7  -3   0    5.00    0.70
   7  -3   0    5.10    0.60
   7  -3   0    5.80    0.50
   7  -3   0    5.70    0.40
   7  -3   0    5.10    0.40
  -6   3   0   16.80    1.20
  -6   3   0   15.30    1.30
  -6   3   0   17.60    1.50
  -6   3   0   15.40    1.20
  -6   3   0   16.80    1.10
  -6   3   0   14.70    1.10
   6  -3   0   14.30    1.00
   6  -3   0   14.40    1.10
   6  -3   0   13.20    1.50
   6  -3   0   14.80    1.10
   6  -3   0   14.80    1.40
   6  -3   0   14.30    1.20
  -5   3   0    4.70    0.50
  -5   3   0    4.50    0.30
  -5   3   0    3.90    0.40
  -5   3   0    4.20    0.50
  -5   3   0    4.30    0.50
  -5   3   0    3.70    0.40
   5  -3   0    4.70    0.50
   5  -3   0    4.20    0.30
   5  -3   0    4.30    0.40
   5  -3   0    4.00    0.30
   5  -3   0    3.90    0.50
   5  -3   0    4.30    0.30
  -4   3   0    8.70    0.60
  -4   3   0    8.50    0.80
  -4   3   0    9.00    0.60
  -4   3   0    9.50    0.90
  -4   3   0    8.30    0.70
  -4   3   0    8.70    0.60
  -4   3   0    8.30    0.70
   4  -3   0    8.00    0.60
   4  -3   0    7.80    0.70
   4  -3   0    8.70    0.60
   4  -3   0    8.20    0.60
   4  -3   0    8.70    0.80
   4  -3   0    7.90    0.80
  -3   3   0   33.10    2.30
  -3   3   0   34.80    3.00
  -3   3   0   31.70    2.20
  -3   3   0   30.20    2.60
  -3   3   0   29.10    2.10
  -3   3   0   31.70    2.20
  -3   3   0   34.80    2.20
  -3   3   0   31.80    2.30
   3  -3   0   29.70    2.20
   3  -3   0   35.90    2.90
   3  -3   0   34.30    2.20
   3  -3   0   30.00    2.10
   3  -3   0   33.10    2.30
   3  -3   0   33.50    2.90
  -2   3   0   20.40    1.40
  -2   3   0   19.40    1.30
  -2   3   0   16.60    1.40
  -2   3   0   19.10    1.80
  -2   3   0   18.10    1.30
   2  -3   0   19.80    1.40
   2  -3   0   20.20    1.30
   2  -3   0   20.00    1.70
   2  -3   0   22.00    1.70
   2  -3   0   17.20    1.30
  -1   3   0    2.70    0.30
  -1   3   0    3.00    0.30
  -1   3   0    3.20    0.30
  -1   3   0    3.00    0.30
  -1   3   0    3.30    0.30
   1  -3   0    3.30    0.20
   1  -3   0    3.00    0.30
   1  -3   0    2.90    0.20
   0   3   0   -0.10    0.10
   0   3   0   -0.30    0.10
   0   3   0   -0.50    0.10
   0   3   0   -0.40    0.10
   0   3   0   -0.40    0.10
   0   3   0   -0.70    0.10
   0  -3   0   -0.20    0.10
   0  -3   0   -0.40    0.10
   1   3   0    3.00    0.20
   1   3   0    2.70    0.30
   1   3   0    3.10    0.30
   1   3   0    3.00    0.20
   1   3   0    2.80    0.20
   1   3   0    3.20    0.20
  -1  -3   0    3.10    0.30
  -1  -3   0    3.00    0.20
  -1  -3   0    3.10    0.30
   2   3   0   17.30    1.20
   2   3   0   17.60    1.20
   2   3   0   17.50    1.20
   2   3   0   17.90    1.20
   2   3   0   17.80    1.20
   2   3   0   15.90    1.50
   2   3   0   17.30    1.10
  -2  -3   0   17.70    1.20
  -2  -3   0   17.90    1.20
  -2  -3   0   16.10    1.50
  -2  -3   0   17.50    1.20
  -2  -3   0   15.30    1.60
   3   3   0   30.60    2.00
   3   3   0   29.40    2.00
   3   3   0   29.40    2.10
   3   3   0   29.80    2.10
   3   3   0   29.70    1.90
  -3  -3   0   30.10    2.00
  -3  -3   0   31.40    2.00
  -3  -3   0   29.80    2.00
  -3  -3   0   31.30    2.80
   4   3   0    6.30    0.80
   4   3   0    8.10    0.60
   4   3   0    8.10    0.60
   4   3   0    8.40    0.50
   4   3   0    7.90    0.60
   4   3   0    8.00    0.60
  -4  -3   0    8.20    0.60
  -4  -3   0    9.10    0.80
  -4  -3   0    8.20    0.60
  -4  -3   0    7.50    0.50
  -4  -3   0    7.90    0.60
  -4  -3   0    8.20    0.70
   5   3   0    4.10    0.30
   5   3   0    4.00    0.40
   5   3   0    4.40    0.40
   5   3   0    4.10    0.40
   5   3   0    3.20    0.40
   5   3   0    4.10    0.30
  -5  -3   0    3.60    0.30
  -5  -3   0    4.00    0.30
  -5  -3   0    4.00    0.30
  -5  -3   0    4.40    0.50
  -5  -3   0    3.70    0.40
  -5  -3   0    4.20    0.40
   6   3   0   12.30    1.40
   6   3   0   15.30    1.00
   6   3   0   14.80    1.10
   6   3   0   14.30    1.00
   6   3   0   15.50    1.00
   6   3   0   15.00    1.00
  -6  -3   0   15.80    1.40
  -6  -3   0   15.80    1.30
  -6  -3   0   14.30    1.00
  -6  -3   0   14.40    1.00
  -6  -3   0   14.00    1.00
  -6  -3   0   13.90    1.00
   7   3   0    5.40    0.50
   7   3   0    5.60    0.40
   7   3   0    4.80    0.60
   7   3   0    5.00    0.50
   7   3   0    5.20    0.50
  -7  -3   0    5.40    0.40
  -7  -3   0    5.90    0.70
  -7  -3   0    5.90    0.50
  -7  -3   0    6.20    0.60
   8   3   0    1.20    0.20
   8   3   0    1.30    0.20
   8   3   0    0.90    0.30
   8   3   0    1.30    0.20
   8   3   0    1.20    0.20
  -8  -3   0    1.10    0.30
  -8  -3   0    1.10    0.30
  -8  -3   0    1.20    0.30
  -8  -3   0    0.80    0.20
   9   3   0    2.30    0.30
   9   3   0    2.20    0.30
   9   3   0    1.20    0.30
   9   3   0    2.20    0.30
   9   3   0    2.50    0.30
  -9  -3   0    3.10    0.50
  -9  -3   0    2.50    0.30
  -9  -3   0    1.70    0.40
  -9  -3   0    1.80    0.30
  10   3   0    1.70    0.30
  10   3   0    2.10    0.40
  10   3   0    1.90    0.30
  10   3   0    1.80    0.30
 -10  -3   0    1.50    0.30
 -10  -3   0    2.00    0.40
 -10  -3   0    2.40    0.40
 -10  -3   0    1.80    0.40
  11   3   0    0.20    0.20
  11   3   0    0.30    0.20
  11   3   0    0.10    0.20
  11   3   0    0.10    0.30
 -11  -3   0    0.10    0.30
 -11  -3   0    0.30    0.30
 -11  -3   0    0.30    0.20
  12   3   0    0.00    0.20
  12   3   0    0.30    0.30
 -12  -3   0    0.00    0.20
 -12  -3   0    0.50    0.30
 -12  -3   0    0.10    0.30
  13   3   0    0.40    0.30
 -13  -3   0   -0.10    0.40
 -13  -3   0    0.10    0.30
 -13  -3   0    0.20    0.20
 -12   4   0    0.30    0.20
 -12   4   0    0.30    0.30
 -12   4   0   -0.10    0.30
  12  -4   0    0.30    0.20
  12  -4   0   -0.10    0.40
 -11   4   0    0.30    0.20
 -11   4   0    0.20    0.30
 -11   4   0    0.30    0.30
  11  -4   0    0.30    0.40
  11  -4   0    0.10    0.20
 -10   4   0    0.60    0.20
 -10   4   0    0.80    0.40
 -10   4   0    1.10    0.30
 -10   4   0    0.50    0.40
  10  -4   0    0.40    0.30
  10  -4   0    0.50    0.20
  10  -4   0    0.70    0.40
  -9   4   0   14.30    1.30
  -9   4   0   15.10    1.00
  -9   4   0   14.90    1.30
  -9   4   0   17.10    1.50
   9  -4   0   12.90    1.40
   9  -4   0   12.20    1.00
   9  -4   0   14.20    1.00
  -8   4   0    3.50    0.50
  -8   4   0    3.90    0.40
  -8   4   0    4.50    0.40
  -8   4   0    4.00    0.60
  -8   4   0    4.60    0.60
   8  -4   0    3.30    0.30
   8  -4   0    4.20    0.40
   8  -4   0    3.90    0.50
   8  -4   0    3.50    0.40
  -7   4   0    0.90    0.20
  -7   4   0    1.00    0.30
  -7   4   0    0.70    0.20
  -7   4   0    1.10    0.20
  -7   4   0    0.80    0.30
  -7   4   0    0.60    0.30
   7  -4   0    0.50    0.30
   7  -4   0    0.90    0.20
   7  -4   0    0.80    0.10
   7  -4   0    1.00    0.20
   7  -4   0    0.40    0.20
  -6   4   0   46.10    3.70
  -6   4   0   48.60    3.10
  -6   4   0   51.09    4.30
  -6   4   0   44.90    3.30
  -6   4   0   44.60    3.00
  -6   4   0   46.20    3.30
   6  -4   0   43.00    3.10
   6  -4   0   42.20    4.10
   6  -4   0   44.90    3.00
   6  -4   0   44.30    3.30
   6  -4   0   41.00    3.10
   6  -4   0   45.60    4.00
  -5   4   0    0.30    0.20
  -5   4   0    0.10    0.20
  -5   4   0    0.20    0.10
  -5   4   0    0.30    0.10
  -5   4   0    0.50    0.30
  -5   4   0    0.60    0.10
  -5   4   0    0.30    0.10
   5  -4   0    0.20    0.20
   5  -4   0    0.20    0.10
   5  -4   0    0.30    0.10
   5  -4   0    0.30    0.10
   5  -4   0    0.40    0.10
   5  -4   0    0.10    0.20
  -4   4   0    4.70    0.50
  -4   4   0    4.60    0.40
  -4   4   0    4.80    0.50
  -4   4   0    4.20    0.50
  -4   4   0    4.50    0.40
  -4   4   0    4.70    0.30
  -4   4   0    4.20    0.40
   4  -4   0    4.90    0.50
   4  -4   0    4.50    0.50
   4  -4   0    4.30    0.30
   4  -4   0    4.10    0.30
   4  -4   0    4.30    0.50
   4  -4   0    4.80    0.40
  -3   4   0  139.09    9.50
  -3   4   0  148.79    9.80
  -3   4   0  134.99   11.50
  -3   4   0  142.19    9.60
  -3   4   0  136.09   10.00
  -3   4   0  141.49    9.50
  -3   4   0  143.99   13.10
   3  -4   0  128.39    9.70
   3  -4   0  146.99   12.50
   3  -4   0  141.39    9.80
   3  -4   0  149.59    9.70
   3  -4   0  158.68   12.50
   3  -4   0  140.99    9.20
  -2   4   0    2.40    0.20
  -2   4   0    2.00    0.30
  -2   4   0    2.00    0.20
  -2   4   0    2.40    0.30
  -2   4   0    2.10    0.30
   2  -4   0    2.10    0.20
   2  -4   0    2.60    0.30
   2  -4   0    2.00    0.20
   2  -4   0    2.10    0.30
   2  -4   0    1.80    0.20
  -1   4   0  256.57   16.60
  -1   4   0  236.78   17.50
  -1   4   0  250.67   23.00
  -1   4   0  253.17   16.70
  -1   4   0  259.17   17.00
  -1   4   0  239.58   15.90
   1  -4   0  259.07   16.90
   1  -4   0  252.87   16.90
   1  -4   0  240.38   21.80
   0   4   0 1275.17   77.79
   0   4   0 1231.98   78.39
   0   4   0 1123.49   74.69
   0   4   0 1086.99   79.69
   0   4   0 1249.07   79.79
   0   4   0 1205.18   82.09
   0  -4   0 1180.48   79.59
   0  -4   0 1063.79  102.69
   1   4   0  236.68   15.60
   1   4   0  250.97   16.20
   1   4   0  247.78   16.70
   1   4   0  242.38   16.60
   1   4   0  239.48   17.10
   1   4   0  248.78   16.40
  -1  -4   0  238.08   16.60
  -1  -4   0  256.87   16.00
   2   4   0    1.90    0.10
   2   4   0    1.90    0.20
   2   4   0    1.50    0.20
   2   4   0    1.90    0.20
   2   4   0    2.00    0.30
   2   4   0    2.00    0.20
  -2  -4   0    2.30    0.20
  -2  -4   0    1.50    0.30
  -2  -4   0    1.60    0.10
  -2  -4   0    2.00    0.20
  -2  -4   0    1.90    0.20
   3   4   0  131.59    8.50
   3   4   0  110.59   11.20
   3   4   0  133.49    8.70
   3   4   0  131.39    8.60
   3   4   0  135.09    8.10
   3   4   0  129.29    8.70
  -3  -4   0  127.39    8.40
  -3  -4   0  116.69   10.30
  -3  -4   0  126.09   11.80
  -3  -4   0  134.99    8.50
  -3  -4   0  128.79    8.70
   4   4   0    4.20    0.40
   4   4   0    4.30    0.30
   4   4   0    3.50    0.40
   4   4   0    4.40    0.30
   4   4   0    4.00    0.30
   4   4   0    4.20    0.30
  -4  -4   0    4.20    0.40
  -4  -4   0    4.00    0.30
  -4  -4   0    3.50    0.30
  -4  -4   0    4.10    0.40
  -4  -4   0    3.90    0.30
  -4  -4   0    4.10    0.50
   5   4   0    0.20    0.10
   5   4   0   -0.10    0.10
   5   4   0    0.30    0.10
   5   4   0    0.40    0.20
   5   4   0    0.20    0.20
   5   4   0    0.10    0.10
  -5  -4   0    0.40    0.20
  -5  -4   0    0.30    0.10
  -5  -4   0    0.30    0.10
  -5  -4   0    0.30    0.20
  -5  -4   0    0.10    0.10
  -5  -4   0    0.30    0.10
   6   4   0   42.90    3.00
   6   4   0   47.40    2.80
   6   4   0   42.50    2.90
   6   4   0   42.40    3.00
   6   4   0   42.70    2.90
  -6  -4   0   42.50    2.90
  -6  -4   0   42.80    2.80
  -6  -4   0   45.50    4.10
  -6  -4   0   42.60    3.60
  -6  -4   0   41.50    2.90
  -6  -4   0   42.50    2.90
   7   4   0    0.60    0.20
   7   4   0    0.50    0.20
   7   4   0    0.60    0.20
   7   4   0    0.70    0.10
  -7  -4   0    0.70    0.20
  -7  -4   0    0.70    0.10
  -7  -4   0    0.40    0.20
  -7  -4   0    0.60    0.20
  -7  -4   0    0.70    0.10
   8   4   0    3.30    0.40
   8   4   0    3.40    0.40
   8   4   0    3.40    0.50
   8   4   0    3.80    0.30
  -8  -4   0    4.00    0.30
  -8  -4   0    3.70    0.40
  -8  -4   0    4.00    0.50
  -8  -4   0    4.10    0.50
   9   4   0   12.80    1.10
   9   4   0   14.40    1.00
   9   4   0   13.90    1.00
   9   4   0   13.10    1.00
   9   4   0   12.50    1.00
  -9  -4   0   13.20    1.00
  -9  -4   0   14.50    1.00
  -9  -4   0   15.20    1.40
  10   4   0    0.50    0.20
  10   4   0    0.50    0.20
  10   4   0    0.50    0.30
  10   4   0    0.60    0.20
 -10  -4   0    0.90    0.30
 -10  -4   0    0.60    0.20
 -10  -4   0    0.40    0.30
 -10  -4   0    0.50    0.30
  11   4   0   -0.10    0.20
  11   4   0    0.00    0.20
  11   4   0    0.20    0.30
 -11  -4   0    0.00    0.30
 -11  -4   0   -0.20    0.30
 -11  -4   0    0.20    0.10
  12   4   0   -0.50    0.20
  12   4   0    0.00    0.20
 -12  -4   0    0.10    0.30
 -12  -4   0    0.00    0.20
 -12  -4   0    0.00    0.30
 -12   5   0   -0.10    0.30
 -12   5   0   -0.20    0.30
  12  -5   0   -0.20    0.40
  12  -5   0    0.10    0.20
 -11   5   0   -0.30    0.30
 -11   5   0   -0.20    0.20
 -11   5   0    0.00    0.30
  11  -5   0    0.40    0.30
  11  -5   0   -0.20    0.10
  11  -5   0    0.10    0.40
 -10   5   0    2.00    0.30
 -10   5   0    1.60    0.40
 -10   5   0    2.00    0.50
 -10   5   0    1.40    0.40
  10  -5   0    2.00    0.30
  10  -5   0    1.90    0.40
  10  -5   0    0.80    0.50
  -9   5   0    1.50    0.40
  -9   5   0    0.90    0.30
  -9   5   0    1.70    0.40
  -9   5   0    1.60    0.30
   9  -5   0    1.10    0.40
   9  -5   0    1.00    0.30
   9  -5   0    1.10    0.20
  -8   5   0    0.00    0.20
  -8   5   0    0.00    0.10
  -8   5   0    0.10    0.30
  -8   5   0   -0.20    0.30
  -8   5   0   -0.20    0.20
  -8   5   0    0.20    0.20
   8  -5   0    0.00    0.10
   8  -5   0    0.00    0.10
   8  -5   0    0.10    0.20
   8  -5   0   -0.10    0.30
   8  -5   0    0.00    0.20
  -7   5   0    1.40    0.40
  -7   5   0    1.10    0.20
  -7   5   0    1.40    0.20
  -7   5   0    1.40    0.30
  -7   5   0    1.10    0.20
  -7   5   0    1.40    0.30
   7  -5   0    1.10    0.20
   7  -5   0    1.00    0.20
   7  -5   0    0.80    0.30
   7  -5   0    1.20    0.20
   7  -5   0    1.20    0.20
  -6   5   0    1.60    0.30
  -6   5   0    1.60    0.20
  -6   5   0    1.40    0.30
  -6   5   0    1.10    0.20
  -6   5   0    1.30    0.20
  -6   5   0    1.20    0.40
   6  -5   0    1.30    0.20
   6  -5   0    0.90    0.30
   6  -5   0    1.30    0.30
   6  -5   0    1.30    0.20
   6  -5   0    1.30    0.20
   6  -5   0    1.40    0.20
  -5   5   0    3.00    0.40
  -5   5   0    2.60    0.30
  -5   5   0    3.00    0.50
  -5   5   0    2.80    0.30
  -5   5   0    3.00    0.40
  -5   5   0    2.70    0.40
  -5   5   0    2.80    0.30
   5  -5   0    2.70    0.30
   5  -5   0    2.90    0.50
   5  -5   0    2.70    0.30
   5  -5   0    2.60    0.20
   5  -5   0    2.70    0.30
   5  -5   0    3.20    0.40
  -4   5   0   10.10    0.70
  -4   5   0    9.70    0.90
  -4   5   0    8.60    0.80
  -4   5   0    9.60    0.90
  -4   5   0    9.60    0.80
  -4   5   0    9.70    0.80
  -4   5   0    9.50    0.70
   4  -5   0    9.70    0.70
   4  -5   0    9.60    0.90
   4  -5   0    8.50    0.70
   4  -5   0   10.40    0.90
   4  -5   0    9.20    0.80
   4  -5   0    8.40    0.70
  -3   5   0    5.60    0.50
  -3   5   0    5.50    0.50
  -3   5   0    5.60    0.60
  -3   5   0    5.20    0.50
  -3   5   0    5.60    0.40
  -3   5   0    5.60    0.60
  -3   5   0    4.80    0.50
   3  -5   0    5.50    0.40
   3  -5   0    5.80    0.60
   3  -5   0    5.70    0.40
   3  -5   0    5.30    0.40
   3  -5   0    6.00    0.50
   3  -5   0    5.40    0.50
  -2   5   0   13.40    1.00
  -2   5   0   13.00    0.90
  -2   5   0   12.80    0.90
  -2   5   0   12.60    1.20
  -2   5   0   13.80    0.90
  -2   5   0   11.80    0.80
  -2   5   0   12.60    1.00
   2  -5   0   11.70    0.90
   2  -5   0   14.10    1.00
   2  -5   0   12.90    0.90
   2  -5   0   12.90    1.20
   2  -5   0   13.00    0.90
  -1   5   0    3.50    0.30
  -1   5   0    3.20    0.30
  -1   5   0    3.60    0.40
  -1   5   0    3.60    0.40
  -1   5   0    3.30    0.30
  -1   5   0    3.40    0.30
  -1   5   0    4.00    0.30
   1  -5   0    3.50    0.30
   1  -5   0    3.40    0.30
   1  -5   0    3.80    0.30
   1  -5   0    3.10    0.40
   0   5   0   -0.20    0.10
   0   5   0    0.10    0.10
   0   5   0    0.00    0.10
   0   5   0    0.20    0.20
   0   5   0    0.20    0.10
   0   5   0   -0.10    0.10
   0  -5   0   -0.10    0.10
   0  -5   0   -0.10    0.10
   1   5   0    3.00    0.30
   1   5   0    3.40    0.30
   1   5   0    3.50    0.30
   1   5   0    3.30    0.40
   1   5   0    3.30    0.20
   1   5   0    3.50    0.30
  -1  -5   0    3.40    0.20
  -1  -5   0    2.90    0.40
  -1  -5   0    3.50    0.30
   2   5   0   11.30    0.90
   2   5   0   11.60    0.80
   2   5   0   12.10    0.80
   2   5   0   12.80    0.80
   2   5   0   11.60    0.90
   2   5   0   12.30    0.80
  -2  -5   0   11.80    0.80
  -2  -5   0   12.00    0.80
  -2  -5   0   10.00    1.10
  -2  -5   0   12.30    0.80
   3   5   0    5.50    0.40
   3   5   0    5.30    0.40
   3   5   0    5.00    0.40
   3   5   0    5.30    0.40
   3   5   0    4.90    0.40
   3   5   0    5.60    0.50
   3   5   0    5.30    0.50
  -3  -5   0    5.10    0.40
  -3  -5   0    5.00    0.40
  -3  -5   0    5.10    0.40
  -3  -5   0    4.80    0.60
  -3  -5   0    4.00    0.50
  -3  -5   0    5.00    0.40
   4   5   0    8.90    0.70
   4   5   0    9.20    0.60
   4   5   0    9.00    0.70
   4   5   0    7.70    0.80
   4   5   0    9.00    0.60
   4   5   0    8.50    0.60
   4   5   0    8.40    0.70
  -4  -5   0    7.60    0.60
  -4  -5   0    8.80    0.60
  -4  -5   0    7.40    0.80
  -4  -5   0    8.60    0.60
  -4  -5   0    9.00    0.60
  -4  -5   0    8.90    0.90
   5   5   0    2.70    0.20
   5   5   0    2.70    0.20
   5   5   0    2.10    0.30
   5   5   0    2.00    0.30
   5   5   0    2.80    0.30
   5   5   0    2.10    0.30
  -5  -5   0    2.00    0.30
  -5  -5   0    2.40    0.20
  -5  -5   0    2.40    0.20
  -5  -5   0    3.10    0.30
  -5  -5   0    2.60    0.20
  -5  -5   0    2.90    0.40
   6   5   0    1.60    0.30
   6   5   0    1.50    0.20
   6   5   0    1.40    0.20
   6   5   0    1.20    0.20
   6   5   0    1.40    0.30
   6   5   0    1.50    0.20
  -6  -5   0    1.40    0.20
  -6  -5   0    1.30    0.10
  -6  -5   0    1.10    0.10
  -6  -5   0    1.50    0.30
  -6  -5   0    1.20    0.20
  -6  -5   0    1.70    0.30
   7   5   0    0.60    0.30
   7   5   0    0.80    0.20
   7   5   0    1.00    0.20
   7   5   0    1.30    0.20
  -7  -5   0    0.80    0.30
  -7  -5   0    0.80    0.30
  -7  -5   0    0.90    0.10
  -7  -5   0    0.70    0.20
  -7  -5   0    0.90    0.20
   8   5   0    0.00    0.20
   8   5   0    0.00    0.10
   8   5   0   -0.20    0.20
   8   5   0    0.10    0.20
  -8  -5   0    0.40    0.30
  -8  -5   0    0.00    0.10
  -8  -5   0    0.00    0.20
  -8  -5   0    0.00    0.10
  -8  -5   0    0.40    0.20
   9   5   0    0.90    0.30
   9   5   0    0.90    0.30
   9   5   0    0.90    0.20
   9   5   0    0.70    0.20
   9   5   0    1.10    0.20
  -9  -5   0    0.50    0.30
  -9  -5   0    0.80    0.20
  -9  -5   0    0.70    0.30
  -9  -5   0    1.30    0.30
  10   5   0    1.60    0.40
  10   5   0    1.40    0.30
  10   5   0    1.50    0.20
 -10  -5   0    1.40    0.30
 -10  -5   0    1.50    0.40
 -10  -5   0    1.00    0.30
 -10  -5   0    1.70    0.20
  11   5   0    0.40    0.30
  11   5   0    0.00    0.20
  11   5   0    0.40    0.30
 -11  -5   0   -0.30    0.20
 -11  -5   0    0.00    0.20
 -11  -5   0   -0.10    0.10
 -11  -5   0   -0.20    0.20
  12   5   0    0.40    0.30
 -12  -5   0    0.10    0.30
 -12  -5   0   -0.40    0.30
 -12  -5   0   -0.30    0.10
 -12   6   0    0.30    0.40
  12  -6   0   -0.10    0.20
  12  -6   0    0.40    0.40
 -11   6   0    0.10    0.30
 -11   6   0    0.10    0.30
  11  -6   0    0.50    0.50
  11  -6   0    0.00    0.20
  11  -6   0    0.10    0.30
 -10   6   0    0.40    0.40
 -10   6   0    1.30    0.40
 -10   6   0    1.00    0.30
  10  -6   0    0.80    0.30
  10  -6   0    0.60    0.40
  10  -6   0    1.30    0.20
  -9   6   0   10.40    1.10
  -9   6   0   10.30    1.00
  -9   6   0   10.40    0.90
  -9   6   0   10.80    0.80
   9  -6   0    9.50    0.70
   9  -6   0    9.20    1.00
  -8   6   0    0.20    0.10
  -8   6   0    0.40    0.30
  -8   6   0   -0.10    0.30
  -8   6   0    0.00    0.20
   8  -6   0   -0.20    0.10
   8  -6   0   -0.20    0.30
   8  -6   0   -0.30    0.20
  -7   6   0    6.80    0.80
  -7   6   0    6.90    0.60
  -7   6   0    5.90    0.60
  -7   6   0    7.00    0.50
  -7   6   0    6.30    0.80
   7  -6   0    6.00    0.50
   7  -6   0    5.30    0.80
   7  -6   0    6.30    0.50
   7  -6   0    6.10    0.70
  -6   6   0    2.00    0.20
  -6   6   0    1.80    0.40
  -6   6   0    2.20    0.40
  -6   6   0    2.60    0.50
  -6   6   0    1.80    0.30
  -6   6   0    2.00    0.30
  -6   6   0    1.70    0.30
   6  -6   0    2.00    0.20
   6  -6   0    1.50    0.30
   6  -6   0    1.50    0.20
   6  -6   0    2.10    0.40
   6  -6   0    1.80    0.20
  -5   6   0   10.00    0.80
  -5   6   0    9.10    0.90
  -5   6   0   10.30    0.70
  -5   6   0    9.50    0.70
  -5   6   0    9.90    0.80
  -5   6   0    9.00    1.00
  -5   6   0   10.80    0.80
   5  -6   0    9.20    0.90
   5  -6   0    8.90    0.70
   5  -6   0    8.40    0.70
   5  -6   0   10.10    0.70
   5  -6   0   10.10    1.00
   5  -6   0   10.10    0.90
  -4   6   0   12.60    1.30
  -4   6   0   12.60    1.00
  -4   6   0   13.50    1.10
  -4   6   0   12.20    0.90
  -4   6   0   12.80    1.00
  -4   6   0   14.00    1.10
  -4   6   0   13.60    0.90
   4  -6   0   13.40    1.20
   4  -6   0   12.80    0.90
   4  -6   0   14.20    1.10
   4  -6   0   11.60    0.90
   4  -6   0   12.80    1.20
   4  -6   0   12.50    0.90
  -3   6   0   20.50    1.50
  -3   6   0   20.90    1.50
  -3   6   0   20.20    1.30
  -3   6   0   21.10    1.50
  -3   6   0   20.60    1.60
  -3   6   0   19.90    1.70
  -3   6   0   19.30    2.00
  -3   6   0   20.90    1.40
   3  -6   0   21.60    1.40
   3  -6   0   21.20    1.90
   3  -6   0   19.50    1.40
   3  -6   0   20.30    1.40
   3  -6   0   21.50    1.60
   3  -6   0   23.90    1.90
  -2   6   0    0.10    0.10
  -2   6   0    0.00    0.10
  -2   6   0    0.30    0.10
  -2   6   0   -0.10    0.20
  -2   6   0    0.10    0.20
  -2   6   0   -0.10    0.20
  -2   6   0    0.20    0.10
  -2   6   0    0.10    0.10
   2  -6   0    0.10    0.10
   2  -6   0    0.00    0.20
   2  -6   0    0.30    0.20
   2  -6   0    0.00    0.10
   2  -6   0    0.20    0.10
  -1   6   0  100.79    7.20
  -1   6   0  103.49    7.00
  -1   6   0   96.89    6.80
  -1   6   0  100.39    6.50
  -1   6   0   98.99    6.80
  -1   6   0   98.09    9.40
  -1   6   0  108.19    6.80
   1  -6   0   93.49    8.90
   1  -6   0  108.99    6.90
   1  -6   0  102.29    6.90
   1  -6   0  109.69    6.60
   0   6   0  475.35   30.20
   0   6   0  476.85   33.20
   0   6   0  514.65   31.50
   0   6   0  495.55   32.40
   0   6   0  451.45   32.20
   0   6   0  473.85   31.70
   0  -6   0  494.35   30.80
   0  -6   0  418.36   41.50
   0  -6   0  481.95   32.20
   1   6   0   99.59    7.10
   1   6   0  100.29    6.90
   1   6   0  102.29    6.80
   1   6   0  100.49    6.80
   1   6   0  100.69    6.50
   1   6   0  102.19    7.00
  -1  -6   0  101.59    6.90
  -1  -6   0  102.89    6.60
  -1  -6   0  103.59    6.70
   2   6   0    0.30    0.10
   2   6   0    0.30    0.10
   2   6   0    0.10    0.20
   2   6   0    0.00    0.10
   2   6   0    0.00    0.10
   2   6   0   -0.10    0.20
  -2  -6   0    0.20    0.10
  -2  -6   0    0.00    0.10
  -2  -6   0    0.20    0.10
  -2  -6   0    0.10    0.10
  -2  -6   0    0.10    0.10
   3   6   0   18.80    1.40
   3   6   0   19.50    1.30
   3   6   0   19.50    1.40
   3   6   0   19.60    1.40
   3   6   0   19.00    1.40
   3   6   0   20.40    1.30
  -3  -6   0   20.50    1.30
  -3  -6   0   18.70    1.30
  -3  -6   0   16.10    1.80
  -3  -6   0   19.40    1.30
  -3  -6   0   19.90    1.30
   4   6   0   11.40    1.00
   4   6   0   11.70    0.90
   4   6   0   12.10    0.90
   4   6   0   12.90    0.80
   4   6   0   12.60    0.90
   4   6   0   12.20    0.90
   4   6   0   13.00    1.10
  -4  -6   0   11.70    0.80
  -4  -6   0   11.50    1.20
  -4  -6   0   12.00    0.80
  -4  -6   0   11.70    0.80
  -4  -6   0   10.20    1.00
  -4  -6   0   12.20    0.90
   5   6   0    9.60    0.60
   5   6   0    8.40    0.70
   5   6   0    9.10    0.70
   5   6   0    7.90    0.80
   5   6   0    8.90    0.70
   5   6   0    8.90    0.60
   5   6   0    9.00    0.80
  -5  -6   0    7.80    0.60
  -5  -6   0    9.40    0.60
  -5  -6   0    8.80    0.60
  -5  -6   0    9.90    0.90
  -5  -6   0    9.20    0.70
  -5  -6   0    7.60    0.80
   6   6   0    1.60    0.30
   6   6   0    2.10    0.40
   6   6   0    1.90    0.30
   6   6   0    2.10    0.20
   6   6   0    1.50    0.20
  -6  -6   0    1.60    0.30
  -6  -6   0    1.70    0.20
  -6  -6   0    2.20    0.40
  -6  -6   0    1.60    0.30
  -6  -6   0    1.70    0.20
  -6  -6   0    1.90    0.20
   7   6   0    5.80    0.50
   7   6   0    5.90    0.50
   7   6   0    6.00    0.50
   7   6   0    6.60    0.60
  -7  -6   0    5.70    0.50
  -7  -6   0    5.50    0.40
  -7  -6   0    6.80    0.70
  -7  -6   0    5.70    0.50
  -7  -6   0    4.80    0.60
   8   6   0    0.10    0.10
   8   6   0   -0.10    0.20
   8   6   0    0.30    0.30
   8   6   0   -0.20    0.20
  -8  -6   0   -0.10    0.20
  -8  -6   0    0.00    0.20
  -8  -6   0    0.20    0.30
  -8  -6   0    0.00    0.10
  -8  -6   0    0.00    0.10
   9   6   0    7.60    0.80
   9   6   0   10.50    0.80
   9   6   0    9.20    0.80
   9   6   0    8.90    0.70
  -9  -6   0    8.60    0.70
  -9  -6   0   10.70    1.00
  -9  -6   0    9.50    0.80
  -9  -6   0    7.50    0.90
  10   6   0    0.40    0.30
  10   6   0    0.80    0.20
  10   6   0    1.50    0.30
 -10  -6   0    1.30    0.40
 -10  -6   0    1.00    0.30
 -10  -6   0    0.70    0.30
 -10  -6   0    1.00    0.20
  11   6   0   -0.10    0.30
  11   6   0   -0.30    0.10
  11   6   0    0.60    0.30
 -11  -6   0    0.10    0.30
 -11  -6   0    0.00    0.20
 -11  -6   0   -0.10    0.30
 -11  -6   0   -0.20    0.30
  12   6   0    0.40    0.30
 -12  -6   0    0.20    0.30
 -12  -6   0    0.00    0.30
 -12  -6   0   -0.30    0.20
 -12   7   0    0.00    0.40
  12  -7   0    0.00    0.20
  12  -7   0    0.60    0.40
 -11   7   0    0.40    0.40
 -11   7   0   -0.20    0.30
  11  -7   0   -0.10    0.40
  11  -7   0   -0.20    0.20
 -10   7   0   -0.10    0.30
 -10   7   0    0.00    0.40
  10  -7   0    0.20    0.30
  10  -7   0    0.00    0.20
  10  -7   0    0.30    0.40
  -9   7   0   -0.10    0.30
  -9   7   0    0.40    0.30
  -9   7   0    0.10    0.20
   9  -7   0    0.30    0.20
   9  -7   0    0.10    0.40
   9  -7   0    0.30    0.20
  -8   7   0   -0.10    0.30
  -8   7   0    0.00    0.20
  -8   7   0    0.00    0.30
  -8   7   0    0.00    0.20
   8  -7   0   -0.20    0.20
   8  -7   0   -0.10    0.10
   8  -7   0   -0.30    0.30
  -7   7   0    1.80    0.20
  -7   7   0    1.60    0.40
  -7   7   0    1.80    0.30
  -7   7   0    2.50    0.60
  -7   7   0    2.00    0.40
  -7   7   0    1.60    0.30
   7  -7   0    2.00    0.40
   7  -7   0    1.80    0.30
   7  -7   0    1.40    0.30
   7  -7   0    1.60    0.20
  -6   7   0    0.60    0.20
  -6   7   0    1.10    0.20
  -6   7   0    0.30    0.30
  -6   7   0    0.80    0.20
  -6   7   0    0.80    0.30
  -6   7   0    1.20    0.30
  -6   7   0    1.00    0.40
   6  -7   0    0.80    0.20
   6  -7   0    0.90    0.30
   6  -7   0    1.00    0.20
   6  -7   0    1.00    0.20
  -5   7   0    0.40    0.30
  -5   7   0    1.00    0.20
  -5   7   0    0.40    0.20
  -5   7   0    0.50    0.20
  -5   7   0    1.10    0.20
  -5   7   0    1.00    0.20
  -5   7   0    1.00    0.30
   5  -7   0    0.80    0.30
   5  -7   0    0.90    0.30
   5  -7   0    1.10    0.20
   5  -7   0    0.90    0.20
   5  -7   0    0.80    0.10
   5  -7   0    1.00    0.20
  -4   7   0    1.60    0.20
  -4   7   0    2.00    0.40
  -4   7   0    1.60    0.30
  -4   7   0    1.40    0.30
  -4   7   0    1.50    0.20
  -4   7   0    1.30    0.20
  -4   7   0    1.50    0.30
  -4   7   0    1.40    0.30
   4  -7   0    2.50    0.40
   4  -7   0    1.80    0.20
   4  -7   0    1.50    0.30
   4  -7   0    1.30    0.20
   4  -7   0    1.30    0.20
   4  -7   0    1.30    0.20
  -3   7   0    2.20    0.40
  -3   7   0    2.10    0.30
  -3   7   0    2.20    0.30
  -3   7   0    1.60    0.20
  -3   7   0    2.20    0.20
  -3   7   0    1.80    0.30
  -3   7   0    1.70    0.30
  -3   7   0    1.90    0.30
   3  -7   0    2.00    0.20
   3  -7   0    2.00    0.30
   3  -7   0    2.20    0.30
   3  -7   0    1.90    0.20
   3  -7   0    1.80    0.20
   3  -7   0    2.40    0.40
  -2   7   0    9.10    0.90
  -2   7   0    9.20    0.70
  -2   7   0    9.70    0.80
  -2   7   0    9.60    1.00
  -2   7   0    9.70    0.60
  -2   7   0    9.30    0.80
  -2   7   0    9.50    0.80
  -2   7   0    9.30    0.80
   2  -7   0    9.70    0.70
   2  -7   0    9.90    0.90
   2  -7   0    9.70    0.70
   2  -7   0    9.70    0.70
  -1   7   0   -0.10    0.10
  -1   7   0    0.20    0.10
  -1   7   0   -0.10    0.10
  -1   7   0    0.10    0.30
  -1   7   0   -0.10    0.10
  -1   7   0   -0.10    0.20
  -1   7   0    0.00    0.20
  -1   7   0   -0.10    0.10
   1  -7   0   -0.10    0.10
   1  -7   0    0.10    0.20
   1  -7   0    0.10    0.10
   0   7   0   -0.20    0.10
   0   7   0   -0.10    0.20
   0   7   0   -0.10    0.10
   0   7   0    0.00    0.10
   0   7   0    0.00    0.20
   0   7   0    0.10    0.10
   0  -7   0   -0.10    0.10
   0  -7   0    0.20    0.20
   0  -7   0    0.00    0.10
   1   7   0    0.10    0.10
   1   7   0    0.00    0.10
   1   7   0    0.50    0.20
   1   7   0   -0.10    0.10
   1   7   0    0.20    0.10
   1   7   0    0.30    0.20
  -1  -7   0    0.00    0.10
  -1  -7   0    0.00    0.10
  -1  -7   0    0.10    0.20
   2   7   0    9.30    0.70
   2   7   0    9.40    0.70
   2   7   0    9.80    0.60
   2   7   0    9.50    0.80
   2   7   0   10.10    0.70
   2   7   0    8.80    0.80
  -2  -7   0    8.80    0.70
  -2  -7   0    8.50    0.70
  -2  -7   0    9.40    0.70
  -2  -7   0   10.00    0.70
   3   7   0    2.30    0.40
   3   7   0    2.00    0.20
   3   7   0    2.00    0.30
   3   7   0    1.90    0.30
   3   7   0    1.70    0.30
   3   7   0    2.10    0.20
  -3  -7   0    1.20    0.30
  -3  -7   0    1.80    0.20
  -3  -7   0    2.10    0.30
  -3  -7   0    2.00    0.20
  -3  -7   0    1.60    0.30
  -3  -7   0    1.90    0.20
   4   7   0    1.20    0.20
   4   7   0    1.10    0.30
   4   7   0    1.50    0.20
   4   7   0    1.30    0.20
   4   7   0    1.30    0.20
   4   7   0    1.50    0.30
  -4  -7   0    1.60    0.30
  -4  -7   0    1.20    0.20
  -4  -7   0    1.50    0.20
  -4  -7   0    0.80    0.20
  -4  -7   0    1.50    0.20
  -4  -7   0    1.30    0.10
   5   7   0    0.70    0.30
   5   7   0    0.80    0.10
   5   7   0    0.80    0.10
   5   7   0    1.00    0.20
   5   7   0    0.90    0.20
   5   7   0    0.90    0.20
  -5  -7   0    0.80    0.10
  -5  -7   0    0.60    0.10
  -5  -7   0    1.30    0.30
  -5  -7   0    0.80    0.10
  -5  -7   0    0.90    0.20
  -5  -7   0    0.60    0.20
   6   7   0    0.80    0.20
   6   7   0    0.50    0.20
   6   7   0    0.90    0.10
   6   7   0    0.70    0.10
   6   7   0    1.00    0.30
   6   7   0    1.10    0.20
  -6  -7   0    0.60    0.20
  -6  -7   0    0.90    0.10
  -6  -7   0    1.00    0.20
  -6  -7   0    0.80    0.10
  -6  -7   0    0.90    0.30
  -6  -7   0    0.60    0.20
   7   7   0    1.20    0.30
   7   7   0    1.70    0.30
   7   7   0    2.20    0.40
   7   7   0    1.50    0.20
   7   7   0    1.50    0.30
  -7  -7   0    1.30    0.20
  -7  -7   0    1.40    0.30
  -7  -7   0    1.30    0.30
  -7  -7   0    1.70    0.20
  -7  -7   0    1.60    0.40
   8   7   0   -0.30    0.20
   8   7   0    0.00    0.20
   8   7   0    0.20    0.10
   8   7   0    0.10    0.30
  -8  -7   0    0.30    0.20
  -8  -7   0   -0.10    0.20
  -8  -7   0    0.20    0.20
  -8  -7   0    0.30    0.30
   9   7   0    0.40    0.30
   9   7   0    0.20    0.20
   9   7   0    0.30    0.30
   9   7   0    0.40    0.10
  -9  -7   0    0.20    0.10
  -9  -7   0    0.40    0.30
  -9  -7   0    0.10    0.20
  -9  -7   0    0.50    0.30
  10   7   0   -0.10    0.20
  10   7   0    0.10    0.10
  10   7   0    0.00    0.30
 -10  -7   0    0.10    0.20
 -10  -7   0   -0.10    0.30
 -10  -7   0    0.30    0.30
 -10  -7   0    0.20    0.30
  11   7   0    0.20    0.30
  11   7   0    0.00    0.20
  11   7   0    0.30    0.30
 -11  -7   0   -0.20    0.30
 -11  -7   0    0.00    0.20
 -11  -7   0    0.20    0.20
 -11  -7   0   -0.20    0.20
  12   7   0    0.30    0.30
  12   7   0    0.30    0.30
 -12  -7   0   -0.20    0.30
 -12  -7   0    0.40    0.30
 -12  -7   0    0.30    0.20
 -12   8   0   -0.70    0.40
  12  -8   0   -0.30    0.20
 -11   8   0   -0.30    0.40
 -11   8   0    0.40    0.40
  11  -8   0   -0.10    0.20
  11  -8   0    0.30    0.50
 -10   8   0    0.50    0.40
 -10   8   0    0.30    0.30
  10  -8   0    0.00    0.20
  10  -8   0    0.40    0.30
  10  -8   0    0.20    0.50
  -9   8   0   -0.10    0.30
  -9   8   0   -0.10    0.30
   9  -8   0   -0.30    0.30
   9  -8   0    0.10    0.20
   9  -8   0    0.10    0.20
  -8   8   0    1.00    0.40
  -8   8   0    1.00    0.40
   8  -8   0    0.80    0.20
   8  -8   0    0.70    0.40
   8  -8   0    0.60    0.20
  -7   8   0    3.10    0.70
  -7   8   0    3.90    0.60
  -7   8   0    3.70    0.30
  -7   8   0    4.10    0.60
  -7   8   0    4.50    0.50
   7  -8   0    3.40    0.40
   7  -8   0    3.40    0.60
   7  -8   0    3.90    0.40
   7  -8   0    3.80    0.50
  -6   8   0   15.80    1.20
  -6   8   0   15.60    1.30
  -6   8   0   14.90    1.00
  -6   8   0   15.30    1.10
  -6   8   0   14.20    1.00
  -6   8   0   15.50    1.50
  -6   8   0   14.60    1.20
  -6   8   0   14.70    1.20
   6  -8   0   13.80    1.40
   6  -8   0   14.20    1.10
   6  -8   0   12.90    1.40
   6  -8   0   13.80    1.00
  -5   8   0    0.20    0.10
  -5   8   0    0.30    0.10
  -5   8   0    0.60    0.40
  -5   8   0    0.30    0.20
  -5   8   0    0.20    0.20
  -5   8   0    0.20    0.20
  -5   8   0    0.10    0.20
  -5   8   0    0.00    0.10
   5  -8   0    0.10    0.20
   5  -8   0   -0.10    0.20
   5  -8   0    0.20    0.10
   5  -8   0    0.20    0.10
  -4   8   0    0.00    0.30
  -4   8   0   -0.10    0.20
  -4   8   0    0.10    0.10
  -4   8   0    0.00    0.20
  -4   8   0    0.00    0.20
  -4   8   0    0.10    0.10
  -4   8   0    0.00    0.10
  -4   8   0    0.00    0.20
   4  -8   0   -0.10    0.10
   4  -8   0    0.20    0.20
   4  -8   0    0.10    0.10
   4  -8   0    0.10    0.10
   4  -8   0    0.20    0.30
   4  -8   0    0.10    0.10
  -3   8   0   34.30    2.50
  -3   8   0   33.10    2.30
  -3   8   0   33.90    2.80
  -3   8   0   35.50    2.40
  -3   8   0   32.30    3.20
  -3   8   0   33.80    2.20
  -3   8   0   33.20    2.30
  -3   8   0   35.20    2.50
   3  -8   0   33.60    3.00
   3  -8   0   38.80    3.00
   3  -8   0   32.50    2.30
   3  -8   0   34.20    2.50
   3  -8   0   31.50    2.30
   3  -8   0   29.00    2.20
  -2   8   0   50.59    4.20
  -2   8   0   50.19    4.80
  -2   8   0   53.79    3.50
  -2   8   0   52.09    3.70
  -2   8   0   50.59    3.50
  -2   8   0   52.89    3.50
  -2   8   0   53.19    3.70
  -2   8   0   51.69    3.30
   2  -8   0   50.19    3.40
   2  -8   0   51.59    4.60
   2  -8   0   51.19    3.50
   2  -8   0   52.39    3.50
  -1   8   0   32.50    2.50
  -1   8   0   29.90    2.20
  -1   8   0   32.20    2.10
  -1   8   0   31.00    2.00
  -1   8   0   26.20    2.10
  -1   8   0   31.70    2.10
  -1   8   0   29.50    2.20
   1  -8   0   30.50    2.10
   1  -8   0   31.00    2.00
   1  -8   0   28.00    2.70
   0   8   0    7.20    0.70
   0   8   0    6.70    0.50
   0   8   0    7.40    0.50
   0   8   0    6.80    0.60
   0   8   0    6.70    0.60
   0   8   0    6.90    0.60
   0  -8   0    6.30    0.70
   0  -8   0    7.20    0.50
   0  -8   0    7.00    0.50
   1   8   0   28.10    2.00
   1   8   0   28.80    2.10
   1   8   0   29.90    1.90
   1   8   0   27.50    2.10
   1   8   0   30.60    2.00
   1   8   0   29.50    2.00
  -1  -8   0   31.20    2.00
  -1  -8   0   29.90    2.00
  -1  -8   0   30.20    1.90
  -1  -8   0   24.70    2.60
   2   8   0   52.09    3.30
   2   8   0   46.70    3.30
   2   8   0   49.20    3.30
   2   8   0   47.80    3.50
   2   8   0   50.29    3.10
   2   8   0   46.20    3.50
  -2  -8   0   50.89    3.20
  -2  -8   0   45.10    3.30
  -2  -8   0   49.70    3.30
  -2  -8   0   49.40    3.30
   3   8   0   31.10    2.30
   3   8   0   29.40    2.20
   3   8   0   32.70    2.20
   3   8   0   31.00    2.20
   3   8   0   31.00    2.30
   3   8   0   33.40    2.10
  -3  -8   0   33.00    2.20
  -3  -8   0   32.00    2.20
  -3  -8   0   33.50    2.10
  -3  -8   0   30.10    2.20
   4   8   0    0.00    0.20
   4   8   0    0.10    0.20
   4   8   0    0.10    0.20
   4   8   0    0.20    0.10
   4   8   0    0.00    0.10
   4   8   0   -0.60    0.20
  -4  -8   0    0.00    0.20
  -4  -8   0    0.00    0.10
  -4  -8   0    0.00    0.10
  -4  -8   0   -0.20    0.10
  -4  -8   0   -0.10    0.20
  -4  -8   0    0.00    0.20
   5   8   0    0.30    0.20
   5   8   0    0.00    0.20
   5   8   0    0.00    0.30
   5   8   0    0.20    0.10
   5   8   0    0.30    0.20
   5   8   0    0.20    0.10
  -5  -8   0    0.20    0.20
  -5  -8   0    0.20    0.20
  -5  -8   0    0.20    0.10
  -5  -8   0    0.10    0.20
  -5  -8   0    0.10    0.10
  -5  -8   0    0.10    0.10
   6   8   0   12.90    1.20
   6   8   0   13.20    1.10
   6   8   0   13.40    1.00
   6   8   0   12.40    1.00
   6   8   0   13.60    1.00
   6   8   0   15.70    0.90
  -6  -8   0   14.00    1.00
  -6  -8   0   13.90    1.00
  -6  -8   0   14.30    1.40
  -6  -8   0   12.70    0.90
   7   8   0    3.90    0.60
   7   8   0    3.30    0.40
   7   8   0    3.30    0.40
   7   8   0    3.70    0.30
   7   8   0    3.40    0.40
  -7  -8   0    2.80    0.50
  -7  -8   0    3.90    0.50
  -7  -8   0    3.90    0.30
  -7  -8   0    3.80    0.40
   8   8   0    0.50    0.30
   8   8   0    0.60    0.20
   8   8   0    1.00    0.20
   8   8   0    0.70    0.30
  -8  -8   0    0.90    0.30
  -8  -8   0    0.30    0.30
  -8  -8   0    0.70    0.20
  -8  -8   0    0.70    0.30
   9   8   0   -0.20    0.30
   9   8   0   -0.50    0.20
   9   8   0   -0.20    0.10
   9   8   0   -0.20    0.20
  -9  -8   0    0.10    0.10
  -9  -8   0    0.10    0.20
  -9  -8   0    0.10    0.30
  -9  -8   0    0.20    0.20
  10   8   0    0.90    0.40
  10   8   0    0.30    0.30
  10   8   0    0.10    0.20
 -10  -8   0    0.10    0.10
 -10  -8   0    0.40    0.30
 -10  -8   0    0.30    0.30
 -10  -8   0    0.10    0.30
  11   8   0    0.00    0.30
  11   8   0    1.10    0.40
 -11  -8   0    0.50    0.30
 -11  -8   0   -0.10    0.30
 -11  -8   0    0.10    0.20
 -11  -8   0    0.20    0.30
  12   8   0   -0.20    0.40
 -12  -8   0   -0.10    0.20
 -12  -8   0    0.30    0.30
 -12  -8   0   -0.10    0.30
 -11   9   0    0.10    0.40
 -11   9   0    0.50    0.50
  11  -9   0    0.50    0.50
  11  -9   0    0.00    0.20
 -10   9   0    0.20    0.40
 -10   9   0    0.00    0.30
  10  -9   0    0.20    0.40
  10  -9   0   -0.10    0.20
  -9   9   0    1.00    0.40
  -9   9   0    1.00    0.40
   9  -9   0    0.40    0.40
   9  -9   0    0.80    0.30
   9  -9   0    1.00    0.20
  -8   9   0    0.10    0.30
  -8   9   0    0.10    0.30
   8  -9   0    0.60    0.40
   8  -9   0   -0.10    0.20
   8  -9   0    0.00    0.20
  -7   9   0    1.30    0.40
  -7   9   0    1.00    0.30
  -7   9   0    1.50    0.40
  -7   9   0    1.20    0.20
   7  -9   0    1.30    0.40
   7  -9   0    1.00    0.20
   7  -9   0    1.30    0.20
   7  -9   0    1.60    0.30
  -6   9   0    7.90    0.60
  -6   9   0    8.80    0.80
  -6   9   0    9.20    1.00
  -6   9   0    7.60    0.90
  -6   9   0    7.50    0.80
   6  -9   0    7.00    0.60
   6  -9   0    7.80    0.60
   6  -9   0    7.40    0.80
   6  -9   0    7.20    0.80
  -5   9   0    0.20    0.20
  -5   9   0    0.40    0.10
  -5   9   0    0.50    0.40
  -5   9   0    0.50    0.30
  -5   9   0   -0.10    0.20
  -5   9   0    0.20    0.10
  -5   9   0    0.30    0.20
   5  -9   0    0.10    0.20
   5  -9   0    0.40    0.10
   5  -9   0    0.20    0.10
   5  -9   0    0.10    0.20
  -4   9   0    4.60    0.60
  -4   9   0    5.20    0.70
  -4   9   0    4.90    0.50
  -4   9   0    4.40    0.40
  -4   9   0    5.50    0.50
  -4   9   0    4.60    0.50
  -4   9   0    4.60    0.40
  -4   9   0    5.30    0.60
   4  -9   0    5.30    0.60
   4  -9   0    5.20    0.50
   4  -9   0    4.40    0.40
   4  -9   0    4.80    0.40
  -3   9   0   10.30    0.80
  -3   9   0   12.10    0.90
  -3   9   0   12.10    1.00
  -3   9   0   11.10    1.20
  -3   9   0   11.10    0.80
  -3   9   0   11.10    1.10
  -3   9   0   11.40    1.00
  -3   9   0   11.50    0.90
   3  -9   0   10.50    0.80
   3  -9   0   11.60    1.10
   3  -9   0   10.70    0.80
   3  -9   0   13.30    1.10
   3  -9   0   13.40    1.10
   3  -9   0   11.70    0.80
  -2   9   0    0.10    0.20
  -2   9   0    0.60    0.40
  -2   9   0    0.00    0.10
  -2   9   0    0.20    0.10
  -2   9   0    0.40    0.20
  -2   9   0    0.00    0.20
  -2   9   0    0.00    0.20
  -2   9   0    0.00    0.20
   2  -9   0    0.30    0.10
   2  -9   0    0.20    0.10
   2  -9   0    0.40    0.10
   2  -9   0    0.30    0.20
  -1   9   0    0.90    0.10
  -1   9   0    1.00    0.20
  -1   9   0    0.80    0.10
  -1   9   0    1.10    0.20
  -1   9   0    1.20    0.30
  -1   9   0    0.80    0.20
  -1   9   0    0.90    0.30
   1  -9   0    0.90    0.20
   1  -9   0    0.80    0.20
   1  -9   0    1.00    0.10
   0   9   0    0.20    0.20
   0   9   0    0.00    0.10
   0   9   0    0.10    0.20
   0   9   0    0.30    0.20
   0   9   0   -0.10    0.10
   0   9   0    0.20    0.30
   0  -9   0   -0.30    0.10
   0  -9   0   -0.10    0.10
   0  -9   0   -0.20    0.20
   0  -9   0   -0.10    0.10
   1   9   0    0.70    0.20
   1   9   0    1.50    0.30
   1   9   0    0.70    0.30
   1   9   0    0.80    0.10
   1   9   0    0.90    0.20
   1   9   0    0.90    0.10
  -1  -9   0    1.00    0.10
  -1  -9   0    0.60    0.20
  -1  -9   0    0.70    0.20
  -1  -9   0    0.70    0.10
   2   9   0    0.20    0.10
   2   9   0    0.50    0.30
   2   9   0   -0.50    0.20
   2   9   0    0.20    0.20
   2   9   0    0.30    0.10
   2   9   0    0.00    0.20
  -2  -9   0    0.20    0.10
  -2  -9   0    0.30    0.20
  -2  -9   0    0.10    0.10
  -2  -9   0    0.30    0.10
  -2  -9   0   -0.10    0.20
   3   9   0   10.60    0.90
   3   9   0   10.20    0.80
   3   9   0   11.20    0.80
   3   9   0   10.80    0.90
   3   9   0   10.90    0.90
   3   9   0   12.10    0.70
  -3  -9   0   10.90    0.80
  -3  -9   0   10.80    0.70
  -3  -9   0   11.00    0.80
  -3  -9   0    8.10    1.10
  -3  -9   0   10.60    0.80
   4   9   0    4.50    0.50
   4   9   0    4.70    0.40
   4   9   0    4.00    0.50
   4   9   0    4.80    0.40
   4   9   0    4.60    0.50
   4   9   0    4.40    0.40
  -4  -9   0    4.30    0.60
  -4  -9   0    4.60    0.40
  -4  -9   0    4.80    0.40
  -4  -9   0    4.20    0.40
  -4  -9   0    4.80    0.40
   5   9   0    0.20    0.20
   5   9   0    0.30    0.10
   5   9   0    0.40    0.10
   5   9   0    0.40    0.30
   5   9   0   -0.10    0.20
   5   9   0    0.30    0.20
  -5  -9   0    0.10    0.20
  -5  -9   0    0.20    0.10
  -5  -9   0    0.00    0.10
  -5  -9   0    0.10    0.20
  -5  -9   0    0.00    0.20
  -5  -9   0    0.20    0.10
   6   9   0    7.10    0.70
   6   9   0    7.70    0.60
   6   9   0    7.70    0.70
   6   9   0    6.70    0.80
   6   9   0    7.40    0.70
  -6  -9   0    7.90    0.90
  -6  -9   0    7.30    0.60
  -6  -9   0    7.30    0.60
  -6  -9   0    7.80    0.50
   7   9   0    1.00    0.30
   7   9   0    0.90    0.20
   7   9   0    1.10    0.30
   7   9   0    2.20    0.40
   7   9   0    0.60    0.30
  -7  -9   0    0.90    0.30
  -7  -9   0    0.90    0.20
  -7  -9   0    1.20    0.30
  -7  -9   0    1.50    0.30
   8   9   0    0.10    0.10
   8   9   0    0.20    0.30
   8   9   0   -0.30    0.30
   8   9   0    0.00    0.20
  -8  -9   0    0.00    0.10
  -8  -9   0    0.00    0.20
  -8  -9   0    0.20    0.20
  -8  -9   0   -0.10    0.20
   9   9   0    0.50    0.40
   9   9   0    1.00    0.30
   9   9   0    0.90    0.30
   9   9   0    0.80    0.20
  -9  -9   0    1.00    0.30
  -9  -9   0    1.00    0.20
  -9  -9   0    0.60    0.30
  -9  -9   0    1.00    0.30
  10   9   0    0.10    0.20
  10   9   0   -0.40    0.30
  10   9   0    0.00    0.30
 -10  -9   0    0.00    0.20
 -10  -9   0   -0.20    0.20
 -10  -9   0   -0.10    0.30
  11   9   0    0.30    0.40
  11   9   0    0.00    0.30
 -11  -9   0    0.80    0.30
 -11  -9   0    0.00    0.10
 -11  -9   0    0.30    0.30
 -11  10   0   -0.10    0.40
 -11  10   0    0.20    0.40
  11 -10   0   -0.20    0.40
  11 -10   0   -0.20    0.20
 -10  10   0   -0.40    0.30
 -10  10   0    0.50    0.40
  10 -10   0    0.40    0.20
  10 -10   0    0.30    0.40
  -9  10   0   -0.20    0.30
  -9  10   0    0.10    0.30
   9 -10   0   -0.20    0.20
   9 -10   0   -0.20    0.30
  -8  10   0   -0.20    0.30
  -8  10   0    0.10    0.30
   8 -10   0   -0.20    0.20
   8 -10   0   -0.20    0.20
   8 -10   0   -0.20    0.30
  -7  10   0    1.50    0.40
  -7  10   0    1.40    0.40
  -7  10   0    1.20    0.20
  -7  10   0    0.60    0.40
   7 -10   0    1.10    0.20
   7 -10   0    0.90    0.30
   7 -10   0    1.00    0.40
   7 -10   0    1.30    0.20
  -6  10   0    4.00    0.60
  -6  10   0    3.50    0.30
  -6  10   0    4.40    0.70
  -6  10   0    3.00    0.50
  -6  10   0    3.50    0.50
   6 -10   0    3.20    0.40
   6 -10   0    2.90    0.30
   6 -10   0    3.50    0.30
   6 -10   0    3.10    0.50
  -5  10   0    0.10    0.30
  -5  10   0   -0.20    0.20
  -5  10   0    0.10    0.10
  -5  10   0   -0.10    0.20
  -5  10   0   -0.20    0.40
   5 -10   0    0.10    0.20
   5 -10   0    0.00    0.10
   5 -10   0   -0.40    0.20
   5 -10   0   -0.10    0.10
  -4  10   0    1.30    0.50
  -4  10   0    0.60    0.30
  -4  10   0    0.80    0.10
  -4  10   0    1.10    0.30
  -4  10   0    0.90    0.30
  -4  10   0    0.80    0.30
   4 -10   0    0.70    0.30
   4 -10   0    0.50    0.10
   4 -10   0    0.40    0.20
   4 -10   0    0.80    0.20
  -3  10   0   32.00    2.30
  -3  10   0   35.50    2.40
  -3  10   0   31.70    3.30
  -3  10   0   35.00    2.50
  -3  10   0   35.40    2.60
  -3  10   0   35.90    2.40
  -3  10   0   34.60    2.20
   3 -10   0   36.00    3.10
   3 -10   0   32.00    2.30
   3 -10   0   33.20    2.40
   3 -10   0   37.90    3.10
  -2  10   0    4.80    0.50
  -2  10   0    6.10    0.60
  -2  10   0    5.80    0.70
  -2  10   0    5.50    0.50
  -2  10   0    6.20    0.60
  -2  10   0    6.10    0.40
  -2  10   0    6.90    0.60
   2 -10   0    5.80    0.40
   2 -10   0    6.30    0.60
   2 -10   0    6.30    0.50
  -1  10   0    7.90    0.70
  -1  10   0    7.90    0.70
  -1  10   0    8.40    0.70
  -1  10   0    7.70    0.50
  -1  10   0    7.20    0.60
  -1  10   0    6.50    0.80
  -1  10   0    8.30    0.70
   1 -10   0    7.60    0.60
   1 -10   0    6.90    0.80
   1 -10   0    7.10    0.60
   0  10   0   59.09    3.50
   0  10   0   53.79    3.90
   0  10   0   55.99    3.80
   0  10   0   53.19    3.70
   0  10   0   56.19    3.90
   0  10   0   57.99    3.80
   0 -10   0   55.99    3.70
   0 -10   0   55.79    3.60
   0 -10   0   48.50    4.80
   0 -10   0   49.99    3.70
   1  10   0    8.20    0.70
   1  10   0    7.60    0.80
   1  10   0    8.10    0.60
   1  10   0    7.80    0.70
   1  10   0    7.80    0.60
   1  10   0    7.60    0.70
  -1 -10   0    7.10    0.60
  -1 -10   0    8.00    0.60
  -1 -10   0    7.40    0.60
  -1 -10   0    6.50    0.80
   2  10   0    5.80    0.50
   2  10   0    5.90    0.40
   2  10   0    6.00    0.60
   2  10   0    6.20    0.50
   2  10   0    6.50    0.70
   2  10   0    6.10    0.60
  -2 -10   0    6.20    0.50
  -2 -10   0    6.10    0.50
  -2 -10   0    4.10    0.60
  -2 -10   0    6.10    0.40
  -2 -10   0    5.00    0.50
   3  10   0   33.80    2.30
   3  10   0   31.80    2.40
   3  10   0   33.00    2.40
   3  10   0   34.50    2.10
   3  10   0   30.70    2.30
  -3 -10   0   34.20    2.30
  -3 -10   0   32.50    2.20
  -3 -10   0   31.10    2.20
  -3 -10   0   32.10    2.30
   4  10   0    0.50    0.30
   4  10   0    0.70    0.10
   4  10   0    0.90    0.20
   4  10   0    0.60    0.20
   4  10   0    0.70    0.20
   4  10   0    0.90    0.20
  -4 -10   0    0.80    0.10
  -4 -10   0    0.80    0.30
  -4 -10   0    0.70    0.20
  -4 -10   0    0.60    0.10
  -4 -10   0    0.90    0.20
   5  10   0   -0.50    0.30
   5  10   0   -0.10    0.10
   5  10   0   -0.60    0.20
   5  10   0   -0.40    0.20
   5  10   0   -0.20    0.10
   5  10   0    0.30    0.20
  -5 -10   0   -0.10    0.10
  -5 -10   0   -0.20    0.20
  -5 -10   0   -0.10    0.10
   6  10   0    3.00    0.40
   6  10   0    3.10    0.30
   6  10   0    2.90    0.50
   6  10   0    2.60    0.40
   6  10   0    3.00    0.40
  -6 -10   0    3.10    0.30
  -6 -10   0    1.60    0.40
  -6 -10   0    2.80    0.30
  -6 -10   0    2.40    0.40
   7  10   0    1.40    0.30
   7  10   0    0.70    0.30
   7  10   0    1.00    0.20
   7  10   0    1.00    0.40
   7  10   0    1.30    0.30
  -7 -10   0    1.40    0.20
  -7 -10   0    1.30    0.30
  -7 -10   0    0.90    0.30
   8  10   0   -0.30    0.20
   8  10   0   -0.10    0.10
   8  10   0    0.00    0.30
   8  10   0    0.20    0.30
  -8 -10   0    0.00    0.20
  -8 -10   0    0.20    0.20
  -8 -10   0    0.00    0.20
   9  10   0   -0.10    0.20
   9  10   0    0.10    0.20
   9  10   0   -0.20    0.30
   9  10   0    0.10    0.40
  -9 -10   0    0.50    0.30
  -9 -10   0    0.10    0.20
  -9 -10   0    0.10    0.20
  10  10   0    0.20    0.40
  10  10   0    0.10    0.20
  10  10   0    0.60    0.30
 -10 -10   0    0.40    0.20
 -10 -10   0    0.30    0.30
 -10 -10   0    0.40    0.30
  11  10   0    0.40    0.40
 -11 -10   0    0.30    0.30
 -11 -10   0    0.00    0.20
 -11 -10   0   -0.20    0.20
 -10  11   0   -0.30    0.30
 -10  11   0   -0.50    0.30
  10 -11   0   -0.20    0.40
  10 -11   0   -0.10    0.20
  -9  11   0   -0.20    0.30
  -9  11   0    0.20    0.30
   9 -11   0    0.10    0.20
   9 -11   0   -0.10    0.40
  -8  11   0    0.40    0.40
  -8  11   0    0.20    0.20
  -8  11   0    0.60    0.40
  -8  11   0    0.30    0.30
   8 -11   0    0.40    0.20
   8 -11   0    0.30    0.20
   8 -11   0    0.10    0.40
  -7  11   0    0.10    0.30
  -7  11   0    0.60    0.30
  -7  11   0    0.00    0.20
  -7  11   0    0.10    0.40
   7 -11   0    0.50    0.20
   7 -11   0    0.60    0.20
   7 -11   0    0.40    0.40
   7 -11   0    0.10    0.20
  -6  11   0    1.20    0.20
  -6  11   0    1.40    0.40
  -6  11   0    1.50    0.40
  -6  11   0    1.10    0.40
  -6  11   0    0.50    0.50
   6 -11   0    0.90    0.20
   6 -11   0    1.50    0.20
   6 -11   0    1.00    0.40
   6 -11   0    1.10    0.20
  -5  11   0   -0.10    0.10
  -5  11   0   -0.20    0.30
  -5  11   0    0.20    0.20
  -5  11   0   -0.20    0.40
  -5  11   0   -0.40    0.20
   5 -11   0    0.00    0.10
   5 -11   0   -0.10    0.20
   5 -11   0   -0.10    0.10
   5 -11   0   -0.20    0.20
  -4  11   0   -0.10    0.10
  -4  11   0    0.60    0.40
  -4  11   0   -0.10    0.30
  -4  11   0    0.30    0.20
  -4  11   0    0.10    0.20
   4 -11   0    0.00    0.10
   4 -11   0    0.10    0.20
   4 -11   0    0.40    0.20
   4 -11   0    0.10    0.10
  -3  11   0    2.90    0.60
  -3  11   0    1.90    0.40
  -3  11   0    1.80    0.40
  -3  11   0    2.80    0.40
  -3  11   0    2.20    0.20
  -3  11   0    1.70    0.40
   3 -11   0    2.50    0.40
   3 -11   0    2.40    0.30
   3 -11   0    2.20    0.20
   3 -11   0    2.00    0.30
  -2  11   0   -0.20    0.20
  -2  11   0   -0.20    0.20
  -2  11   0    0.00    0.10
  -2  11   0   -0.10    0.30
  -2  11   0    0.10    0.30
   2 -11   0    0.10    0.10
   2 -11   0    0.00    0.20
   2 -11   0    0.10    0.10
  -1  11   0    0.50    0.20
  -1  11   0    0.60    0.10
  -1  11   0    0.80    0.10
  -1  11   0    0.80    0.30
  -1  11   0    0.80    0.40
  -1  11   0    0.70    0.20
   1 -11   0    0.50    0.10
   1 -11   0    0.60    0.20
   1 -11   0    0.40    0.10
   0  11   0    0.10    0.20
   0  11   0    0.10    0.10
   0  11   0    0.00    0.20
   0  11   0    0.10    0.20
   0  11   0   -0.10    0.10
   0  11   0   -0.50    0.30
   0 -11   0   -0.10    0.20
   0 -11   0    0.00    0.10
   0 -11   0    0.00    0.10
   1  11   0    0.40    0.30
   1  11   0    0.60    0.20
   1  11   0    0.60    0.20
   1  11   0    0.70    0.10
   1  11   0    0.80    0.30
   1  11   0    0.70    0.10
  -1 -11   0    0.60    0.20
  -1 -11   0    0.50    0.10
  -1 -11   0    0.80    0.10
   2  11   0    0.10    0.10
   2  11   0   -0.10    0.20
   2  11   0   -0.30    0.20
   2  11   0    0.00    0.10
   2  11   0   -0.20    0.30
   2  11   0   -0.10    0.20
  -2 -11   0    0.20    0.10
  -2 -11   0   -0.10    0.10
  -2 -11   0   -0.10    0.20
  -2 -11   0    0.20    0.10
   3  11   0    2.20    0.40
   3  11   0    1.40    0.30
   3  11   0    2.40    0.20
   3  11   0    1.90    0.40
   3  11   0    1.60    0.30
   3  11   0    1.90    0.20
  -3 -11   0    2.30    0.20
  -3 -11   0    2.30    0.20
  -3 -11   0    2.10    0.30
  -3 -11   0    2.00    0.30
   4  11   0    0.40    0.20
   4  11   0    0.10    0.20
   4  11   0    0.00    0.30
   4  11   0    0.30    0.10
   4  11   0    0.30    0.20
   4  11   0    0.00    0.10
  -4 -11   0    0.30    0.10
  -4 -11   0    0.30    0.20
  -4 -11   0    0.10    0.10
   5  11   0    0.20    0.20
   5  11   0    0.20    0.10
   5  11   0   -0.10    0.20
   5  11   0   -0.10    0.30
   5  11   0   -0.10    0.10
   5  11   0   -0.30    0.20
  -5 -11   0    0.10    0.10
  -5 -11   0   -0.10    0.10
  -5 -11   0   -0.60    0.20
   6  11   0    1.10    0.40
   6  11   0    1.10    0.30
   6  11   0    1.20    0.20
   6  11   0    1.30    0.30
   6  11   0    0.80    0.30
  -6 -11   0    0.90    0.20
  -6 -11   0    1.00    0.20
  -6 -11   0    0.90    0.30
   7  11   0    0.10    0.30
   7  11   0    0.30    0.30
   7  11   0    0.10    0.20
   7  11   0    0.30    0.20
  -7 -11   0    0.40    0.20
  -7 -11   0    0.00    0.20
  -7 -11   0    0.40    0.20
   8  11   0    0.00    0.20
   8  11   0    0.40    0.40
   8  11   0    0.70    0.30
   8  11   0    0.60    0.20
  -8 -11   0   -0.10    0.20
  -8 -11   0    0.60    0.20
  -8 -11   0    0.30    0.20
   9  11   0   -0.10    0.40
   9  11   0    0.30    0.30
   9  11   0    0.00    0.30
   9  11   0    0.10    0.20
  -9 -11   0    0.00    0.20
  -9 -11   0   -0.20    0.20
  -9 -11   0    0.30    0.30
  10  11   0   -0.50    0.40
  10  11   0    0.30    0.30
 -10 -11   0   -0.10    0.10
 -10 -11   0   -0.20    0.30
 -10 -11   0    0.40    0.30
 -10  12   0   -0.30    0.30
 -10  12   0    0.50    0.40
  10 -12   0    0.20    0.20
  10 -12   0   -0.10    0.40
  -9  12   0    0.40    0.40
  -9  12   0    0.70    0.40
   9 -12   0    0.30    0.20
   9 -12   0   -0.10    0.30
  -8  12   0    0.50    0.40
  -8  12   0    0.00    0.30
  -8  12   0    0.20    0.40
  -8  12   0    0.00    0.20
   8 -12   0    0.30    0.40
   8 -12   0   -0.10    0.20
  -7  12   0    0.60    0.30
  -7  12   0    0.20    0.30
  -7  12   0    0.10    0.40
  -7  12   0    0.40    0.20
   7 -12   0    0.80    0.20
   7 -12   0    0.40    0.40
   7 -12   0    0.40    0.20
   7 -12   0    0.50    0.20
  -6  12   0   -0.30    0.30
  -6  12   0   -0.30    0.10
  -6  12   0   -0.30    0.30
   6 -12   0    0.10    0.10
   6 -12   0    0.20    0.20
   6 -12   0    0.00    0.30
   6 -12   0    0.20    0.20
  -5  12   0    0.20    0.30
  -5  12   0    0.00    0.50
  -5  12   0   -0.30    0.20
  -5  12   0    0.00    0.10
   5 -12   0    0.00    0.30
   5 -12   0    0.10    0.20
   5 -12   0   -0.10    0.10
   5 -12   0    0.00    0.10
  -4  12   0    4.70    0.80
  -4  12   0    3.40    0.50
  -4  12   0    3.60    0.30
  -4  12   0    3.20    0.50
   4 -12   0    3.40    0.50
   4 -12   0    3.30    0.30
   4 -12   0    3.40    0.40
   4 -12   0    3.20    0.30
  -3  12   0   -0.20    0.10
  -3  12   0    0.00    0.40
  -3  12   0   -0.40    0.20
  -3  12   0    0.10    0.20
   3 -12   0   -0.10    0.20
   3 -12   0   -0.30    0.10
   3 -12   0    0.00    0.10
   3 -12   0    0.10    0.10
  -2  12   0    3.40    0.40
  -2  12   0    3.50    0.50
  -2  12   0    2.90    0.50
  -2  12   0    2.90    0.60
  -2  12   0    2.80    0.30
   2 -12   0    2.70    0.40
   2 -12   0    2.40    0.30
   2 -12   0    3.00    0.30
  -1  12   0    0.20    0.40
  -1  12   0    0.00    0.20
  -1  12   0   -0.10    0.10
  -1  12   0    0.60    0.30
  -1  12   0   -0.20    0.20
   1 -12   0   -0.10    0.10
   1 -12   0    0.10    0.10
   1 -12   0   -0.20    0.20
   0  12   0    0.30    0.10
   0  12   0    0.10    0.20
   0  12   0    0.40    0.20
   0  12   0    0.40    0.30
   0  12   0    0.20    0.10
   0  12   0    0.50    0.40
   0 -12   0    0.00    0.20
   0 -12   0    0.00    0.10
   0 -12   0    0.20    0.10
   1  12   0   -0.10    0.30
   1  12   0    0.10    0.20
   1  12   0    0.10    0.20
   1  12   0    0.10    0.10
   1  12   0    0.10    0.10
   1  12   0    0.40    0.30
  -1 -12   0   -0.10    0.10
  -1 -12   0   -0.20    0.20
  -1 -12   0    0.00    0.10
   2  12   0    2.70    0.40
   2  12   0    2.60    0.40
   2  12   0    2.50    0.30
   2  12   0    3.20    0.40
   2  12   0    3.20    0.60
   2  12   0    3.20    0.30
  -2 -12   0    2.60    0.30
  -2 -12   0    2.20    0.40
  -2 -12   0    2.90    0.30
  -2 -12   0    2.90    0.30
   3  12   0    0.00    0.10
   3  12   0   -0.20    0.30
   3  12   0    0.00    0.20
   3  12   0    0.50    0.30
   3  12   0   -0.10    0.10
   3  12   0   -0.30    0.20
  -3 -12   0    0.00    0.10
  -3 -12   0    0.10    0.20
  -3 -12   0   -0.10    0.10
   4  12   0    2.20    0.50
   4  12   0    3.00    0.40
   4  12   0    3.50    0.40
   4  12   0    3.20    0.30
   4  12   0    3.30    0.40
   4  12   0    3.80    0.30
  -4 -12   0    3.00    0.30
  -4 -12   0    3.70    0.40
  -4 -12   0    2.80    0.30
   5  12   0    0.00    0.30
   5  12   0   -0.30    0.20
   5  12   0    0.10    0.20
   5  12   0   -0.10    0.10
   5  12   0    0.00    0.10
   5  12   0    0.00    0.30
  -5 -12   0   -0.20    0.10
  -5 -12   0   -0.10    0.10
  -5 -12   0    0.00    0.20
   6  12   0    0.70    0.40
   6  12   0    0.00    0.20
   6  12   0    0.40    0.30
   6  12   0    0.00    0.20
   6  12   0    0.00    0.10
  -6 -12   0   -0.10    0.10
  -6 -12   0   -0.10    0.10
  -6 -12   0    0.10    0.20
   7  12   0    0.40    0.30
   7  12   0    0.80    0.40
   7  12   0    0.90    0.30
   7  12   0    0.70    0.20
  -7 -12   0    0.70    0.20
  -7 -12   0    0.10    0.20
   8  12   0    0.10    0.20
   8  12   0    0.10    0.40
   8  12   0    0.20    0.30
   8  12   0    0.30    0.30
  -8 -12   0    0.30    0.30
  -8 -12   0   -0.10    0.10
   9  12   0    0.40    0.30
   9  12   0    0.60    0.50
   9  12   0    0.50    0.20
   9  12   0    0.60    0.30
  -9 -12   0   -0.10    0.20
  -9 -12   0    0.30    0.20
  -9 -12   0    0.00    0.20
  10  12   0   -0.40    0.40
 -10 -12   0    0.30    0.30
 -10 -12   0    0.10    0.20
 -10 -12   0   -0.10    0.30
  -9  13   0    1.00    0.50
   9 -13   0    0.40    0.40
   9 -13   0    0.30    0.20
  -8  13   0    0.00    0.40
  -8  13   0    0.50    0.20
  -8  13   0    0.40    0.40
   8 -13   0    0.70    0.40
   8 -13   0    0.20    0.20
  -7  13   0    0.10    0.20
  -7  13   0    0.40    0.40
  -7  13   0    0.00    0.30
   7 -13   0    0.30    0.40
   7 -13   0    0.30    0.20
   7 -13   0    0.20    0.20
  -6  13   0    0.60    0.30
  -6  13   0    0.30    0.20
  -6  13   0    0.50    0.40
   6 -13   0    0.40    0.20
   6 -13   0    0.30    0.20
   6 -13   0    0.30    0.20
  -5  13   0   -0.10    0.30
  -5  13   0    1.60    0.60
  -5  13   0   -0.20    0.10
  -5  13   0    0.10    0.30
   5 -13   0    0.00    0.10
   5 -13   0    0.00    0.20
   5 -13   0    0.00    0.20
  -4  13   0   -0.10    0.10
  -4  13   0    0.20    0.40
  -4  13   0    0.30    0.30
  -4  13   0    0.20    0.30
   4 -13   0   -0.20    0.10
   4 -13   0    0.20    0.20
   4 -13   0   -0.10    0.10
  -3  13   0   -0.10    0.30
  -3  13   0    0.10    0.10
  -3  13   0    0.00    0.30
  -3  13   0    1.00    0.50
   3 -13   0    0.30    0.20
   3 -13   0    0.20    0.10
   3 -13   0    0.30    0.20
  -2  13   0   -0.30    0.20
  -2  13   0    1.00    0.50
  -2  13   0    0.40    0.20
  -2  13   0   -0.20    0.10
   2 -13   0    0.20    0.20
   2 -13   0    0.00    0.10
   2 -13   0    0.30    0.20
  -1  13   0   -0.20    0.40
  -1  13   0    0.70    0.30
  -1  13   0    0.00    0.20
  -1  13   0    0.00    0.20
  -1  13   0    0.10    0.10
   1 -13   0    0.10    0.10
   1 -13   0   -0.20    0.20
   1 -13   0    0.20    0.10
   0  13   0    0.50    0.20
   0  13   0    0.60    0.40
   0  13   0    0.10    0.30
   0  13   0    0.80    0.30
   0  13   0    0.10    0.10
   0 -13   0    0.10    0.10
   0 -13   0    0.10    0.20
   1  13   0    0.30    0.30
   1  13   0   -0.30    0.20
   1  13   0    0.00    0.10
   1  13   0   -0.30    0.30
   1  13   0    0.00    0.20
  -1 -13   0    0.00    0.20
  -1 -13   0    0.00    0.10
  -1 -13   0   -0.10    0.10
  -1 -13   0    0.20    0.10
   2  13   0    0.00    0.20
   2  13   0    0.00    0.10
   2  13   0    0.50    0.40
   2  13   0    0.30    0.20
   2  13   0   -0.20    0.10
   2  13   0   -0.20    0.20
  -2 -13   0   -0.10    0.20
  -2 -13   0    0.30    0.20
  -2 -13   0    0.00    0.10
   3  13   0    0.10    0.30
   3  13   0    0.10    0.20
   3  13   0    0.30    0.20
   3  13   0    0.20    0.10
   3  13   0    0.30    0.10
   3  13   0    0.20    0.30
  -3 -13   0   -0.20    0.20
  -3 -13   0    0.10    0.10
  -3 -13   0    0.10    0.10
   4  13   0   -0.10    0.10
   4  13   0   -0.30    0.10
   4  13   0    0.10    0.20
   4  13   0    0.50    0.40
   4  13   0   -0.20    0.20
   4  13   0   -0.10    0.20
  -4 -13   0    0.10    0.10
  -4 -13   0    0.10    0.20
  -4 -13   0   -0.10    0.10
   5  13   0    0.20    0.20
   5  13   0    0.30    0.30
   5  13   0    0.30    0.30
   5  13   0   -0.10    0.10
   5  13   0    0.30    0.10
   5  13   0    0.00    0.20
  -5 -13   0    0.20    0.20
  -5 -13   0    0.30    0.20
  -5 -13   0    0.20    0.10
   6  13   0    0.40    0.30
   6  13   0    0.50    0.30
   6  13   0    0.50    0.20
   6  13   0    0.30    0.20
   6  13   0    0.10    0.40
  -6 -13   0    0.40    0.20
  -6 -13   0    0.30    0.10
  -6 -13   0    0.30    0.30
   7  13   0    0.00    0.30
   7  13   0    0.20    0.20
   7  13   0    0.60    0.30
   7  13   0   -0.10    0.40
  -7 -13   0    0.20    0.20
  -7 -13   0    0.20    0.30
   8  13   0    0.60    0.40
   8  13   0    0.40    0.50
   8  13   0    0.10    0.30
   8  13   0    0.20    0.20
  -8 -13   0    0.30    0.20
  -8 -13   0    0.30    0.30
   9  13   0    0.00    0.30
   9  13   0   -0.30    0.30
   9  13   0    0.70    0.40
  -9 -13   0    0.30    0.20
  -9 -13   0   -0.20    0.20
  -8  14   0   -0.30    0.30
  -8  14   0    0.20    0.40
   8 -14   0   -0.20    0.20
  -7  14   0    2.70    0.30
  -7  14   0    1.70    0.50
  -7  14   0    1.70    0.50
   7 -14   0    2.30    0.30
   7 -14   0    2.30    0.30
  -6  14   0    1.00    0.40
  -6  14   0    0.30    0.40
  -6  14   0    0.60    0.20
   6 -14   0    0.50    0.20
   6 -14   0    0.40    0.20
  -5  14   0    0.20    0.30
  -5  14   0    0.50    0.30
  -5  14   0   -0.20    0.10
   5 -14   0    0.00    0.20
   5 -14   0   -0.10    0.10
   5 -14   0    0.20    0.20
  -4  14   0    6.90    1.00
  -4  14   0    6.30    0.50
  -4  14   0    6.50    0.70
  -4  14   0    5.10    0.70
   4 -14   0    4.30    0.50
   4 -14   0    5.70    0.60
   4 -14   0    5.90    0.50
  -3  14   0    3.40    0.50
  -3  14   0    2.30    0.30
  -3  14   0    3.00    0.70
  -3  14   0    3.10    0.50
   3 -14   0    2.30    0.30
   3 -14   0    2.60    0.40
   3 -14   0    1.90    0.30
  -2  14   0    1.80    0.40
  -2  14   0    2.90    0.30
  -2  14   0    2.30    0.60
  -2  14   0    2.40    0.40
   2 -14   0    1.80    0.20
   2 -14   0    2.10    0.30
   2 -14   0    1.50    0.30
   2 -14   0    2.80    0.30
  -1  14   0    2.00    0.40
  -1  14   0    3.40    0.50
  -1  14   0    2.90    0.60
  -1  14   0    2.50    0.30
   1 -14   0    2.30    0.30
   1 -14   0    2.70    0.30
   1 -14   0    2.40    0.40
   1 -14   0    2.60    0.30
   0  14   0   22.00    1.50
   0  14   0   19.70    1.70
   0  14   0   18.80    1.50
   0  14   0   18.60    1.50
   0 -14   0   16.70    1.40
   0 -14   0   20.20    1.40
   0 -14   0   18.30    1.30
   1  14   0    1.80    0.60
   1  14   0    2.60    0.30
   1  14   0    2.70    0.40
   1  14   0    3.70    0.50
   1  14   0    2.70    0.40
  -1 -14   0    2.80    0.30
  -1 -14   0    1.70    0.30
  -1 -14   0    2.40    0.30
  -1 -14   0    2.50    0.40
   2  14   0    2.00    0.40
   2  14   0    2.10    0.40
   2  14   0    1.60    0.50
   2  14   0    2.70    0.30
   2  14   0    2.70    0.40
  -2 -14   0    2.50    0.20
  -2 -14   0    1.90    0.40
  -2 -14   0    2.00    0.30
   3  14   0    2.50    0.30
   3  14   0    2.40    0.60
   3  14   0    2.30    0.30
   3  14   0    1.60    0.30
   3  14   0    2.00    0.40
   3  14   0    2.90    0.40
  -3 -14   0    1.70    0.30
  -3 -14   0    2.10    0.30
  -3 -14   0    2.60    0.30
   4  14   0    6.20    0.50
   4  14   0    5.60    0.80
   4  14   0    5.30    0.60
   4  14   0    6.10    0.50
   4  14   0    5.20    0.60
   4  14   0    5.20    0.60
  -4 -14   0    5.00    0.50
  -4 -14   0    5.10    0.60
  -4 -14   0    6.10    0.50
   5  14   0    0.30    0.40
   5  14   0    0.20    0.20
   5  14   0   -0.10    0.20
   5  14   0    0.20    0.30
   5  14   0    0.00    0.20
   5  14   0    0.20    0.20
  -5 -14   0    0.10    0.20
  -5 -14   0    0.10    0.10
  -5 -14   0    0.30    0.20
   6  14   0    0.60    0.50
   6  14   0    0.50    0.30
   6  14   0    1.00    0.40
   6  14   0    0.50    0.20
  -6 -14   0    0.20    0.20
  -6 -14   0    0.40    0.10
  -6 -14   0    0.50    0.30
   7  14   0    2.50    0.60
   7  14   0    2.00    0.40
   7  14   0    2.40    0.30
   7  14   0    1.60    0.40
  -7 -14   0    2.50    0.40
  -7 -14   0    2.00    0.30
   8  14   0    0.50    0.50
   8  14   0   -0.40    0.30
   8  14   0    0.10    0.30
  -8 -14   0    0.00    0.30
  -8 -14   0    0.30    0.20
  -8  15   0    0.90    0.50
   8 -15   0    0.00    0.20
  -7  15   0   -0.20    0.40
  -7  15   0   -0.20    0.40
   7 -15   0    0.30    0.20
   7 -15   0   -0.10    0.20
  -6  15   0    0.40    0.40
  -6  15   0    0.30    0.40
   6 -15   0    0.10    0.20
   6 -15   0   -0.10    0.20
  -5  15   0   -0.20    0.30
  -5  15   0    0.30    0.30
  -5  15   0   -0.10    0.20
   5 -15   0    0.20    0.20
   5 -15   0    0.10    0.20
  -4  15   0    0.20    0.30
  -4  15   0    0.80    0.60
  -4  15   0   -0.20    0.10
  -4  15   0   -0.20    0.30
   4 -15   0    0.10    0.10
   4 -15   0    0.10    0.20
   4 -15   0   -0.10    0.20
  -3  15   0    0.00    0.20
  -3  15   0    0.00    0.30
  -3  15   0   -0.10    0.30
  -3  15   0   -0.30    0.50
   3 -15   0    0.00    0.10
   3 -15   0   -0.10    0.20
   3 -15   0    0.10    0.20
  -2  15   0   -0.10    0.30
  -2  15   0    0.40    0.30
  -2  15   0    0.20    0.50
  -2  15   0    0.10    0.20
   2 -15   0    0.20    0.20
   2 -15   0    0.20    0.10
   2 -15   0    0.10    0.20
   2 -15   0    0.30    0.20
  -1  15   0    0.40    0.30
  -1  15   0    0.00    0.50
  -1  15   0   -0.40    0.30
  -1  15   0   -0.10    0.20
   1 -15   0   -0.10    0.10
   1 -15   0   -0.10    0.20
   1 -15   0    0.00    0.20
   1 -15   0    0.20    0.20
   0  15   0   -0.20    0.40
   0  15   0   -0.30    0.20
   0  15   0    0.10    0.10
   0  15   0    0.10    0.30
   0 -15   0    0.00    0.10
   0 -15   0   -0.20    0.10
   0 -15   0   -0.20    0.20
   1  15   0    0.30    0.30
   1  15   0    0.00    0.30
   1  15   0    0.00    0.30
   1  15   0   -0.10    0.20
   1  15   0    0.60    0.50
  -1 -15   0   -0.10    0.10
  -1 -15   0   -0.10    0.20
   2  15   0    0.10    0.30
   2  15   0    0.40    0.30
   2  15   0    0.30    0.40
   2  15   0   -0.10    0.20
   2  15   0    0.20    0.20
  -2 -15   0   -0.10    0.20
  -2 -15   0    0.10    0.10
   3  15   0    0.20    0.30
   3  15   0    0.00    0.30
   3  15   0    0.00    0.20
   3  15   0   -0.30    0.30
   3  15   0   -0.70    0.30
  -3 -15   0   -0.30    0.20
  -3 -15   0    0.00    0.10
  -3 -15   0    0.10    0.10
   4  15   0    0.10    0.30
   4  15   0    0.20    0.30
   4  15   0   -0.10    0.20
   4  15   0    0.10    0.20
   4  15   0   -0.70    0.30
   4  15   0   -0.20    0.20
  -4 -15   0    0.00    0.10
  -4 -15   0   -0.30    0.10
  -4 -15   0   -0.10    0.30
   5  15   0   -0.20    0.30
   5  15   0    0.00    0.20
   5  15   0   -0.40    0.20
   5  15   0   -0.40    0.20
   5  15   0    0.50    0.30
  -5 -15   0    0.10    0.20
  -5 -15   0    0.00    0.30
  -5 -15   0    0.00    0.10
   6  15   0    0.20    0.30
   6  15   0    0.40    0.40
   6  15   0   -0.20    0.20
   6  15   0    0.20    0.40
  -6 -15   0    0.10    0.30
  -6 -15   0    0.20    0.20
   7  15   0   -0.20    0.30
   7  15   0    0.00    0.40
   7  15   0    0.10    0.30
   7  15   0    0.00    0.20
  -7 -15   0   -0.10    0.20
  -7 -15   0    0.00    0.20
   8  15   0   -0.40    0.30
  -8 -15   0    0.00    0.20
  -8 -15   0   -0.40    0.20
  -7  16   0   -0.10    0.40
   7 -16   0    0.30    0.20
   7 -16   0   -0.10    0.20
  -6  16   0    0.10    0.40
  -6  16   0   -0.20    0.40
   6 -16   0    0.10    0.20
   6 -16   0    0.00    0.20
  -5  16   0    0.00    0.40
  -5  16   0    0.60    0.40
   5 -16   0    0.60    0.20
   5 -16   0    0.60    0.20
  -4  16   0   -0.20    0.30
  -4  16   0    0.40    0.40
   4 -16   0   -0.10    0.20
   4 -16   0    0.20    0.20
  -3  16   0    2.70    0.80
  -3  16   0    1.80    0.50
  -3  16   0    1.40    0.40
   3 -16   0    1.60    0.30
   3 -16   0    1.70    0.30
   3 -16   0    1.50    0.30
   3 -16   0    1.70    0.30
  -2  16   0    0.30    0.30
  -2  16   0    0.80    0.60
  -2  16   0    0.00    0.10
  -2  16   0    0.20    0.30
   2 -16   0    0.20    0.20
   2 -16   0    0.00    0.20
   2 -16   0    0.00    0.10
   2 -16   0    0.30    0.20
  -1  16   0    1.30    0.20
  -1  16   0    1.20    0.60
  -1  16   0    1.60    0.40
  -1  16   0    1.30    0.40
   1 -16   0    1.50    0.30
   1 -16   0    1.30    0.20
   1 -16   0    1.40    0.20
   1 -16   0    1.60    0.30
   0  16   0   -0.10    0.20
   0  16   0    0.30    0.30
   0  16   0    0.00    0.30
   0  16   0    0.40    0.50
   0 -16   0    0.10    0.30
   0 -16   0    0.00    0.10
   1  16   0    1.40    0.20
   1  16   0    1.50    0.60
   1  16   0    1.30    0.40
   1  16   0    1.00    0.30
  -1 -16   0    1.60    0.30
  -1 -16   0    1.50    0.20
   2  16   0    0.00    0.40
   2  16   0    0.30    0.40
   2  16   0    0.10    0.30
   2  16   0   -0.10    0.20
   2  16   0    0.00    0.30
  -2 -16   0    0.10    0.20
  -2 -16   0   -0.10    0.10
   3  16   0    1.30    0.30
   3  16   0    1.60    0.30
   3  16   0    1.30    0.40
   3  16   0    0.80    0.50
   3  16   0    2.00    0.40
  -3 -16   0    1.10    0.30
  -3 -16   0    1.60    0.20
   4  16   0   -0.30    0.20
   4  16   0   -0.10    0.30
   4  16   0    0.20    0.30
   4  16   0   -0.20    0.40
   4  16   0    0.30    0.30
  -4 -16   0   -0.20    0.20
  -4 -16   0    0.10    0.10
  -4 -16   0   -0.10    0.20
   5  16   0    0.30    0.30
   5  16   0    0.50    0.50
   5  16   0    0.00    0.30
   5  16   0    0.30    0.30
  -5 -16   0    0.40    0.10
  -5 -16   0    0.30    0.30
  -5 -16   0    0.50    0.20
   6  16   0   -0.10    0.30
   6  16   0    0.50    0.50
   6  16   0    0.00    0.30
   6  16   0    0.20    0.20
  -6 -16   0   -0.10    0.10
  -6 -16   0    0.20    0.30
   7  16   0    0.20    0.30
   7  16   0    0.30    0.30
  -7 -16   0   -0.20    0.10
  -7 -16   0   -0.40    0.20
  -5  17   0    0.10    0.40
   5 -17   0    0.00    0.20
   5 -17   0    0.10    0.20
  -4  17   0   -0.20    0.40
  -4  17   0    0.00    0.30
   4 -17   0    0.20    0.20
   4 -17   0   -0.20    0.20
   4 -17   0   -0.10    0.20
  -3  17   0    0.80    0.70
  -3  17   0   -0.10    0.30
  -3  17   0    0.80    0.40
   3 -17   0    0.40    0.20
   3 -17   0    0.20    0.20
   3 -17   0    0.50    0.30
  -2  17   0    0.10    0.30
  -2  17   0   -0.50    0.30
  -2  17   0    0.20    0.60
   2 -17   0   -0.10    0.20
   2 -17   0    0.20    0.20
   2 -17   0   -0.20    0.20
  -1  17   0    0.40    0.30
  -1  17   0    0.20    0.60
  -1  17   0    0.70    0.30
   1 -17   0    0.00    0.10
   1 -17   0    0.40    0.30
   0  17   0    0.40    0.50
   0  17   0   -0.30    0.30
   0  17   0    0.50    0.30
   0 -17   0   -0.10    0.20
   0 -17   0    0.00    0.10
   1  17   0   -0.40    0.30
   1  17   0    0.70    0.50
   1  17   0    0.00    0.30
  -1 -17   0    0.20    0.10
  -1 -17   0    0.40    0.30
   2  17   0    0.40    0.30
   2  17   0    0.60    0.30
   2  17   0   -0.60    0.40
  -2 -17   0    0.10    0.10
  -2 -17   0    0.10    0.30
   3  17   0   -0.10    0.30
   3  17   0   -0.30    0.30
   3  17   0    0.60    0.50
  -3 -17   0    0.20    0.30
  -3 -17   0    0.40    0.20
   4  17   0    0.50    0.50
   4  17   0   -0.20    0.30
   4  17   0   -0.40    0.30
   4  17   0   -0.30    0.30
  -4 -17   0   -0.20    0.10
  -4 -17   0    0.10    0.30
   5  17   0    0.30    0.50
   5  17   0   -0.20    0.30
   5  17   0    0.20    0.40
  -5 -17   0   -0.30    0.20
  -5 -17   0   -0.10    0.10
  -3  18   0    0.40    0.40
   3 -18   0   -0.10    0.20
   3 -18   0    0.30    0.20
   3 -18   0    0.40    0.30
  -2  18   0    0.60    0.70
  -2  18   0    0.30    0.40
  -2  18   0    0.40    0.40
   2 -18   0    0.20    0.20
   2 -18   0   -0.10    0.20
  -1  18   0   -0.30    0.30
  -1  18   0    0.30    0.40
  -1  18   0   -0.20    0.60
   1 -18   0    0.30    0.20
   1 -18   0    0.10    0.30
   0  18   0    0.10    0.30
   0  18   0    0.20    0.30
   0  18   0    1.20    0.60
   0 -18   0    0.50    0.20
   0 -18   0    0.30    0.30
   1  18   0    0.20    0.30
   1  18   0    0.30    0.30
   1  18   0    0.20    0.50
  -1 -18   0    0.30    0.30
  -1 -18   0    0.30    0.20
   2  18   0    0.40    0.30
   2  18   0    0.10    0.60
   2  18   0   -0.10    0.30
  -2 -18   0    0.40    0.20
  -2 -18   0    0.40    0.30
   3  18   0   -0.40    0.50
   3  18   0    0.10    0.30
   3  18   0    0.20    0.30
  -3 -18   0    0.10    0.30
  -3 -18   0    0.40    0.20
  -3 -18  -1    0.40    0.30
  -3 -18  -1    0.30    0.20
   3  18   1    0.00    0.30
   3  18   1    0.30    0.50
   3  18   1    0.00    0.30
  -2 -18  -1    0.20    0.20
  -2 -18  -1    0.00    0.20
   2  18   1    0.30    0.30
   2  18   1    0.10    0.50
   2  18   1   -0.20    0.30
  -1 -18  -1   -0.10    0.20
  -1 -18  -1   -0.10    0.30
   1  18   1   -0.20    0.50
   1  18   1    0.00    0.30
   1  18   1    0.40    0.30
   0 -18  -1    0.30    0.30
   0 -18  -1    0.10    0.20
   0  18   1   -0.40    0.30
   0  18   1   -0.40    0.30
   0  18   1    0.00    0.50
   1 -18  -1    0.70    0.30
   1 -18  -1    0.40    0.20
  -1  18   1    0.90    0.40
  -1  18   1   -0.10    0.30
  -1  18   1    0.80    0.70
   2 -18  -1    0.30    0.30
   2 -18  -1    0.20    0.20
   2 -18  -1    0.30    0.20
  -2  18   1    0.90    0.40
  -2  18   1    0.30    0.40
  -2  18   1    0.90    0.70
   3 -18  -1    0.70    0.30
   3 -18  -1    0.90    0.20
   3 -18  -1    1.00    0.30
  -3  18   1    0.20    0.40
  -5 -17  -1    0.50    0.30
  -5 -17  -1    0.20    0.20
   5  17   1    0.30    0.30
   5  17   1    0.80    0.40
   5  17   1    0.80    0.50
   5  17   1   -0.20    0.30
  -4 -17  -1    0.30    0.30
  -4 -17  -1    0.90    0.20
   4  17   1    0.20    0.50
   4  17   1    0.70    0.30
   4  17   1    0.80    0.30
  -3 -17  -1   -0.30    0.20
  -3 -17  -1    0.00    0.10
   3  17   1   -0.60    0.20
   3  17   1   -0.40    0.40
   3  17   1    0.30    0.30
  -2 -17  -1    1.20    0.30
  -2 -17  -1    1.80    0.20
   2  17   1    2.30    0.60
   2  17   1    0.80    0.40
   2  17   1    1.30    0.40
  -1 -17  -1    0.50    0.30
  -1 -17  -1    1.00    0.20
   1  17   1    0.70    0.30
   1  17   1   -0.40    0.50
   1  17   1    0.60    0.30
   0 -17  -1    0.00    0.10
   0 -17  -1    0.20    0.30
   0  17   1    0.20    0.30
   0  17   1    0.70    0.60
   0  17   1    0.40    0.30
   1 -17  -1    0.00    0.20
   1 -17  -1    0.20    0.20
   1 -17  -1   -0.10    0.20
  -1  17   1   -0.20    0.30
  -1  17   1    0.00    0.30
  -1  17   1   -0.50    0.50
   2 -17  -1    1.80    0.30
   2 -17  -1    1.80    0.40
   2 -17  -1    2.50    0.30
  -2  17   1    4.10    0.90
  -2  17   1    2.30    0.50
  -2  17   1    2.10    0.50
   3 -17  -1   -0.10    0.20
   3 -17  -1    0.00    0.30
   3 -17  -1    0.10    0.20
  -3  17   1    0.30    0.30
  -3  17   1    0.20    0.40
   4 -17  -1    0.00    0.20
   4 -17  -1   -0.20    0.20
  -4  17   1    0.00    0.40
  -4  17   1   -0.30    0.30
   5 -17  -1    0.20    0.20
   5 -17  -1    0.20    0.20
  -5  17   1   -0.20    0.40
  -5  17   1    0.20    0.40
  -6 -16  -1    0.30    0.30
  -6 -16  -1    0.30    0.20
   6  16   1    0.40    0.20
   6  16   1    0.50    0.50
   6  16   1   -0.20    0.30
   6  16   1   -0.50    0.30
  -5 -16  -1   -0.30    0.20
  -5 -16  -1    0.10    0.10
  -5 -16  -1    0.10    0.10
   5  16   1    0.40    0.50
   5  16   1   -0.30    0.30
   5  16   1   -0.10    0.30
   5  16   1   -0.20    0.30
   5  16   1    0.30    0.20
  -4 -16  -1    0.40    0.30
  -4 -16  -1    0.30    0.20
   4  16   1   -0.30    0.30
   4  16   1    0.40    0.20
   4  16   1    1.00    0.50
   4  16   1    0.20    0.30
   4  16   1    0.20    0.30
  -3 -16  -1    0.90    0.20
  -3 -16  -1    1.10    0.30
   3  16   1   -0.70    0.40
   3  16   1    0.70    0.30
   3  16   1    1.10    0.40
   3  16   1    0.70    0.20
   3  16   1    1.10    0.30
  -2 -16  -1    0.10    0.20
  -2 -16  -1    0.00    0.10
   2  16   1   -0.20    0.20
   2  16   1    0.10    0.30
   2  16   1    0.90    0.50
   2  16   1   -0.10    0.30
  -1 -16  -1    0.20    0.10
  -1 -16  -1   -0.10    0.20
   1  16   1    0.30    0.30
   1  16   1   -0.10    0.50
   1  16   1   -0.30    0.20
   1  16   1    0.50    0.30
   0 -16  -1    0.70    0.20
   0 -16  -1    0.50    0.30
   0 -16  -1    0.80    0.20
   0  16   1    1.30    0.50
   0  16   1    0.80    0.30
   0  16   1    0.20    0.20
   0  16   1    1.20    0.30
   1 -16  -1    0.30    0.20
   1 -16  -1    0.50    0.20
   1 -16  -1    0.10    0.20
  -1  16   1    0.10    0.20
  -1  16   1    0.00    0.30
  -1  16   1    0.60    0.60
  -1  16   1    0.10    0.30
   2 -16  -1    1.00    0.20
   2 -16  -1    0.50    0.30
   2 -16  -1    1.30    0.30
   2 -16  -1    0.80    0.20
  -2  16   1    0.60    0.60
  -2  16   1    0.80    0.20
  -2  16   1    0.60    0.30
  -2  16   1    0.90    0.30
   3 -16  -1   -0.10    0.10
   3 -16  -1    0.00    0.20
   3 -16  -1   -0.20    0.20
   3 -16  -1    0.20    0.20
  -3  16   1    0.10    0.60
  -3  16   1   -0.20    0.30
  -3  16   1    0.20    0.40
   4 -16  -1    1.10    0.20
   4 -16  -1    1.00    0.30
   4 -16  -1    0.70    0.20
  -4  16   1    1.80    0.50
  -4  16   1    0.90    0.40
   5 -16  -1    0.80    0.20
   5 -16  -1    0.40    0.20
  -5  16   1    0.90    0.40
  -5  16   1    0.90    0.50
   6 -16  -1    0.10    0.20
   6 -16  -1   -0.10    0.20
  -6  16   1   -0.50    0.30
  -6  16   1   -0.60    0.40
   7 -16  -1    1.00    0.20
   7 -16  -1    0.40    0.20
  -7  16   1    1.10    0.50
  -7 -15  -1    0.30    0.30
  -7 -15  -1    0.10    0.20
   7  15   1    0.10    0.30
   7  15   1    0.60    0.50
   7  15   1   -0.10    0.30
  -6 -15  -1    0.90    0.30
  -6 -15  -1    0.90    0.20
   6  15   1    1.40    0.40
   6  15   1    0.80    0.20
   6  15   1    0.90    0.50
   6  15   1    1.20    0.40
  -5 -15  -1    0.00    0.10
  -5 -15  -1    0.10    0.10
  -5 -15  -1    0.10    0.20
   5  15   1   -0.10    0.30
   5  15   1   -0.30    0.30
   5  15   1   -0.10    0.40
   5  15   1    0.20    0.30
   5  15   1    0.10    0.20
  -4 -15  -1    0.20    0.10
  -4 -15  -1    0.30    0.30
  -4 -15  -1    0.10    0.20
   4  15   1    0.00    0.40
   4  15   1    0.00    0.30
   4  15   1    0.50    0.30
   4  15   1    0.10    0.30
   4  15   1    0.20    0.20
   4  15   1    0.30    0.20
  -3 -15  -1    0.40    0.30
  -3 -15  -1    0.30    0.10
   3  15   1    0.00    0.20
   3  15   1   -0.10    0.30
   3  15   1    0.10    0.30
   3  15   1    0.10    0.40
   3  15   1    0.20    0.20
   3  15   1    0.40    0.30
  -2 -15  -1    0.30    0.10
  -2 -15  -1    0.30    0.20
   2  15   1    0.20    0.20
   2  15   1    0.20    0.40
   2  15   1    0.10    0.20
   2  15   1   -0.10    0.30
   2  15   1    0.10    0.30
  -1 -15  -1    0.30    0.30
  -1 -15  -1    0.20    0.20
  -1 -15  -1    0.20    0.10
   1  15   1    0.70    0.30
   1  15   1    0.20    0.20
   1  15   1    0.20    0.30
   1  15   1    0.80    0.40
   0 -15  -1    0.00    0.10
   0 -15  -1    0.20    0.10
   0 -15  -1    0.20    0.20
   0  15   1   -0.50    0.40
   0  15   1   -0.40    0.20
   0  15   1    0.10    0.10
   0  15   1   -0.10    0.30
   1 -15  -1    0.20    0.10
   1 -15  -1    0.10    0.20
   1 -15  -1    0.10    0.20
   1 -15  -1   -0.10    0.20
  -1  15   1    1.50    0.60
  -1  15   1    0.00    0.30
  -1  15   1   -0.10    0.10
  -1  15   1   -0.20    0.20
   2 -15  -1    1.40    0.30
   2 -15  -1    1.00    0.20
   2 -15  -1    1.30    0.20
   2 -15  -1    1.20    0.20
  -2  15   1    1.20    0.40
  -2  15   1    1.00    0.20
  -2  15   1    0.80    0.30
  -2  15   1    0.00    0.50
   3 -15  -1    0.00    0.20
   3 -15  -1    0.10    0.20
   3 -15  -1    0.10    0.10
   3 -15  -1    0.10    0.20
  -3  15   1    0.00    0.30
  -3  15   1    0.00    0.10
  -3  15   1    0.10    0.50
  -3  15   1    0.20    0.30
   4 -15  -1   -0.20    0.10
   4 -15  -1    0.10    0.20
   4 -15  -1    0.10    0.20
  -4  15   1    0.00    0.30
  -4  15   1    0.20    0.20
  -4  15   1   -0.20    0.30
   5 -15  -1    0.50    0.20
   5 -15  -1    0.70    0.20
  -5  15   1   -0.10    0.40
  -5  15   1    0.40    0.30
  -5  15   1    0.30    0.20
   6 -15  -1   -0.20    0.20
   6 -15  -1    0.30    0.20
  -6  15   1   -0.30    0.40
  -6  15   1    0.50    0.40
   7 -15  -1    0.00    0.20
   7 -15  -1    0.10    0.20
  -7  15   1    0.60    0.40
  -7  15   1    0.30    0.40
   8 -15  -1    0.60    0.20
  -8 -14  -1    0.30    0.20
  -8 -14  -1    0.90    0.30
   8  14   1    0.60    0.40
   8  14   1    0.50    0.50
   8  14   1    0.00    0.30
  -7 -14  -1    0.30    0.20
  -7 -14  -1    0.10    0.30
   7  14   1    0.10    0.30
   7  14   1    0.20    0.30
   7  14   1    0.20    0.20
   7  14   1    0.50    0.40
  -6 -14  -1    0.50    0.30
  -6 -14  -1    0.10    0.10
   6  14   1    0.50    0.30
   6  14   1    0.40    0.30
   6  14   1    0.60    0.30
   6  14   1    0.40    0.20
   6  14   1    0.30    0.40
  -5 -14  -1    0.30    0.30
  -5 -14  -1    0.30    0.20
  -5 -14  -1    0.70    0.20
   5  14   1    0.50    0.30
   5  14   1    1.00    0.30
   5  14   1    0.70    0.30
   5  14   1    0.30    0.40
   5  14   1    0.60    0.20
  -4 -14  -1    0.00    0.10
  -4 -14  -1    0.40    0.30
  -4 -14  -1    0.30    0.10
   4  14   1   -0.10    0.20
   4  14   1    0.20    0.20
   4  14   1   -0.30    0.30
   4  14   1    0.20    0.20
   4  14   1    0.20    0.40
   4  14   1    0.30    0.20
  -3 -14  -1    0.40    0.10
  -3 -14  -1    0.20    0.20
  -3 -14  -1    0.00    0.10
   3  14   1    0.10    0.20
   3  14   1    0.20    0.10
   3  14   1    0.00    0.20
   3  14   1   -0.30    0.30
   3  14   1    0.10    0.10
   3  14   1    0.20    0.40
  -2 -14  -1    0.10    0.10
  -2 -14  -1    0.00    0.10
  -2 -14  -1    0.00    0.20
   2  14   1    0.00    0.30
   2  14   1    0.20    0.20
   2  14   1    0.00    0.40
   2  14   1    0.30    0.20
   2  14   1    0.00    0.10
   2  14   1   -0.10    0.20
  -1 -14  -1    0.00    0.10
  -1 -14  -1   -0.10    0.10
  -1 -14  -1   -0.20    0.20
   1  14   1   -0.60    0.20
   1  14   1    0.10    0.20
   1  14   1    0.30    0.40
   1  14   1    0.00    0.10
   1  14   1   -0.30    0.30
   0 -14  -1    0.20    0.20
   0 -14  -1    0.10    0.10
   0 -14  -1    0.40    0.20
   0 -14  -1    0.20    0.10
   0  14   1    0.10    0.10
   0  14   1    0.40    0.30
   0  14   1    0.20    0.30
   0  14   1    0.60    0.40
   1 -14  -1    0.10    0.20
   1 -14  -1    0.00    0.20
   1 -14  -1    0.20    0.20
   1 -14  -1    0.10    0.10
  -1  14   1    0.10    0.30
  -1  14   1    0.60    0.50
  -1  14   1    0.20    0.20
  -1  14   1    0.80    0.30
   2 -14  -1    0.10    0.20
   2 -14  -1    0.30    0.10
   2 -14  -1    0.50    0.30
   2 -14  -1    0.60    0.20
  -2  14   1    0.00    0.30
  -2  14   1   -0.20    0.40
  -2  14   1    0.20    0.20
  -2  14   1   -0.20    0.20
   3 -14  -1    0.60    0.20
   3 -14  -1    0.60    0.20
   3 -14  -1    0.30    0.20
  -3  14   1    0.60    0.30
  -3  14   1    0.50    0.20
  -3  14   1    0.40    0.50
  -3  14   1    0.40    0.30
   4 -14  -1    0.10    0.10
   4 -14  -1    0.10    0.20
   4 -14  -1   -0.10    0.10
  -4  14   1   -0.20    0.30
  -4  14   1   -0.20    0.30
  -4  14   1   -0.10    0.10
  -4  14   1    0.00    0.50
   5 -14  -1    0.10    0.20
   5 -14  -1    0.30    0.20
   5 -14  -1    0.40    0.20
  -5  14   1    0.00    0.20
  -5  14   1   -0.10    0.30
  -5  14   1    0.40    0.30
   6 -14  -1    0.10    0.20
   6 -14  -1    0.30    0.20
  -6  14   1   -0.10    0.30
  -6  14   1    0.80    0.40
  -6  14   1   -0.40    0.20
   7 -14  -1    0.00    0.20
   7 -14  -1    0.10    0.20
  -7  14   1    0.00    0.20
  -7  14   1    0.00    0.40
  -7  14   1   -0.10    0.40
   8 -14  -1    0.00    0.20
  -8  14   1    0.70    0.40
  -9 -13  -1    0.30    0.20
  -9 -13  -1   -0.30    0.30
   9  13   1   -0.40    0.30
   9  13   1   -0.40    0.40
   9  13   1    0.30    0.30
  -8 -13  -1    0.10    0.20
  -8 -13  -1   -0.10    0.30
   8  13   1    0.00    0.30
   8  13   1   -0.10    0.20
   8  13   1    0.20    0.40
   8  13   1    0.10    0.30
  -7 -13  -1    1.40    0.30
  -7 -13  -1    1.20    0.20
   7  13   1    1.80    0.40
   7  13   1    1.20    0.20
   7  13   1    1.30    0.50
   7  13   1    1.00    0.30
  -6 -13  -1    0.80    0.30
  -6 -13  -1    1.30    0.20
   6  13   1    1.00    0.40
   6  13   1    1.50    0.30
   6  13   1    1.50    0.30
   6  13   1    1.00    0.30
   6  13   1    1.20    0.40
  -5 -13  -1    0.10    0.20
  -5 -13  -1    0.50    0.10
  -5 -13  -1    0.20    0.10
   5  13   1    0.20    0.30
   5  13   1    0.10    0.20
   5  13   1    0.10    0.10
   5  13   1    0.10    0.30
   5  13   1   -0.30    0.30
   5  13   1   -0.20    0.30
  -4 -13  -1    2.10    0.20
  -4 -13  -1    2.10    0.30
  -4 -13  -1    1.50    0.30
   4  13   1    2.20    0.30
   4  13   1    1.40    0.40
   4  13   1    1.90    0.30
   4  13   1    2.20    0.40
   4  13   1    1.90    0.40
   4  13   1    1.90    0.50
  -3 -13  -1    3.60    0.40
  -3 -13  -1    4.60    0.40
  -3 -13  -1    4.30    0.50
   3  13   1    4.30    0.40
   3  13   1    4.90    0.40
   3  13   1    3.90    0.50
   3  13   1    4.70    0.50
   3  13   1    4.20    0.60
   3  13   1    4.40    0.50
  -2 -13  -1    0.30    0.10
  -2 -13  -1    0.40    0.20
  -2 -13  -1    0.40    0.20
  -2 -13  -1    0.30    0.20
   2  13   1    0.40    0.20
   2  13   1   -0.10    0.20
   2  13   1    0.10    0.30
   2  13   1    0.20    0.10
   2  13   1    0.30    0.10
   2  13   1   -0.10    0.20
  -1 -13  -1    2.40    0.30
  -1 -13  -1    3.00    0.30
  -1 -13  -1    3.30    0.30
  -1 -13  -1    2.50    0.40
   1  13   1    3.70    0.30
   1  13   1    3.90    0.30
   1  13   1    3.30    0.40
   1  13   1    3.60    0.50
   1  13   1    4.10    0.50
   1  13   1    3.40    0.60
   0 -13  -1   -0.10    0.10
   0 -13  -1    0.20    0.10
   0 -13  -1    0.40    0.30
   0  13   1   -0.20    0.30
   0  13   1    0.30    0.20
   0  13   1    0.00    0.20
   0  13   1   -0.20    0.20
   0  13   1    0.10    0.10
   1 -13  -1    0.70    0.10
   1 -13  -1    0.80    0.20
   1 -13  -1    0.60    0.20
   1 -13  -1    0.80    0.30
  -1  13   1    0.60    0.20
  -1  13   1    1.90    0.50
  -1  13   1    0.70    0.30
  -1  13   1    1.10    0.30
   2 -13  -1   12.90    1.20
   2 -13  -1   16.00    1.10
   2 -13  -1   13.20    1.10
   2 -13  -1   16.90    1.50
  -2  13   1   17.40    1.50
  -2  13   1   17.20    1.30
  -2  13   1   16.20    1.10
  -2  13   1   17.40    1.30
   3 -13  -1    1.50    0.20
   3 -13  -1    1.50    0.30
   3 -13  -1    1.40    0.20
  -3  13   1    1.40    0.30
  -3  13   1    1.30    0.30
  -3  13   1    1.40    0.50
  -3  13   1    1.40    0.20
   4 -13  -1    0.60    0.20
   4 -13  -1    0.50    0.20
   4 -13  -1    0.50    0.20
  -4  13   1    0.50    0.50
  -4  13   1    1.00    0.30
  -4  13   1    0.40    0.30
  -4  13   1    0.70    0.20
   5 -13  -1    4.10    0.50
   5 -13  -1    4.10    0.40
   5 -13  -1    3.40    0.40
  -5  13   1    4.20    0.60
  -5  13   1    4.30    0.60
  -5  13   1    3.60    0.40
   6 -13  -1    0.00    0.20
   6 -13  -1    0.00    0.20
   6 -13  -1    0.00    0.20
  -6  13   1    0.10    0.30
  -6  13   1   -0.10    0.20
  -6  13   1   -0.10    0.30
   7 -13  -1    0.50    0.20
   7 -13  -1    0.60    0.20
  -7  13   1    0.70    0.40
  -7  13   1    0.30    0.20
  -7  13   1    0.90    0.40
   8 -13  -1    0.80    0.20
  -8  13   1    1.10    0.20
  -8  13   1    0.30    0.40
   9 -13  -1    0.40    0.20
  -9  13   1    0.50    0.40
 -10 -12  -1   -0.20    0.30
 -10 -12  -1    0.00    0.20
  10  12   1   -0.20    0.40
  -9 -12  -1   -0.20    0.10
  -9 -12  -1   -0.20    0.30
   9  12   1    0.50    0.40
   9  12   1    0.10    0.30
   9  12   1   -0.40    0.30
  -8 -12  -1    0.40    0.20
  -8 -12  -1    0.50    0.30
   8  12   1    0.50    0.40
   8  12   1    1.10    0.20
   8  12   1    0.80    0.30
   8  12   1    1.00    0.30
  -7 -12  -1    0.60    0.20
  -7 -12  -1    0.50    0.30
   7  12   1    0.80    0.30
   7  12   1    0.50    0.20
   7  12   1    0.90    0.40
   7  12   1    1.30    0.40
  -6 -12  -1    0.70    0.20
  -6 -12  -1    1.70    0.30
   6  12   1    0.90    0.30
   6  12   1    1.10    0.30
   6  12   1    0.60    0.30
   6  12   1    0.90    0.20
   6  12   1    0.70    0.40
  -5 -12  -1    0.50    0.10
  -5 -12  -1    0.40    0.20
  -5 -12  -1    0.20    0.10
   5  12   1    0.50    0.20
   5  12   1   -0.20    0.20
   5  12   1    0.50    0.20
   5  12   1    0.40    0.20
   5  12   1    0.10    0.30
   5  12   1    0.20    0.30
  -4 -12  -1    0.50    0.20
  -4 -12  -1    0.60    0.10
  -4 -12  -1    0.60    0.30
   4  12   1    0.40    0.30
   4  12   1    0.40    0.30
   4  12   1    0.50    0.40
   4  12   1    0.50    0.10
   4  12   1    0.50    0.20
   4  12   1    0.50    0.20
  -3 -12  -1    1.10    0.20
  -3 -12  -1    1.50    0.20
  -3 -12  -1    0.90    0.30
  -3 -12  -1    1.00    0.20
   3  12   1    1.00    0.30
   3  12   1    1.30    0.30
   3  12   1    1.60    0.20
   3  12   1    0.70    0.30
   3  12   1    1.50    0.40
   3  12   1    1.00    0.20
  -2 -12  -1    0.00    0.10
  -2 -12  -1   -0.10    0.20
  -2 -12  -1    0.20    0.10
  -2 -12  -1   -0.10    0.10
   2  12   1   -0.20    0.20
   2  12   1   -0.30    0.30
   2  12   1    0.00    0.20
   2  12   1    0.10    0.10
   2  12   1   -0.50    0.20
   2  12   1   -0.10    0.10
  -1 -12  -1    1.40    0.20
  -1 -12  -1    1.30    0.20
  -1 -12  -1    1.00    0.30
  -1 -12  -1    0.90    0.20
   1  12   1    1.10    0.30
   1  12   1    0.60    0.30
   1  12   1    1.70    0.20
   1  12   1    1.90    0.40
   1  12   1    0.80    0.30
   1  12   1    1.00    0.20
   0 -12  -1    0.10    0.10
   0 -12  -1    0.30    0.20
   0 -12  -1    0.30    0.10
   0  12   1    0.10    0.20
   0  12   1    0.20    0.20
   0  12   1    0.40    0.20
   0  12   1   -0.10    0.30
   0  12   1    0.00    0.30
   0  12   1   -0.10    0.10
   1 -12  -1    2.40    0.30
   1 -12  -1    2.30    0.40
   1 -12  -1    2.50    0.30
   1 -12  -1    2.30    0.20
  -1  12   1    2.40    0.40
  -1  12   1    2.20    0.50
  -1  12   1    1.60    0.40
  -1  12   1    3.10    0.40
  -1  12   1    2.70    0.30
   2 -12  -1    0.40    0.10
   2 -12  -1    0.40    0.20
   2 -12  -1    0.30    0.20
  -2  12   1    0.00    0.40
  -2  12   1   -0.20    0.30
  -2  12   1    0.40    0.10
  -2  12   1    0.20    0.20
   3 -12  -1    0.20    0.10
   3 -12  -1    0.30    0.10
   3 -12  -1    0.30    0.20
  -3  12   1    0.10    0.20
  -3  12   1   -0.20    0.20
  -3  12   1    0.10    0.10
  -3  12   1   -0.10    0.40
   4 -12  -1   -0.10    0.10
   4 -12  -1    0.10    0.20
   4 -12  -1   -0.10    0.10
  -4  12   1    0.00    0.10
  -4  12   1    0.80    0.50
  -4  12   1    0.30    0.30
  -4  12   1    0.00    0.20
   5 -12  -1    0.70    0.20
   5 -12  -1    0.30    0.30
   5 -12  -1    0.50    0.20
   5 -12  -1    0.90    0.20
  -5  12   1    1.10    0.50
  -5  12   1    0.50    0.30
  -5  12   1    0.60    0.30
  -5  12   1    0.40    0.10
   6 -12  -1    0.60    0.20
   6 -12  -1    0.50    0.30
   6 -12  -1    0.80    0.20
   6 -12  -1    0.90    0.20
  -6  12   1    1.10    0.40
  -6  12   1    0.40    0.30
  -6  12   1    0.30    0.20
   7 -12  -1    0.00    0.20
   7 -12  -1    0.10    0.20
   7 -12  -1    0.30    0.20
   7 -12  -1    0.50    0.40
  -7  12   1   -0.30    0.40
  -7  12   1    0.80    0.40
  -7  12   1    0.30    0.20
   8 -12  -1    1.50    0.40
   8 -12  -1    0.80    0.20
  -8  12   1    1.10    0.20
  -8  12   1    1.10    0.40
   9 -12  -1    0.00    0.20
   9 -12  -1   -0.10    0.30
  -9  12   1   -0.20    0.30
  10 -12  -1    0.30    0.40
  10 -12  -1    0.40    0.20
 -10  12   1    0.00    0.40
 -10 -11  -1    0.00    0.30
 -10 -11  -1    0.40    0.30
 -10 -11  -1    0.30    0.20
  10  11   1    0.40    0.40
  10  11   1   -0.10    0.30
  -9 -11  -1    0.70    0.30
  -9 -11  -1    1.00    0.30
  -9 -11  -1    0.80    0.20
   9  11   1    0.80    0.30
   9  11   1    0.80    0.20
   9  11   1    0.80    0.30
   9  11   1    1.20    0.50
  -8 -11  -1    0.50    0.30
  -8 -11  -1    0.20    0.30
  -8 -11  -1    0.80    0.20
   8  11   1    0.60    0.30
   8  11   1    0.40    0.20
   8  11   1    0.70    0.40
   8  11   1    0.20    0.30
  -7 -11  -1    1.30    0.30
  -7 -11  -1    0.80    0.20
   7  11   1    1.20    0.30
   7  11   1    1.30    0.30
   7  11   1    1.00    0.40
   7  11   1    1.60    0.20
   7  11   1    1.10    0.30
  -6 -11  -1    0.20    0.10
  -6 -11  -1    0.10    0.20
  -6 -11  -1    0.10    0.10
   6  11   1    0.40    0.30
   6  11   1    0.30    0.40
   6  11   1   -0.10    0.20
   6  11   1    0.00    0.10
   6  11   1   -0.10    0.20
  -5 -11  -1    0.20    0.20
  -5 -11  -1    0.50    0.10
  -5 -11  -1    0.50    0.10
   5  11   1    0.20    0.30
   5  11   1    0.30    0.20
   5  11   1    0.30    0.10
   5  11   1    0.40    0.20
   5  11   1   -0.20    0.20
   5  11   1    0.50    0.20
  -4 -11  -1    0.20    0.20
  -4 -11  -1    0.10    0.10
  -4 -11  -1    0.20    0.10
  -4 -11  -1    0.10    0.10
   4  11   1    0.00    0.20
   4  11   1    0.20    0.10
   4  11   1    0.40    0.30
   4  11   1   -0.10    0.20
   4  11   1    0.20    0.20
   4  11   1    0.30    0.10
  -3 -11  -1    0.10    0.10
  -3 -11  -1    0.10    0.20
  -3 -11  -1    0.00    0.10
  -3 -11  -1    0.20    0.10
   3  11   1    0.20    0.10
   3  11   1    0.30    0.20
   3  11   1    0.10    0.20
   3  11   1    0.70    0.40
   3  11   1    0.10    0.20
   3  11   1    0.10    0.10
  -2 -11  -1    1.30    0.30
  -2 -11  -1    2.00    0.20
  -2 -11  -1    1.50    0.20
  -2 -11  -1    1.50    0.20
   2  11   1    1.60    0.20
   2  11   1    1.80    0.30
   2  11   1    1.70    0.30
   2  11   1    1.20    0.40
   2  11   1    2.00    0.30
   2  11   1    1.70    0.20
  -1 -11  -1    2.80    0.30
  -1 -11  -1    2.70    0.40
  -1 -11  -1    3.40    0.30
  -1 -11  -1    3.10    0.30
   1  11   1    2.90    0.40
   1  11   1    3.70    0.30
   1  11   1    3.80    0.60
   1  11   1    3.50    0.30
   1  11   1    2.50    0.40
   1  11   1    3.60    0.40
   0 -11  -1   -0.20    0.10
   0 -11  -1   -0.20    0.20
   0 -11  -1   -0.10    0.10
   0  11   1   -0.10    0.10
   0  11   1   -0.30    0.10
   0  11   1   -0.40    0.30
   0  11   1    0.20    0.20
   0  11   1   -0.20    0.20
   0  11   1   -0.10    0.20
   1 -11  -1    6.40    0.50
   1 -11  -1    5.50    0.50
   1 -11  -1    5.60    0.60
   1 -11  -1    6.90    0.60
  -1  11   1    6.00    0.50
  -1  11   1    6.50    0.60
  -1  11   1    5.90    0.60
  -1  11   1    5.70    0.80
  -1  11   1    6.70    0.50
  -1  11   1    6.00    0.60
  -1  11   1    6.80    0.70
   2 -11  -1    0.50    0.10
   2 -11  -1    0.30    0.10
   2 -11  -1    0.20    0.20
   2 -11  -1    0.20    0.20
  -2  11   1    0.20    0.20
  -2  11   1    0.50    0.20
  -2  11   1    0.00    0.30
  -2  11   1    0.50    0.10
  -2  11   1    0.10    0.20
   3 -11  -1    4.10    0.50
   3 -11  -1    3.60    0.40
   3 -11  -1    3.90    0.30
   3 -11  -1    3.70    0.40
  -3  11   1    4.20    0.50
  -3  11   1    4.40    0.70
  -3  11   1    3.40    0.50
  -3  11   1    4.10    0.30
   4 -11  -1   -0.10    0.10
   4 -11  -1    0.00    0.20
   4 -11  -1   -0.10    0.20
   4 -11  -1   -0.20    0.10
  -4  11   1    0.00    0.20
  -4  11   1   -0.20    0.40
  -4  11   1   -0.50    0.20
  -4  11   1    0.00    0.20
  -4  11   1    0.00    0.10
   5 -11  -1    0.20    0.10
   5 -11  -1    0.10    0.20
   5 -11  -1    0.00    0.10
   5 -11  -1    0.30    0.30
  -5  11   1    0.00    0.10
  -5  11   1    0.40    0.30
  -5  11   1    0.00    0.30
  -5  11   1   -0.20    0.30
  -5  11   1    0.40    0.50
   6 -11  -1   -0.10    0.20
   6 -11  -1    0.00    0.20
   6 -11  -1    0.00    0.10
   6 -11  -1    0.10    0.30
  -6  11   1    0.10    0.10
  -6  11   1    0.10    0.20
  -6  11   1   -0.30    0.30
  -6  11   1   -0.10    0.30
   7 -11  -1    1.10    0.30
   7 -11  -1    1.00    0.20
   7 -11  -1    0.80    0.20
   7 -11  -1    1.20    0.40
  -7  11   1    1.10    0.40
  -7  11   1    1.00    0.20
  -7  11   1    1.20    0.40
  -7  11   1    1.00    0.40
   8 -11  -1    1.20    0.20
   8 -11  -1    1.00    0.40
   8 -11  -1    1.60    0.30
  -8  11   1    1.40    0.40
  -8  11   1    1.70    0.50
  -8  11   1    1.30    0.50
  -8  11   1    1.70    0.30
   9 -11  -1   -0.40    0.20
   9 -11  -1    0.00    0.40
  -9  11   1   -0.20    0.30
  -9  11   1   -0.40    0.30
  10 -11  -1    0.00    0.20
  10 -11  -1    0.30    0.40
 -10  11   1    0.00    0.40
 -10  11   1    0.40    0.40
 -11 -10  -1   -0.20    0.20
 -11 -10  -1    0.00    0.30
 -11 -10  -1   -0.30    0.20
  11  10   1    0.60    0.40
 -10 -10  -1    0.00    0.20
 -10 -10  -1    0.20    0.30
 -10 -10  -1   -0.20    0.20
  10  10   1    0.40    0.30
  10  10   1   -0.10    0.40
  -9 -10  -1    0.20    0.30
  -9 -10  -1    0.20    0.10
  -9 -10  -1    0.10    0.30
   9  10   1    0.10    0.20
   9  10   1   -0.70    0.30
   9  10   1   -0.10    0.20
   9  10   1   -0.50    0.20
  -8 -10  -1    0.30    0.30
  -8 -10  -1   -0.10    0.20
  -8 -10  -1    0.00    0.10
   8  10   1    0.00    0.20
   8  10   1   -0.10    0.20
   8  10   1    0.20    0.20
   8  10   1    0.50    0.40
  -7 -10  -1    0.70    0.20
  -7 -10  -1    0.40    0.20
  -7 -10  -1    0.60    0.30
   7  10   1    0.00    0.20
   7  10   1    0.60    0.30
   7  10   1    0.20    0.30
   7  10   1    0.70    0.30
   7  10   1    0.40    0.20
  -6 -10  -1    0.50    0.30
  -6 -10  -1    1.20    0.30
  -6 -10  -1    0.90    0.10
  -6 -10  -1    0.90    0.20
   6  10   1    1.20    0.30
   6  10   1    0.80    0.20
   6  10   1    0.40    0.20
   6  10   1    2.10    0.40
   6  10   1    0.60    0.30
  -5 -10  -1    0.30    0.20
  -5 -10  -1    0.40    0.10
  -5 -10  -1    0.40    0.10
  -5 -10  -1    0.40    0.10
   5  10   1    0.40    0.10
   5  10   1    0.50    0.10
   5  10   1    0.10    0.20
   5  10   1    0.60    0.30
   5  10   1    0.30    0.20
   5  10   1    0.40    0.20
  -4 -10  -1    0.30    0.10
  -4 -10  -1    0.40    0.10
  -4 -10  -1    0.30    0.10
  -4 -10  -1    0.40    0.20
   4  10   1    0.30    0.10
   4  10   1    0.30    0.30
   4  10   1    0.20    0.20
   4  10   1    0.30    0.20
   4  10   1    0.40    0.20
   4  10   1    0.20    0.10
  -3 -10  -1    0.20    0.10
  -3 -10  -1    0.00    0.10
  -3 -10  -1   -0.20    0.10
  -3 -10  -1    0.30    0.20
   3  10   1   -0.10    0.10
   3  10   1    0.20    0.20
   3  10   1    0.40    0.10
   3  10   1   -0.40    0.20
   3  10   1    0.10    0.20
   3  10   1   -0.10    0.20
  -2 -10  -1    1.50    0.30
  -2 -10  -1    2.10    0.20
  -2 -10  -1    1.60    0.20
  -2 -10  -1    1.30    0.20
   2  10   1    1.70    0.30
   2  10   1    1.50    0.20
   2  10   1    2.00    0.30
   2  10   1    1.20    0.20
   2  10   1    1.60    0.30
   2  10   1    2.00    0.40
  -1 -10  -1    0.40    0.10
  -1 -10  -1    0.50    0.10
  -1 -10  -1    0.40    0.10
  -1 -10  -1    0.20    0.20
   1  10   1    0.40    0.20
   1  10   1    0.50    0.10
   1  10   1    0.40    0.20
   1  10   1    0.30    0.10
   1  10   1    0.30    0.20
   1  10   1    0.20    0.30
   0 -10  -1    0.30    0.10
   0 -10  -1    0.10    0.10
   0 -10  -1    0.10    0.20
   0 -10  -1    0.10    0.20
   0  10   1    0.20    0.10
   0  10   1    0.10    0.30
   0  10   1    0.20    0.10
   0  10   1    0.10    0.20
   0  10   1    0.20    0.20
   0  10   1   -0.10    0.20
   1 -10  -1    8.20    0.60
   1 -10  -1    8.10    0.60
   1 -10  -1    8.00    0.80
   1 -10  -1    6.90    0.60
  -1  10   1    6.90    0.60
  -1  10   1    8.50    0.70
  -1  10   1    8.90    0.60
  -1  10   1    8.40    0.80
  -1  10   1    8.20    0.80
  -1  10   1    9.40    0.70
  -1  10   1    8.00    0.70
   2 -10  -1    2.20    0.20
   2 -10  -1    2.10    0.30
   2 -10  -1    2.60    0.20
   2 -10  -1    2.50    0.40
   2 -10  -1    2.80    0.30
  -2  10   1    2.20    0.40
  -2  10   1    2.50    0.50
  -2  10   1    2.80    0.40
  -2  10   1    2.10    0.40
  -2  10   1    2.30    0.20
  -2  10   1    2.80    0.40
   3 -10  -1    4.00    0.60
   3 -10  -1    5.00    0.40
   3 -10  -1    4.90    0.50
   3 -10  -1    5.20    0.60
   3 -10  -1    4.60    0.40
  -3  10   1    4.90    0.60
  -3  10   1    5.20    0.70
  -3  10   1    5.70    0.40
  -3  10   1    5.40    0.60
  -3  10   1    5.70    0.50
  -3  10   1    5.80    0.60
  -3  10   1    6.20    0.60
   4 -10  -1    0.30    0.10
   4 -10  -1    0.40    0.10
   4 -10  -1    0.50    0.20
   4 -10  -1    0.50    0.20
  -4  10   1    0.40    0.10
  -4  10   1    0.50    0.20
  -4  10   1    1.10    0.50
  -4  10   1    0.20    0.20
  -4  10   1    0.30    0.30
   5 -10  -1    0.20    0.30
   5 -10  -1    0.00    0.10
   5 -10  -1    0.20    0.20
   5 -10  -1    0.00    0.10
  -5  10   1    0.30    0.30
  -5  10   1    0.20    0.10
  -5  10   1    0.20    0.30
  -5  10   1    0.30    0.20
  -5  10   1   -0.70    0.30
   6 -10  -1    4.40    0.40
   6 -10  -1    4.10    0.60
   6 -10  -1    4.70    0.40
   6 -10  -1    4.10    0.50
  -6  10   1    4.50    0.60
  -6  10   1    5.70    0.60
  -6  10   1    5.20    0.40
  -6  10   1    5.60    0.60
   7 -10  -1   -0.20    0.10
   7 -10  -1   -0.30    0.30
   7 -10  -1    0.10    0.10
   7 -10  -1    0.10    0.20
  -7  10   1    0.10    0.10
  -7  10   1    0.00    0.30
  -7  10   1    0.20    0.30
  -7  10   1   -0.10    0.30
   8 -10  -1    0.70    0.40
   8 -10  -1    0.30    0.20
   8 -10  -1    0.60    0.30
  -8  10   1    0.60    0.40
  -8  10   1    0.20    0.40
  -8  10   1    1.10    0.40
  -8  10   1    0.50    0.20
   9 -10  -1    0.80    0.40
   9 -10  -1    0.80    0.20
  -9  10   1    1.10    0.40
  -9  10   1    1.10    0.40
  10 -10  -1    0.30    0.20
  10 -10  -1    0.40    0.40
 -10  10   1    0.30    0.40
 -10  10   1    0.90    0.40
  11 -10  -1    0.00    0.20
  11 -10  -1    0.20    0.40
 -11  10   1    0.20    0.40
 -11  10   1    0.80    0.50
 -11  -9  -1    0.30    0.20
 -11  -9  -1    0.30    0.30
 -11  -9  -1    0.30    0.30
  11   9   1   -0.20    0.40
  11   9   1   -0.10    0.30
 -10  -9  -1    1.70    0.30
 -10  -9  -1    1.60    0.30
 -10  -9  -1    1.40    0.40
  10   9   1    1.70    0.50
  10   9   1    2.10    0.40
  10   9   1    2.00    0.30
  10   9   1    1.40    0.40
  -9  -9  -1    0.00    0.10
  -9  -9  -1   -0.10    0.20
  -9  -9  -1    0.00    0.20
   9   9   1    0.10    0.20
   9   9   1    0.10    0.10
   9   9   1    0.40    0.30
   9   9   1    0.40    0.30
  -8  -9  -1    0.10    0.20
  -8  -9  -1   -0.10    0.10
  -8  -9  -1    0.20    0.20
   8   9   1    0.10    0.30
   8   9   1   -0.10    0.10
   8   9   1    0.00    0.20
   8   9   1    0.20    0.20
  -7  -9  -1    3.30    0.40
  -7  -9  -1    3.20    0.30
  -7  -9  -1    1.90    0.40
   7   9   1    3.10    0.50
   7   9   1    2.90    0.40
   7   9   1    3.20    0.50
   7   9   1    4.10    0.40
   7   9   1    3.90    0.30
  -6  -9  -1   21.50    1.50
  -6  -9  -1   22.20    2.10
  -6  -9  -1   20.70    1.50
  -6  -9  -1   21.70    1.50
   6   9   1   20.30    1.70
   6   9   1   22.50    1.50
   6   9   1   19.50    1.50
   6   9   1   21.20    1.60
   6   9   1   19.60    1.50
  -5  -9  -1    7.20    0.50
  -5  -9  -1    7.10    0.50
  -5  -9  -1    7.40    0.80
  -5  -9  -1    7.30    0.50
  -5  -9  -1    6.70    0.60
   5   9   1    7.20    0.70
   5   9   1    6.70    0.70
   5   9   1    7.10    0.60
   5   9   1    6.60    0.60
   5   9   1    6.20    0.60
   5   9   1    7.80    0.50
  -4  -9  -1   13.60    1.00
  -4  -9  -1   12.90    0.90
  -4  -9  -1   12.90    0.90
  -4  -9  -1   11.60    1.20
  -4  -9  -1   12.40    0.90
   4   9   1   11.80    0.90
   4   9   1   11.60    1.00
   4   9   1   11.80    1.10
   4   9   1   14.10    0.90
   4   9   1   12.60    0.90
   4   9   1   11.40    1.00
  -3  -9  -1    1.60    0.30
  -3  -9  -1    2.00    0.20
  -3  -9  -1    1.90    0.20
  -3  -9  -1    1.80    0.20
  -3  -9  -1    2.30    0.30
   3   9   1    2.40    0.30
   3   9   1    1.70    0.20
   3   9   1    1.80    0.30
   3   9   1    2.20    0.40
   3   9   1    2.50    0.20
   3   9   1    2.10    0.30
  -2  -9  -1    8.30    0.60
  -2  -9  -1    7.10    0.60
  -2  -9  -1    7.50    0.60
  -2  -9  -1    8.50    0.60
   2   9   1    9.00    0.60
   2   9   1    7.90    0.70
   2   9   1    8.70    0.60
   2   9   1    9.00    0.70
   2   9   1    8.00    0.70
   2   9   1    7.60    0.80
  -1  -9  -1    9.40    0.70
  -1  -9  -1    9.50    0.70
  -1  -9  -1    7.80    0.90
  -1  -9  -1    8.40    0.70
  -1  -9  -1    9.40    0.70
   1   9   1    9.40    0.80
   1   9   1   10.10    0.80
   1   9   1    9.10    0.80
   1   9   1   10.20    0.60
   1   9   1    9.20    0.70
   1   9   1    9.60    0.70
   0  -9  -1    1.20    0.20
   0  -9  -1    1.30    0.30
   0  -9  -1    1.50    0.20
   0  -9  -1    1.40    0.30
   0   9   1    1.50    0.20
   0   9   1    1.40    0.20
   0   9   1    1.60    0.30
   0   9   1    1.40    0.30
   0   9   1    1.10    0.20
   0   9   1    1.50    0.20
   1  -9  -1    3.90    0.30
   1  -9  -1    3.90    0.40
   1  -9  -1    3.70    0.30
  -1   9   1    3.90    0.30
  -1   9   1    4.50    0.50
  -1   9   1    3.80    0.40
  -1   9   1    3.50    0.30
  -1   9   1    4.10    0.40
  -1   9   1    4.00    0.40
  -1   9   1    4.70    0.60
   2  -9  -1   19.50    1.60
   2  -9  -1   18.00    1.60
   2  -9  -1   16.60    1.20
   2  -9  -1   17.70    1.20
   2  -9  -1   15.40    1.20
  -2   9   1   19.00    1.30
  -2   9   1   16.90    1.50
  -2   9   1   16.70    1.20
  -2   9   1   17.40    1.20
  -2   9   1   18.20    1.30
  -2   9   1   17.30    1.40
  -2   9   1   16.70    1.70
  -2   9   1   17.70    1.30
   3  -9  -1    5.80    0.50
   3  -9  -1    5.90    0.70
   3  -9  -1    6.70    0.50
   3  -9  -1    6.90    0.60
   3  -9  -1    6.20    0.50
   3  -9  -1    7.00    0.70
  -3   9   1    6.30    0.60
  -3   9   1    7.00    0.60
  -3   9   1    6.80    0.50
  -3   9   1    7.20    0.60
  -3   9   1    5.80    0.50
  -3   9   1    7.10    0.80
  -3   9   1    6.60    0.60
  -3   9   1    6.40    0.70
   4  -9  -1    1.00    0.30
   4  -9  -1    1.00    0.20
   4  -9  -1    0.90    0.20
   4  -9  -1    1.30    0.20
   4  -9  -1    1.40    0.40
  -4   9   1    1.60    0.30
  -4   9   1    1.00    0.20
  -4   9   1    1.20    0.30
  -4   9   1    2.10    0.50
  -4   9   1    1.00    0.20
  -4   9   1    1.30    0.30
  -4   9   1    1.20    0.20
  -4   9   1    1.60    0.30
   5  -9  -1    0.00    0.10
   5  -9  -1    0.20    0.10
   5  -9  -1    0.30    0.20
   5  -9  -1   -0.10    0.20
  -5   9   1    0.00    0.30
  -5   9   1    0.10    0.20
  -5   9   1    0.40    0.40
  -5   9   1    0.20    0.10
  -5   9   1    0.30    0.20
  -5   9   1    0.30    0.20
   6  -9  -1    0.40    0.20
   6  -9  -1    0.30    0.20
   6  -9  -1    0.40    0.30
   6  -9  -1    0.40    0.20
  -6   9   1    0.10    0.40
  -6   9   1    0.70    0.30
  -6   9   1    0.80    0.30
  -6   9   1    0.40    0.30
  -6   9   1    0.70    0.10
   7  -9  -1    2.50    0.40
   7  -9  -1    2.20    0.30
   7  -9  -1    2.80    0.30
   7  -9  -1    2.40    0.50
  -7   9   1    3.30    0.50
  -7   9   1    3.10    0.50
  -7   9   1    3.00    0.30
  -7   9   1    2.90    0.50
   8  -9  -1    3.90    0.40
   8  -9  -1    3.40    0.50
   8  -9  -1    2.80    0.60
  -8   9   1    4.30    0.60
  -8   9   1    3.90    0.30
  -8   9   1    4.20    0.60
   9  -9  -1    0.40    0.40
   9  -9  -1    0.00    0.20
   9  -9  -1    0.20    0.30
  -9   9   1    0.30    0.40
  -9   9   1    0.60    0.40
  10  -9  -1    0.10    0.40
  10  -9  -1    0.00    0.20
 -10   9   1    0.20    0.30
 -10   9   1    0.00    0.40
  11  -9  -1    0.10    0.40
  11  -9  -1   -0.10    0.20
 -11   9   1    0.20    0.40
 -11  -8  -1    0.40    0.30
 -11  -8  -1    0.10    0.20
 -11  -8  -1    0.70    0.30
  11   8   1    0.60    0.30
  11   8   1    0.20    0.30
 -10  -8  -1    1.90    0.30
 -10  -8  -1    1.00    0.40
 -10  -8  -1    1.50    0.30
 -10  -8  -1    1.30    0.40
  10   8   1    1.60    0.30
  10   8   1    0.70    0.30
  10   8   1    1.20    0.40
  10   8   1    1.10    0.20
  -9  -8  -1    0.50    0.30
  -9  -8  -1    1.10    0.30
  -9  -8  -1    0.30    0.30
  -9  -8  -1    0.60    0.20
   9   8   1    0.60    0.20
   9   8   1    0.70    0.40
   9   8   1    0.10    0.20
   9   8   1    0.50    0.20
  -8  -8  -1    0.50    0.30
  -8  -8  -1    1.00    0.30
  -8  -8  -1    1.20    0.30
  -8  -8  -1    1.00    0.20
   8   8   1    1.00    0.30
   8   8   1    0.70    0.20
   8   8   1    1.30    0.20
   8   8   1    0.80    0.40
   8   8   1    1.10    0.30
  -7  -8  -1   19.60    1.30
  -7  -8  -1   22.30    2.00
  -7  -8  -1   20.40    1.40
   7   8   1   19.40    1.60
   7   8   1   19.30    1.50
   7   8   1   20.30    1.60
   7   8   1   19.50    1.50
   7   8   1   19.20    1.40
  -6  -8  -1    2.30    0.20
  -6  -8  -1    2.70    0.40
  -6  -8  -1    2.20    0.20
  -6  -8  -1    2.10    0.30
  -6  -8  -1    1.40    0.30
  -6  -8  -1    2.40    0.20
   6   8   1    2.10    0.30
   6   8   1    2.10    0.40
   6   8   1    2.20    0.40
   6   8   1    2.40    0.40
   6   8   1    2.50    0.40
  -5  -8  -1    5.60    0.40
  -5  -8  -1    6.10    0.40
  -5  -8  -1    5.80    0.70
  -5  -8  -1    5.90    0.50
  -5  -8  -1    6.00    0.50
   5   8   1    5.60    0.60
   5   8   1    6.50    0.50
   5   8   1    5.70    0.50
   5   8   1    5.50    0.50
   5   8   1    5.60    0.60
   5   8   1    6.10    0.40
  -4  -8  -1   92.59    6.30
  -4  -8  -1   87.59    8.60
  -4  -8  -1   93.59    6.20
  -4  -8  -1   90.89    6.10
  -4  -8  -1   91.59    6.00
   4   8   1   96.39    6.30
   4   8   1   88.99    6.60
   4   8   1   95.59    6.50
   4   8   1   91.09    6.20
   4   8   1  101.19    5.90
   4   8   1   89.19    6.30
  -3  -8  -1   36.60    2.30
  -3  -8  -1   34.50    2.40
  -3  -8  -1   34.50    2.40
  -3  -8  -1   29.70    3.30
  -3  -8  -1   34.50    2.40
   3   8   1   36.40    2.40
   3   8   1   37.50    2.30
   3   8   1   36.00    2.50
   3   8   1   35.40    2.40
   3   8   1   34.80    2.50
   3   8   1   33.70    2.40
  -2  -8  -1   51.49    3.20
  -2  -8  -1   46.00    3.30
  -2  -8  -1   48.70    3.30
  -2  -8  -1   49.10    3.30
   2   8   1   47.50    3.50
   2   8   1   49.80    3.40
   2   8   1   48.40    3.30
   2   8   1   48.70    3.50
   2   8   1   50.29    3.10
   2   8   1   49.20    3.30
  -1  -8  -1  262.77   19.10
  -1  -8  -1  250.17   25.20
  -1  -8  -1  291.87   18.80
  -1  -8  -1  297.47   18.70
  -1  -8  -1  292.17   19.50
   1   8   1  297.87   19.50
   1   8   1  285.97   19.20
   1   8   1  304.97   18.30
   1   8   1  288.47   19.10
   1   8   1  292.97   20.20
   1   8   1  301.27   19.70
   0  -8  -1   43.90    4.40
   0  -8  -1   51.09    3.30
   0  -8  -1   49.60    3.30
   0  -8  -1   49.60    3.40
   0   8   1   50.89    3.40
   0   8   1   47.80    3.40
   0   8   1   53.09    3.20
   0   8   1   51.69    3.50
   0   8   1   49.20    3.40
   0   8   1   49.30    3.60
   1  -8  -1  101.79    6.60
   1  -8  -1  100.99    6.90
   1  -8  -1   97.39    8.90
  -1   8   1   96.49    7.20
  -1   8   1  103.79    6.50
  -1   8   1  103.89    6.80
  -1   8   1  105.69    8.20
  -1   8   1  100.79    6.80
  -1   8   1  101.09    7.00
   2  -8  -1  329.37   21.80
   2  -8  -1  331.57   22.80
   2  -8  -1  332.07   22.80
   2  -8  -1  345.47   29.40
   2  -8  -1  384.46   29.60
  -2   8   1  327.67   27.10
  -2   8   1  334.37   21.40
  -2   8   1  341.17   22.50
  -2   8   1  329.57   23.60
  -2   8   1  327.97   31.00
  -2   8   1  327.87   23.00
  -2   8   1  318.27   22.40
  -2   8   1  343.27   22.30
   3  -8  -1   11.30    0.80
   3  -8  -1   10.50    0.80
   3  -8  -1   12.40    1.00
   3  -8  -1   11.90    1.10
   3  -8  -1   12.30    1.10
   3  -8  -1   10.40    0.80
  -3   8   1   11.20    0.80
  -3   8   1   13.10    1.00
  -3   8   1   11.90    0.90
  -3   8   1   12.40    0.90
  -3   8   1   10.80    0.80
  -3   8   1   10.90    1.00
  -3   8   1   12.10    0.90
  -3   8   1   11.20    1.10
   4  -8  -1   64.39    4.40
   4  -8  -1   66.59    5.70
   4  -8  -1   58.79    4.20
   4  -8  -1   63.29    5.70
   4  -8  -1   58.59    4.40
   4  -8  -1   64.59    4.60
  -4   8   1   68.69    4.30
  -4   8   1   66.89    5.20
  -4   8   1   65.19    4.40
  -4   8   1   64.99    6.00
  -4   8   1   67.09    4.60
  -4   8   1   62.89    4.30
  -4   8   1   67.29    4.60
   5  -8  -1   90.89    6.30
   5  -8  -1   91.29    8.50
   5  -8  -1   95.29    6.60
   5  -8  -1   92.19    8.50
   5  -8  -1   95.99    6.80
   5  -8  -1   85.59    6.60
  -5   8   1  101.29    6.50
  -5   8   1   97.89    6.40
  -5   8   1   99.49    6.60
  -5   8   1  104.89    7.80
  -5   8   1   98.09    9.00
  -5   8   1  100.19    6.90
  -5   8   1  101.49    6.80
   6  -8  -1    1.00    0.20
   6  -8  -1    1.00    0.30
   6  -8  -1    0.80    0.20
   6  -8  -1    1.10    0.20
  -6   8   1    1.60    0.50
  -6   8   1    1.20    0.20
  -6   8   1    1.20    0.30
  -6   8   1    1.00    0.30
  -6   8   1    1.30    0.30
   7  -8  -1   14.30    1.50
   7  -8  -1   14.90    1.10
   7  -8  -1   13.80    1.10
   7  -8  -1   13.30    1.50
  -7   8   1   17.50    1.30
  -7   8   1   17.20    1.60
  -7   8   1   17.40    1.30
  -7   8   1   16.70    1.30
   8  -8  -1   12.30    0.90
   8  -8  -1   10.10    1.20
  -8   8   1   12.10    1.10
  -8   8   1   12.30    1.30
  -8   8   1   13.60    1.10
   9  -8  -1    0.80    0.40
   9  -8  -1    0.30    0.20
   9  -8  -1    0.10    0.20
  -9   8   1    0.20    0.30
  -9   8   1    0.30    0.30
  10  -8  -1    0.90    0.30
  10  -8  -1    1.00    0.20
  10  -8  -1    0.70    0.50
 -10   8   1    1.20    0.40
 -10   8   1    1.50    0.40
  11  -8  -1    1.60    0.30
  11  -8  -1    1.20    0.50
 -11   8   1    2.50    0.60
  12  -8  -1    0.00    0.20
  12  -8  -1    0.30    0.40
 -12   8   1    0.00    0.40
 -12  -7  -1   -0.20    0.20
 -12  -7  -1    0.30    0.30
 -12  -7  -1    0.10    0.20
 -12  -7  -1   -0.10    0.30
  12   7   1   -0.30    0.30
  12   7   1    0.50    0.40
 -11  -7  -1    0.00    0.20
 -11  -7  -1   -0.10    0.20
 -11  -7  -1   -0.10    0.30
 -11  -7  -1    0.00    0.30
  11   7   1    0.50    0.30
  11   7   1    0.00    0.20
  11   7   1   -0.30    0.30
 -10  -7  -1    4.40    0.50
 -10  -7  -1    4.60    0.40
 -10  -7  -1    5.10    0.60
 -10  -7  -1    2.70    0.50
  10   7   1    3.40    0.50
  10   7   1    3.50    0.50
  10   7   1    3.90    0.60
  10   7   1    4.10    0.40
  -9  -7  -1    0.10    0.30
  -9  -7  -1    0.70    0.30
  -9  -7  -1    0.70    0.30
  -9  -7  -1    0.50    0.20
   9   7   1    0.60    0.20
   9   7   1    0.60    0.20
   9   7   1    0.60    0.20
   9   7   1    0.40    0.30
  -8  -7  -1    0.00    0.20
  -8  -7  -1    0.20    0.20
  -8  -7  -1    0.10    0.10
  -8  -7  -1    0.10    0.10
  -8  -7  -1    0.10    0.20
   8   7   1    0.20    0.30
   8   7   1    0.10    0.20
   8   7   1    0.00    0.20
   8   7   1   -0.10    0.10
  -7  -7  -1   17.80    1.30
  -7  -7  -1   19.00    1.30
  -7  -7  -1   20.10    1.90
  -7  -7  -1   18.60    1.30
   7   7   1   18.40    1.30
   7   7   1   18.40    1.50
   7   7   1   20.60    1.40
   7   7   1   17.80    1.40
  -6  -7  -1    2.90    0.30
  -6  -7  -1    3.00    0.30
  -6  -7  -1    1.70    0.40
  -6  -7  -1    2.70    0.20
  -6  -7  -1    2.50    0.20
  -6  -7  -1    2.90    0.40
   6   7   1    2.80    0.30
   6   7   1    3.50    0.40
   6   7   1    2.70    0.30
   6   7   1    2.40    0.30
   6   7   1    2.40    0.40
  -5  -7  -1    4.90    0.40
  -5  -7  -1    5.70    0.60
  -5  -7  -1    4.80    0.40
  -5  -7  -1    5.10    0.40
  -5  -7  -1    4.90    0.40
  -5  -7  -1    3.40    0.50
   5   7   1    4.90    0.40
   5   7   1    4.50    0.50
   5   7   1    4.70    0.50
   5   7   1    4.10    0.50
   5   7   1    5.10    0.40
   5   7   1    4.70    0.40
  -4  -7  -1   48.30    3.30
  -4  -7  -1   48.40    4.50
  -4  -7  -1   49.40    3.30
  -4  -7  -1   48.30    3.30
  -4  -7  -1   47.70    3.20
   4   7   1   46.90    3.50
   4   7   1   52.49    3.10
   4   7   1   47.20    3.30
   4   7   1   46.90    3.40
   4   7   1   49.90    3.30
   4   7   1   48.50    3.30
  -3  -7  -1   10.30    0.70
  -3  -7  -1    9.70    0.70
  -3  -7  -1   10.30    0.70
  -3  -7  -1   10.20    0.70
  -3  -7  -1    9.00    1.00
   3   7   1   10.10    0.90
   3   7   1   10.00    0.80
   3   7   1   10.30    0.70
   3   7   1    9.60    0.80
   3   7   1    9.70    0.80
   3   7   1   10.40    0.70
  -2  -7  -1   69.29    4.70
  -2  -7  -1   73.39    4.60
  -2  -7  -1   70.59    4.80
  -2  -7  -1   69.49    4.70
   2   7   1   71.39    4.50
   2   7   1   70.79    4.90
   2   7   1   70.19    4.70
   2   7   1   71.79    4.80
   2   7   1   69.39    5.00
   2   7   1   68.49    4.80
  -1  -7  -1   28.70    3.00
  -1  -7  -1   34.60    2.20
  -1  -7  -1   34.60    2.30
  -1  -7  -1   31.90    2.30
  -1  -7  -1   33.30    2.30
   1   7   1   34.00    2.30
   1   7   1   35.90    2.20
   1   7   1   34.90    2.30
   1   7   1   34.20    2.40
   1   7   1   33.40    2.40
   1   7   1   33.10    2.30
   0  -7  -1   16.40    1.10
   0  -7  -1   16.90    1.10
   0  -7  -1   15.60    1.10
   0  -7  -1   14.80    1.40
   0   7   1   15.00    1.10
   0   7   1   16.30    1.10
   0   7   1   15.70    1.20
   0   7   1   16.90    1.00
   0   7   1   15.90    1.10
   0   7   1   16.00    1.20
   1  -7  -1   13.20    0.90
   1  -7  -1   13.00    0.90
   1  -7  -1   12.40    0.90
   1  -7  -1   11.60    1.10
  -1   7   1   11.70    0.90
  -1   7   1   11.50    1.00
  -1   7   1   12.40    0.90
  -1   7   1   12.30    0.80
  -1   7   1   12.20    1.10
  -1   7   1   12.20    1.00
   2  -7  -1   31.60    2.80
   2  -7  -1   31.50    2.30
   2  -7  -1   29.90    2.10
   2  -7  -1   30.70    2.10
   2  -7  -1   30.70    2.10
   2  -7  -1   36.20    2.80
  -2   7   1   30.60    2.60
  -2   7   1   32.20    2.20
  -2   7   1   31.40    2.90
  -2   7   1   30.40    2.30
  -2   7   1   30.50    2.00
  -2   7   1   33.10    2.30
  -2   7   1   31.40    2.20
  -2   7   1   28.60    2.10
   3  -7  -1   32.50    2.40
   3  -7  -1   37.80    3.10
   3  -7  -1   32.80    2.30
   3  -7  -1   37.50    2.60
   3  -7  -1   34.70    2.40
   3  -7  -1   35.50    3.10
  -3   7   1   34.00    2.90
  -3   7   1   34.90    2.50
  -3   7   1   34.60    3.30
  -3   7   1   35.40    2.40
  -3   7   1   36.50    2.40
  -3   7   1   33.60    2.30
  -3   7   1   35.20    2.60
   4  -7  -1   14.60    1.30
   4  -7  -1   14.30    1.20
   4  -7  -1   13.20    1.00
   4  -7  -1   14.00    1.00
   4  -7  -1   13.60    1.30
   4  -7  -1   12.90    1.00
  -4   7   1   14.20    1.00
  -4   7   1   14.80    1.20
  -4   7   1   13.80    1.40
  -4   7   1   13.90    1.20
  -4   7   1   14.40    1.00
  -4   7   1   14.00    1.10
  -4   7   1   13.50    1.00
   5  -7  -1    5.30    0.70
   5  -7  -1    6.10    0.60
   5  -7  -1    5.40    0.50
   5  -7  -1    5.30    0.50
   5  -7  -1    4.70    0.60
   5  -7  -1    5.60    0.50
  -5   7   1    6.20    0.70
  -5   7   1    6.60    0.70
  -5   7   1    5.80    0.60
  -5   7   1    5.00    0.50
  -5   7   1    6.00    0.50
  -5   7   1    5.90    0.60
  -5   7   1    6.00    0.40
   6  -7  -1    0.80    0.20
   6  -7  -1    0.80    0.30
   6  -7  -1    0.70    0.20
   6  -7  -1    0.70    0.20
   6  -7  -1    0.70    0.20
  -6   7   1    1.00    0.30
  -6   7   1    0.80    0.20
  -6   7   1    1.20    0.30
  -6   7   1    0.80    0.20
  -6   7   1    1.30    0.40
  -6   7   1    1.00    0.20
  -6   7   1    0.60    0.10
   7  -7  -1    0.90    0.20
   7  -7  -1    1.20    0.30
   7  -7  -1    1.40    0.20
   7  -7  -1    0.60    0.40
  -7   7   1    1.30    0.30
  -7   7   1    1.40    0.30
  -7   7   1    1.00    0.30
  -7   7   1    1.50    0.20
   8  -7  -1    0.90    0.40
   8  -7  -1    1.10    0.20
   8  -7  -1    1.10    0.30
  -8   7   1    1.50    0.40
  -8   7   1    1.70    0.30
  -8   7   1    0.70    0.30
   9  -7  -1    1.10    0.30
   9  -7  -1    0.50    0.40
   9  -7  -1    0.50    0.20
  -9   7   1    1.60    0.40
  -9   7   1    1.10    0.30
  -9   7   1    0.30    0.30
  10  -7  -1    0.00    0.20
  10  -7  -1    0.60    0.40
  10  -7  -1    0.10    0.30
 -10   7   1   -0.10    0.30
 -10   7   1   -0.40    0.30
 -10   7   1    0.30    0.40
  11  -7  -1   -0.10    0.40
  11  -7  -1    0.10    0.20
 -11   7   1    0.40    0.30
  12  -7  -1   -0.20    0.20
  12  -7  -1   -0.10    0.40
 -12   7   1   -0.30    0.40
 -12  -6  -1    0.10    0.30
 -12  -6  -1    0.50    0.30
 -12  -6  -1   -0.10    0.20
  12   6   1    0.60    0.40
  12   6   1    0.50    0.20
 -11  -6  -1    0.10    0.30
 -11  -6  -1   -0.30    0.30
 -11  -6  -1    0.10    0.10
 -11  -6  -1    0.20    0.30
  11   6   1    0.00    0.20
  11   6   1    0.20    0.30
  11   6   1   -0.10    0.20
 -10  -6  -1    0.60    0.30
 -10  -6  -1    0.40    0.10
 -10  -6  -1    0.00    0.20
 -10  -6  -1    0.10    0.30
  10   6   1    0.10    0.20
  10   6   1    0.60    0.30
  10   6   1    0.10    0.20
  -9  -6  -1    0.90    0.30
  -9  -6  -1    1.50    0.30
  -9  -6  -1    1.40    0.20
  -9  -6  -1    1.20    0.30
  -9  -6  -1    1.10    0.20
   9   6   1    0.80    0.30
   9   6   1    1.10    0.20
   9   6   1    0.90    0.20
   9   6   1    1.00    0.30
  -8  -6  -1    2.40    0.30
  -8  -6  -1    1.60    0.40
  -8  -6  -1    2.30    0.30
  -8  -6  -1    2.10    0.20
  -8  -6  -1    2.80    0.40
   8   6   1    2.70    0.30
   8   6   1    2.20    0.40
   8   6   1    2.30    0.40
   8   6   1    1.90    0.30
  -7  -6  -1    1.90    0.40
  -7  -6  -1    2.00    0.20
  -7  -6  -1    2.00    0.40
  -7  -6  -1    2.40    0.20
  -7  -6  -1    2.90    0.30
   7   6   1    2.50    0.20
   7   6   1    2.40    0.40
   7   6   1    2.30    0.30
   7   6   1    2.40    0.40
  -6  -6  -1    2.00    0.30
  -6  -6  -1    2.20    0.40
  -6  -6  -1    2.20    0.20
  -6  -6  -1    2.20    0.30
  -6  -6  -1    2.40    0.20
  -6  -6  -1    2.20    0.20
   6   6   1    2.40    0.20
   6   6   1    2.00    0.30
   6   6   1    2.70    0.40
   6   6   1    2.50    0.30
  -5  -6  -1    7.20    0.60
  -5  -6  -1    8.60    0.80
  -5  -6  -1    7.90    0.60
  -5  -6  -1    7.70    0.60
  -5  -6  -1    8.00    0.60
   5   6   1    8.70    0.60
   5   6   1    7.80    0.80
   5   6   1    7.50    0.70
   5   6   1    8.00    0.60
   5   6   1    7.60    0.60
   5   6   1    8.40    0.60
  -4  -6  -1   50.49    3.30
  -4  -6  -1   48.30    3.30
  -4  -6  -1   48.50    3.40
  -4  -6  -1   53.99    4.70
  -4  -6  -1   47.90    3.40
   4   6   1   49.70    3.50
   4   6   1   48.90    3.40
   4   6   1   49.30    3.40
   4   6   1   50.59    3.60
   4   6   1   53.09    3.20
   4   6   1   49.90    3.40
  -3  -6  -1    0.50    0.20
  -3  -6  -1    0.40    0.10
  -3  -6  -1    0.50    0.10
  -3  -6  -1    0.50    0.10
  -3  -6  -1    0.60    0.20
  -3  -6  -1    0.50    0.10
   3   6   1    0.40    0.10
   3   6   1    0.30    0.10
   3   6   1    0.20    0.10
   3   6   1    0.50    0.20
   3   6   1    0.40    0.20
   3   6   1    0.40    0.10
  -2  -6  -1   30.80    2.00
  -2  -6  -1   28.90    2.00
  -2  -6  -1   29.20    2.00
  -2  -6  -1   30.30    2.00
   2   6   1   30.70    2.10
   2   6   1   28.90    2.10
   2   6   1   30.20    1.90
   2   6   1   28.20    2.10
   2   6   1   31.00    2.00
   2   6   1   29.00    2.00
  -1  -6  -1  111.69    7.40
  -1  -6  -1  107.69    7.20
  -1  -6  -1  111.09    7.10
  -1  -6  -1  102.49    7.30
   1   6   1  108.59    7.50
   1   6   1  112.69    7.60
   1   6   1  114.99    7.30
   1   6   1  112.09    7.00
   1   6   1  108.89    7.70
   1   6   1  107.89    7.40
   0  -6  -1   76.19    5.10
   0  -6  -1   68.29    6.60
   0  -6  -1   79.19    4.90
   0  -6  -1   77.59    5.00
   0   6   1   80.89    5.00
   0   6   1   75.39    4.80
   0   6   1   77.89    5.20
   0   6   1   75.79    5.10
   0   6   1   74.19    5.30
   0   6   1   68.09    5.10
   1  -6  -1  172.88   11.00
   1  -6  -1  166.78   11.50
   1  -6  -1  166.18   14.80
   1  -6  -1  172.88   11.50
  -1   6   1  173.98   11.30
  -1   6   1  175.08   11.20
  -1   6   1  169.68   13.70
  -1   6   1  164.58   15.60
  -1   6   1  168.28   10.80
  -1   6   1  164.28   11.90
  -1   6   1  168.08   11.60
   2  -6  -1   14.40    1.10
   2  -6  -1   15.90    1.20
   2  -6  -1   15.80    1.10
   2  -6  -1   14.90    1.00
   2  -6  -1   15.80    1.40
   2  -6  -1   17.50    1.40
  -2   6   1   15.70    1.50
  -2   6   1   14.80    1.30
  -2   6   1   15.30    1.10
  -2   6   1   15.60    1.10
  -2   6   1   15.30    1.20
  -2   6   1   15.20    1.20
  -2   6   1   14.60    1.10
   3  -6  -1   14.90    1.20
   3  -6  -1   15.70    1.10
   3  -6  -1   17.60    1.20
   3  -6  -1   15.80    1.30
   3  -6  -1   17.90    1.50
   3  -6  -1   17.40    1.50
  -3   6   1   18.10    1.20
  -3   6   1   16.20    1.40
  -3   6   1   16.30    1.10
  -3   6   1   16.80    1.30
  -3   6   1   16.70    1.60
  -3   6   1   17.10    1.30
  -3   6   1   17.20    1.20
   4  -6  -1    6.80    0.70
   4  -6  -1    6.10    0.50
   4  -6  -1    6.70    0.50
   4  -6  -1    6.80    0.70
   4  -6  -1    6.70    0.70
   4  -6  -1    6.50    0.50
  -4   6   1    7.00    0.50
  -4   6   1    7.00    0.50
  -4   6   1    6.60    0.60
  -4   6   1    6.70    0.60
  -4   6   1    6.90    0.60
  -4   6   1    7.20    0.70
  -4   6   1    7.20    0.70
   5  -6  -1    0.90    0.20
   5  -6  -1    1.00    0.20
   5  -6  -1    1.30    0.30
   5  -6  -1    0.90    0.20
   5  -6  -1    1.20    0.20
   5  -6  -1    1.00    0.30
  -5   6   1    0.60    0.20
  -5   6   1    1.10    0.40
  -5   6   1    1.20    0.20
  -5   6   1    1.30    0.20
  -5   6   1    1.00    0.20
  -5   6   1    1.20    0.30
  -5   6   1    1.10    0.20
   6  -6  -1    0.10    0.10
   6  -6  -1    0.10    0.30
   6  -6  -1    0.50    0.30
   6  -6  -1    0.00    0.10
   6  -6  -1    0.00    0.10
   6  -6  -1    0.00    0.10
  -6   6   1    0.10    0.20
  -6   6   1   -0.10    0.20
  -6   6   1    0.20    0.30
  -6   6   1    0.20    0.20
  -6   6   1    0.10    0.10
  -6   6   1    0.20    0.10
  -6   6   1   -0.10    0.20
   7  -6  -1    0.10    0.10
   7  -6  -1    0.10    0.10
   7  -6  -1    0.00    0.10
   7  -6  -1   -0.10    0.30
   7  -6  -1    0.00    0.20
  -7   6   1   -0.10    0.20
  -7   6   1   -0.10    0.20
  -7   6   1    0.10    0.10
  -7   6   1    0.20    0.30
  -7   6   1    0.10    0.20
   8  -6  -1    0.20    0.40
   8  -6  -1    0.60    0.20
   8  -6  -1    0.70    0.20
  -8   6   1    0.90    0.30
  -8   6   1    0.90    0.20
  -8   6   1    0.70    0.30
  -8   6   1    1.00    0.30
   9  -6  -1    0.20    0.20
   9  -6  -1    0.30    0.40
   9  -6  -1    0.10    0.20
  -9   6   1    0.20    0.30
  -9   6   1    0.00    0.20
  -9   6   1    0.40    0.30
  10  -6  -1    0.70    0.40
  10  -6  -1    0.50    0.30
  10  -6  -1    0.50    0.20
 -10   6   1    0.60    0.40
 -10   6   1    0.90    0.40
 -10   6   1    0.30    0.30
  11  -6  -1    0.10    0.20
  11  -6  -1    0.20    0.40
  11  -6  -1    0.50    0.30
 -11   6   1   -0.10    0.30
 -11   6   1    0.00    0.30
  12  -6  -1    0.10    0.20
  12  -6  -1    0.40    0.40
 -12   6   1   -0.10    0.30
 -12   6   1    0.10    0.40
 -12  -5  -1   -0.10    0.10
 -12  -5  -1   -0.10    0.20
 -12  -5  -1    0.00    0.30
  12   5   1   -0.30    0.20
 -11  -5  -1    0.00    0.20
 -11  -5  -1   -0.10    0.30
 -11  -5  -1   -0.20    0.30
 -11  -5  -1   -0.20    0.10
  11   5   1    0.00    0.10
  11   5   1   -0.20    0.30
  11   5   1    0.40    0.30
 -10  -5  -1    0.10    0.20
 -10  -5  -1    0.10    0.20
 -10  -5  -1    0.40    0.30
 -10  -5  -1    0.60    0.30
  10   5   1    0.70    0.20
  10   5   1    0.30    0.20
  10   5   1    0.80    0.30
  10   5   1    0.30    0.20
  -9  -5  -1    3.10    0.30
  -9  -5  -1    3.30    0.40
  -9  -5  -1    3.30    0.50
  -9  -5  -1    4.30    0.50
   9   5   1    3.20    0.50
   9   5   1    3.60    0.30
   9   5   1    3.30    0.40
   9   5   1    2.30    0.40
  -8  -5  -1    8.10    1.00
  -8  -5  -1   11.10    0.80
  -8  -5  -1   10.30    0.80
  -8  -5  -1   10.50    0.70
  -8  -5  -1   12.10    1.10
   8   5   1   10.80    0.90
   8   5   1    9.60    0.80
   8   5   1   10.30    0.80
   8   5   1   10.30    0.80
  -7  -5  -1    5.40    0.70
  -7  -5  -1    7.20    0.50
  -7  -5  -1    7.00    0.60
  -7  -5  -1    7.20    0.80
  -7  -5  -1    6.80    0.50
   7   5   1    6.40    0.60
   7   5   1    6.60    0.50
   7   5   1    7.10    0.60
   7   5   1    6.70    0.60
  -6  -5  -1    5.80    0.40
  -6  -5  -1    5.90    0.40
  -6  -5  -1    4.70    0.60
  -6  -5  -1    6.50    0.70
  -6  -5  -1    6.20    0.50
  -6  -5  -1    5.90    0.50
   6   5   1    6.00    0.50
   6   5   1    5.20    0.60
   6   5   1    6.70    0.50
   6   5   1    5.90    0.50
  -5  -5  -1    3.10    0.30
  -5  -5  -1    3.80    0.40
  -5  -5  -1    3.50    0.30
  -5  -5  -1    3.20    0.40
  -5  -5  -1    3.50    0.30
  -5  -5  -1    3.00    0.30
   5   5   1    3.90    0.30
   5   5   1    2.60    0.40
   5   5   1    3.40    0.30
   5   5   1    3.30    0.30
   5   5   1    3.80    0.30
   5   5   1    3.60    0.40
  -4  -5  -1   32.60    2.20
  -4  -5  -1   32.50    2.20
  -4  -5  -1   32.30    2.20
  -4  -5  -1   29.50    2.10
  -4  -5  -1   35.10    3.00
   4   5   1   32.90    2.20
   4   5   1   34.30    2.10
   4   5   1   32.90    2.20
   4   5   1   30.80    2.20
   4   5   1   32.40    2.30
   4   5   1   28.90    2.90
  -3  -5  -1    2.40    0.20
  -3  -5  -1    2.20    0.20
  -3  -5  -1    1.30    0.30
  -3  -5  -1    2.40    0.20
  -3  -5  -1    2.10    0.30
  -3  -5  -1    2.10    0.20
   3   5   1    2.30    0.20
   3   5   1    2.10    0.30
   3   5   1    2.20    0.30
   3   5   1    2.20    0.20
   3   5   1    2.30    0.30
   3   5   1    2.50    0.30
  -2  -5  -1    0.50    0.20
  -2  -5  -1    0.40    0.10
  -2  -5  -1    0.40    0.10
  -2  -5  -1    0.40    0.10
  -2  -5  -1    0.40    0.10
   2   5   1    0.60    0.20
   2   5   1    0.50    0.10
   2   5   1    0.70    0.10
   2   5   1    0.60    0.10
   2   5   1    0.40    0.10
   2   5   1    0.70    0.20
  -1  -5  -1  400.36   27.20
  -1  -5  -1  415.06   26.70
  -1  -5  -1  420.56   26.50
  -1  -5  -1  427.56   27.70
   1   5   1  397.36   28.60
   1   5   1  401.26   27.30
   1   5   1  400.66   27.70
   1   5   1  406.06   26.00
   1   5   1  430.16   27.10
   1   5   1  389.56   27.80
   0  -5  -1    6.30    0.60
   0  -5  -1    7.10    0.50
   0  -5  -1    7.10    0.50
   0  -5  -1    6.90    0.50
   0   5   1    7.20    0.50
   0   5   1    5.60    0.50
   0   5   1    6.90    0.50
   0   5   1    7.10    0.50
   0   5   1    6.30    0.60
   0   5   1    6.20    0.50
   1  -5  -1   25.80    2.30
   1  -5  -1   25.70    1.80
   1  -5  -1   27.30    1.70
   1  -5  -1   25.90    1.80
  -1   5   1   25.70    1.80
  -1   5   1   24.70    1.80
  -1   5   1   25.80    1.90
  -1   5   1   26.30    2.40
  -1   5   1   24.90    1.90
   2  -5  -1  235.18   18.70
   2  -5  -1  198.58   14.40
   2  -5  -1  218.48   14.40
   2  -5  -1  214.08   13.80
   2  -5  -1  223.38   18.60
   2  -5  -1  225.48   14.70
  -2   5   1  214.48   14.50
  -2   5   1  191.08   17.10
  -2   5   1  199.28   14.90
  -2   5   1  209.38   19.60
  -2   5   1  208.38   14.20
  -2   5   1  216.38   14.10
   3  -5  -1   18.50    1.50
   3  -5  -1   16.30    1.20
   3  -5  -1   18.10    1.20
   3  -5  -1   16.30    1.10
   3  -5  -1   17.20    1.30
   3  -5  -1   17.50    1.60
  -3   5   1   17.10    1.20
  -3   5   1   17.10    1.60
  -3   5   1   15.80    1.40
  -3   5   1   17.20    1.30
  -3   5   1   17.40    1.20
  -3   5   1   16.90    1.30
  -3   5   1   17.40    1.20
   4  -5  -1    2.90    0.30
   4  -5  -1    2.70    0.30
   4  -5  -1    2.40    0.20
   4  -5  -1    3.20    0.40
   4  -5  -1    2.40    0.20
   4  -5  -1    2.70    0.40
  -4   5   1    2.90    0.40
  -4   5   1    2.70    0.40
  -4   5   1    3.10    0.20
  -4   5   1    3.40    0.50
  -4   5   1    3.10    0.30
  -4   5   1    3.00    0.30
  -4   5   1    2.70    0.30
   5  -5  -1    3.90    0.40
   5  -5  -1    4.10    0.50
   5  -5  -1    4.40    0.40
   5  -5  -1    3.50    0.30
   5  -5  -1    3.70    0.50
   5  -5  -1    4.20    0.30
  -5   5   1    4.50    0.40
  -5   5   1    4.10    0.50
  -5   5   1    4.20    0.60
  -5   5   1    4.60    0.30
  -5   5   1    4.40    0.40
  -5   5   1    4.60    0.40
  -5   5   1    4.30    0.50
   6  -5  -1    0.00    0.10
   6  -5  -1    0.00    0.10
   6  -5  -1    0.00    0.20
   6  -5  -1    0.00    0.10
   6  -5  -1    0.20    0.10
   6  -5  -1    0.30    0.30
  -6   5   1    0.00    0.10
  -6   5   1   -0.10    0.20
  -6   5   1    0.30    0.20
  -6   5   1    0.30    0.20
  -6   5   1    0.10    0.30
   7  -5  -1    4.20    0.40
   7  -5  -1    4.00    0.40
   7  -5  -1    4.20    0.50
   7  -5  -1    4.20    0.40
   7  -5  -1    3.70    0.60
  -7   5   1    4.90    0.50
  -7   5   1    5.30    0.40
  -7   5   1    5.40    0.60
  -7   5   1    4.90    0.50
  -7   5   1    5.70    0.60
   8  -5  -1    9.90    0.70
   8  -5  -1    8.70    0.70
   8  -5  -1    7.30    1.10
   8  -5  -1    8.60    1.00
  -8   5   1   10.80    0.90
  -8   5   1   11.00    0.70
  -8   5   1   10.50    0.90
  -8   5   1   11.60    1.10
   9  -5  -1    2.30    0.50
   9  -5  -1    2.90    0.30
   9  -5  -1    1.40    0.50
  -9   5   1    2.90    0.30
  -9   5   1    3.40    0.50
  -9   5   1    2.90    0.50
  -9   5   1    3.00    0.40
  10  -5  -1    0.30    0.30
  10  -5  -1    0.10    0.20
  10  -5  -1    0.30    0.40
 -10   5   1    0.20    0.20
 -10   5   1    0.50    0.30
 -10   5   1    0.30    0.20
 -10   5   1    0.50    0.40
  11  -5  -1    0.20    0.40
  11  -5  -1    0.20    0.30
  11  -5  -1    0.00    0.20
 -11   5   1   -0.20    0.30
 -11   5   1    0.10    0.30
  12  -5  -1    0.10    0.40
  12  -5  -1    0.60    0.20
 -12   5   1    0.50    0.30
 -12   5   1    0.40    0.40
 -12  -4  -1   -0.20    0.30
 -12  -4  -1   -0.20    0.20
 -12  -4  -1    0.20    0.30
  12   4   1    0.30    0.30
  12   4   1    0.00    0.20
 -11  -4  -1    0.40    0.30
 -11  -4  -1    0.00    0.30
 -11  -4  -1   -0.10    0.20
 -11  -4  -1   -0.10    0.10
  11   4   1   -0.30    0.20
  11   4   1    0.00    0.20
  11   4   1    0.10    0.20
  11   4   1    0.40    0.30
 -10  -4  -1   -0.20    0.10
 -10  -4  -1   -0.10    0.20
 -10  -4  -1   -0.20    0.20
 -10  -4  -1    0.00    0.30
  10   4   1   -0.10    0.10
  10   4   1   -0.50    0.20
  10   4   1    0.30    0.20
  10   4   1   -0.10    0.30
  -9  -4  -1    0.20    0.20
  -9  -4  -1   -0.10    0.10
  -9  -4  -1    0.20    0.30
  -9  -4  -1   -0.10    0.20
   9   4   1    0.00    0.20
   9   4   1    0.30    0.20
   9   4   1   -0.10    0.20
   9   4   1    0.00    0.20
   9   4   1   -0.30    0.20
  -8  -4  -1    0.20    0.20
  -8  -4  -1    0.10    0.20
  -8  -4  -1    0.30    0.20
  -8  -4  -1    0.00    0.10
   8   4   1    0.00    0.10
   8   4   1    0.10    0.20
   8   4   1    0.40    0.20
   8   4   1    0.50    0.20
  -7  -4  -1    2.20    0.20
  -7  -4  -1    2.10    0.30
  -7  -4  -1    2.10    0.20
  -7  -4  -1    2.00    0.40
  -7  -4  -1    2.80    0.40
   7   4   1    2.10    0.30
   7   4   1    2.30    0.30
   7   4   1    1.90    0.30
   7   4   1    2.30    0.20
  -6  -4  -1    0.90    0.20
  -6  -4  -1    1.10    0.30
  -6  -4  -1    1.10    0.20
  -6  -4  -1    1.20    0.10
  -6  -4  -1    0.80    0.10
  -6  -4  -1    1.00    0.10
   6   4   1    1.40    0.20
   6   4   1    0.90    0.20
   6   4   1    1.30    0.30
   6   4   1    0.90    0.20
   6   4   1    1.00    0.10
   6   4   1    1.50    0.20
  -5  -4  -1    1.30    0.30
  -5  -4  -1    1.50    0.10
  -5  -4  -1    1.20    0.10
  -5  -4  -1    1.70    0.20
  -5  -4  -1    1.20    0.30
  -5  -4  -1    1.50    0.20
   5   4   1    1.90    0.30
   5   4   1    1.40    0.30
   5   4   1    1.70    0.20
   5   4   1    1.50    0.20
   5   4   1    1.20    0.20
   5   4   1    1.50    0.20
  -4  -4  -1   22.80    1.60
  -4  -4  -1   22.80    1.60
  -4  -4  -1   21.10    1.50
  -4  -4  -1   25.10    2.20
  -4  -4  -1   20.10    1.90
  -4  -4  -1   23.30    1.60
   4   4   1   23.20    1.60
   4   4   1   24.30    1.50
   4   4   1   23.80    1.60
   4   4   1   23.80    1.60
   4   4   1   23.20    1.70
  -3  -4  -1   21.60    1.50
  -3  -4  -1   22.80    1.60
  -3  -4  -1   25.80    2.20
  -3  -4  -1   24.50    1.60
  -3  -4  -1   23.60    1.60
   3   4   1   24.10    1.60
   3   4   1   24.40    1.60
   3   4   1   24.50    1.50
   3   4   1   21.50    1.70
   3   4   1   25.20    1.60
   3   4   1   21.10    2.10
  -2  -4  -1   41.50    2.70
  -2  -4  -1   41.50    2.70
  -2  -4  -1   38.90    3.60
  -2  -4  -1   40.90    2.70
  -2  -4  -1   38.80    3.80
   2   4   1   41.20    2.60
   2   4   1   39.40    2.90
   2   4   1   41.60    2.70
   2   4   1   38.80    2.70
   2   4   1   39.60    2.80
   2   4   1   41.90    2.80
  -1  -4  -1  206.28   13.60
  -1  -4  -1  198.98   13.40
  -1  -4  -1  205.18   13.20
   1   4   1  196.68   12.80
   1   4   1  205.88   13.50
   1   4   1  194.68   14.10
   1   4   1  192.78   13.70
   1   4   1  201.78   13.70
   1   4   1  212.78   13.40
   0  -4  -1    2.40    0.20
   0  -4  -1    2.10    0.30
   0  -4  -1    2.80    0.20
   0  -4  -1    2.40    0.20
   0   4   1    2.80    0.20
   0   4   1    2.10    0.20
   0   4   1    2.10    0.20
   0   4   1    3.30    0.30
   0   4   1    2.50    0.20
   1  -4  -1    0.10    0.10
   1  -4  -1    0.30    0.10
   1  -4  -1    0.20    0.10
   1  -4  -1    0.40    0.10
  -1   4   1    0.30    0.20
  -1   4   1    0.40    0.10
  -1   4   1    0.10    0.10
  -1   4   1    0.30    0.10
  -1   4   1    0.40    0.10
   2  -4  -1  185.58   13.90
   2  -4  -1  217.88   14.10
   2  -4  -1  210.68   13.80
   2  -4  -1  226.98   18.00
   2  -4  -1  212.38   17.90
   2  -4  -1  206.78   13.30
  -2   4   1  189.48   14.30
  -2   4   1  204.58   13.50
  -2   4   1  181.98   16.50
  -2   4   1  212.18   18.80
  -2   4   1  207.48   13.90
  -2   4   1  197.88   13.70
   3  -4  -1   25.10    2.10
   3  -4  -1   23.60    2.10
   3  -4  -1   24.30    1.70
   3  -4  -1   21.30    1.60
   3  -4  -1   24.60    1.60
   3  -4  -1   22.30    1.60
  -3   4   1   22.60    1.70
  -3   4   1   23.30    1.60
  -3   4   1   26.70    2.20
  -3   4   1   22.60    1.90
  -3   4   1   23.90    1.60
  -3   4   1   23.40    1.60
  -3   4   1   24.80    1.70
   4  -4  -1   17.70    1.30
   4  -4  -1   20.30    1.80
   4  -4  -1   18.20    1.30
   4  -4  -1   18.80    1.30
   4  -4  -1   18.40    1.80
   4  -4  -1   19.60    1.50
  -4   4   1   19.00    1.60
  -4   4   1   18.70    1.40
  -4   4   1   21.00    1.40
  -4   4   1   19.70    1.30
  -4   4   1   20.40    1.50
  -4   4   1   19.40    1.30
  -4   4   1   21.30    1.80
   5  -4  -1    1.40    0.30
   5  -4  -1    1.10    0.20
   5  -4  -1    1.10    0.10
   5  -4  -1    1.20    0.20
   5  -4  -1    0.80    0.30
   5  -4  -1    0.90    0.10
  -5   4   1    1.20    0.20
  -5   4   1    1.20    0.20
  -5   4   1    1.00    0.30
  -5   4   1    1.10    0.10
  -5   4   1    1.20    0.20
   6  -4  -1    2.10    0.20
   6  -4  -1    2.10    0.20
   6  -4  -1    2.10    0.30
   6  -4  -1    1.90    0.40
   6  -4  -1    1.80    0.20
   6  -4  -1    1.90    0.40
  -6   4   1    2.50    0.20
  -6   4   1    1.90    0.20
  -6   4   1    3.00    0.50
  -6   4   1    2.50    0.30
  -6   4   1    2.50    0.30
  -6   4   1    2.50    0.30
   7  -4  -1    2.40    0.40
   7  -4  -1    2.60    0.30
   7  -4  -1    2.90    0.30
   7  -4  -1    2.30    0.50
   7  -4  -1    3.10    0.30
   7  -4  -1    3.10    0.30
  -7   4   1    3.00    0.40
  -7   4   1    4.20    0.50
  -7   4   1    2.70    0.30
  -7   4   1    3.30    0.50
  -7   4   1    4.00    0.50
  -7   4   1    2.90    0.30
   8  -4  -1    7.10    0.80
   8  -4  -1    8.40    0.70
   8  -4  -1    7.80    0.60
   8  -4  -1    7.90    0.60
  -8   4   1    9.10    0.90
  -8   4   1    8.80    0.80
  -8   4   1    9.10    0.60
  -8   4   1    8.70    0.80
   9  -4  -1    0.40    0.40
   9  -4  -1    0.30    0.30
   9  -4  -1    0.40    0.20
   9  -4  -1    0.20    0.10
  -9   4   1    0.30    0.30
  -9   4   1   -0.10    0.20
  -9   4   1    0.40    0.20
  -9   4   1    0.60    0.40
  10  -4  -1    3.00    0.30
  10  -4  -1    3.20    0.50
  10  -4  -1    2.00    0.60
 -10   4   1    4.00    0.40
 -10   4   1    3.00    0.40
 -10   4   1    4.20    0.60
 -10   4   1    4.10    0.70
  11  -4  -1    0.20    0.30
  11  -4  -1   -0.20    0.10
  11  -4  -1    0.40    0.40
 -11   4   1   -0.10    0.30
 -11   4   1   -0.10    0.20
 -11   4   1    0.00    0.20
  12  -4  -1    0.10    0.40
  12  -4  -1    0.30    0.20
 -12   4   1    0.30    0.30
 -12   4   1    0.30    0.30
  13  -4  -1   -0.10    0.20
 -13   4   1   -0.10    0.30
 -13   4   1    0.00    0.40
 -13  -3  -1   -0.30    0.30
 -13  -3  -1   -0.10    0.30
 -13  -3  -1   -0.10    0.20
  13   3   1    0.10    0.20
 -12  -3  -1   -0.10    0.10
 -12  -3  -1   -0.10    0.30
 -12  -3  -1   -0.10    0.30
  12   3   1    0.00    0.20
  12   3   1   -0.40    0.20
 -11  -3  -1    0.20    0.10
 -11  -3  -1    0.40    0.30
 -11  -3  -1    0.20    0.30
 -11  -3  -1    0.50    0.30
  11   3   1    0.10    0.20
  11   3   1    0.20    0.20
  11   3   1    0.00    0.20
  11   3   1    0.40    0.20
 -10  -3  -1    0.00    0.10
 -10  -3  -1    0.30    0.30
 -10  -3  -1   -0.20    0.20
 -10  -3  -1    0.10    0.30
  10   3   1    0.10    0.20
  10   3   1   -0.10    0.10
  10   3   1    0.00    0.20
  10   3   1    0.20    0.20
  -9  -3  -1    5.50    0.60
  -9  -3  -1    8.10    0.80
  -9  -3  -1    6.10    0.70
  -9  -3  -1    6.50    0.50
   9   3   1    6.90    0.60
   9   3   1    6.90    0.50
   9   3   1    6.30    0.60
   9   3   1    6.40    0.50
   9   3   1    7.10    0.60
  -8  -3  -1   10.60    1.00
  -8  -3  -1    8.30    0.90
  -8  -3  -1    9.30    0.70
  -8  -3  -1    9.60    0.80
   8   3   1    9.70    0.80
   8   3   1    7.90    0.80
   8   3   1   10.40    0.70
   8   3   1    9.40    0.70
  -7  -3  -1    0.70    0.10
  -7  -3  -1    0.60    0.10
  -7  -3  -1    0.60    0.20
  -7  -3  -1    0.50    0.20
  -7  -3  -1    0.50    0.20
   7   3   1    0.80    0.20
   7   3   1    0.70    0.10
   7   3   1    0.60    0.30
   7   3   1    0.50    0.20
  -6  -3  -1    4.70    0.30
  -6  -3  -1    4.40    0.50
  -6  -3  -1    4.60    0.40
  -6  -3  -1    4.90    0.40
  -6  -3  -1    4.80    0.40
  -6  -3  -1    4.90    0.60
   6   3   1    3.60    0.50
   6   3   1    4.50    0.50
   6   3   1    5.20    0.30
   6   3   1    5.60    0.40
   6   3   1    5.20    0.40
   6   3   1    2.70    0.60
  -5  -3  -1   14.20    1.00
  -5  -3  -1   14.20    1.00
  -5  -3  -1   14.60    1.00
  -5  -3  -1   14.10    1.30
  -5  -3  -1   15.90    1.40
  -5  -3  -1   14.10    1.00
   5   3   1   14.90    1.00
   5   3   1   14.40    1.10
   5   3   1   14.90    1.00
   5   3   1   12.50    1.30
   5   3   1   15.80    1.00
  -4  -3  -1   17.90    1.20
  -4  -3  -1   19.50    1.70
  -4  -3  -1   16.80    1.20
  -4  -3  -1   17.40    1.20
  -4  -3  -1   16.60    1.50
   4   3   1   18.30    1.20
   4   3   1   17.70    1.20
   4   3   1   17.20    1.30
   4   3   1   14.40    1.60
   4   3   1   19.50    1.10
  -3  -3  -1    0.20    0.10
  -3  -3  -1    0.10    0.10
  -3  -3  -1    0.00    0.10
  -3  -3  -1    0.10    0.10
  -3  -3  -1    0.20    0.10
  -3  -3  -1    0.10    0.10
  -3  -3  -1    0.10    0.10
   3   3   1    0.10    0.10
   3   3   1    0.10    0.10
   3   3   1    0.20    0.10
   3   3   1   -0.10    0.10
   3   3   1    0.10    0.10
  -2  -3  -1  310.57   20.30
  -2  -3  -1  296.57   20.70
  -2  -3  -1  327.67   28.10
  -2  -3  -1  301.67   20.00
  -2  -3  -1  276.17   26.80
   2   3   1  306.37   20.40
   2   3   1  298.17   19.40
   2   3   1  320.77   20.20
   2   3   1  316.27   26.80
   2   3   1  303.07   20.70
   2   3   1  304.97   20.80
  -1  -3  -1    4.10    0.50
  -1  -3  -1    4.60    0.40
   1   3   1    4.60    0.30
   1   3   1    5.00    0.40
   1   3   1    5.00    0.40
   1   3   1    4.70    0.40
   1   3   1    4.90    0.40
   1   3   1    4.80    0.40
   0  -3  -1  228.58   14.50
   0  -3  -1  223.38   15.00
   0  -3  -1  237.18   15.00
   0  -3  -1  194.18   19.40
   0   3   1  212.78   15.50
   0   3   1  229.58   15.10
   0   3   1  228.58   14.70
   0   3   1  219.38   14.80
   1  -3  -1  840.02   66.39
   1  -3  -1  787.02   51.19
   1  -3  -1  704.33   51.19
   1  -3  -1  794.42   65.99
  -1   3   1  750.12   51.29
  -1   3   1  705.43   52.79
  -1   3   1  731.83   50.39
  -1   3   1  745.13   49.99
  -1   3   1  747.53   69.49
   2  -3  -1  251.27   17.10
   2  -3  -1  274.57   22.20
   2  -3  -1  224.18   17.10
   2  -3  -1  260.17   22.00
   2  -3  -1  262.17   17.30
  -2   3   1  246.78   16.70
  -2   3   1  229.38   17.60
  -2   3   1  278.77   23.20
  -2   3   1  257.67   17.20
  -2   3   1  238.48   16.80
   3  -3  -1   20.30    1.40
   3  -3  -1   20.20    1.50
   3  -3  -1   22.10    1.80
   3  -3  -1   18.20    1.40
   3  -3  -1   20.20    1.80
   3  -3  -1   18.60    1.30
  -3   3   1   19.20    1.50
  -3   3   1   21.60    1.40
  -3   3   1   21.50    1.50
  -3   3   1   19.60    1.40
  -3   3   1   20.80    1.40
  -3   3   1   22.50    1.90
  -3   3   1   19.00    1.70
   4  -3  -1    2.30    0.20
   4  -3  -1    3.10    0.30
   4  -3  -1    2.70    0.40
   4  -3  -1    2.50    0.20
   4  -3  -1    2.70    0.40
   4  -3  -1    2.80    0.20
  -4   3   1    3.20    0.40
  -4   3   1    2.70    0.30
  -4   3   1    2.70    0.30
  -4   3   1    2.50    0.30
  -4   3   1    2.90    0.20
  -4   3   1    2.60    0.20
  -4   3   1    2.90    0.30
  -4   3   1    3.00    0.30
   5  -3  -1    5.00    0.40
   5  -3  -1    5.40    0.60
   5  -3  -1    5.20    0.40
   5  -3  -1    5.20    0.40
   5  -3  -1    4.60    0.60
   5  -3  -1    5.50    0.60
  -5   3   1    5.70    0.50
  -5   3   1    6.20    0.40
  -5   3   1    5.30    0.50
  -5   3   1    5.50    0.40
  -5   3   1    5.90    0.60
  -5   3   1    5.10    0.50
   6  -3  -1    0.90    0.20
   6  -3  -1    0.70    0.30
   6  -3  -1    1.10    0.20
   6  -3  -1    1.00    0.20
   6  -3  -1    1.00    0.30
   6  -3  -1    1.00    0.20
   6  -3  -1    0.90    0.20
  -6   3   1    1.00    0.20
  -6   3   1    1.10    0.30
  -6   3   1    1.20    0.30
  -6   3   1    1.50    0.30
  -6   3   1    1.20    0.20
  -6   3   1    1.50    0.20
   7  -3  -1    0.90    0.30
   7  -3  -1    0.70    0.20
   7  -3  -1    0.90    0.30
   7  -3  -1    0.80    0.20
   7  -3  -1    0.80    0.20
   7  -3  -1    0.90    0.20
   7  -3  -1    1.10    0.20
  -7   3   1    1.40    0.20
  -7   3   1    0.90    0.30
  -7   3   1    1.30    0.20
  -7   3   1    1.00    0.20
  -7   3   1    1.10    0.30
   8  -3  -1    8.00    0.70
   8  -3  -1    6.30    1.00
   8  -3  -1    8.20    0.90
   8  -3  -1    8.20    0.70
   8  -3  -1    8.90    0.60
  -8   3   1    8.10    0.80
  -8   3   1    8.70    0.80
  -8   3   1   10.40    1.00
  -8   3   1    7.70    0.70
  -8   3   1    9.30    0.60
   9  -3  -1    2.40    0.30
   9  -3  -1    1.00    0.50
   9  -3  -1    2.10    0.30
   9  -3  -1    2.10    0.40
  -9   3   1    2.40    0.40
  -9   3   1    3.20    0.50
  -9   3   1    2.90    0.30
  -9   3   1    2.30    0.50
  10  -3  -1    4.90    0.70
  10  -3  -1    5.50    0.50
  10  -3  -1    5.20    0.50
 -10   3   1    7.40    0.80
 -10   3   1    6.10    0.70
 -10   3   1    7.00    0.50
  11  -3  -1   -0.10    0.10
  11  -3  -1    0.00    0.40
 -11   3   1    0.30    0.30
 -11   3   1    0.00    0.30
 -11   3   1    0.20    0.20
  12  -3  -1    0.50    0.40
  12  -3  -1    0.10    0.20
 -12   3   1    0.00    0.30
 -12   3   1    0.00    0.30
 -12   3   1    0.00    0.20
  13  -3  -1    0.20    0.20
 -13   3   1    0.50    0.30
 -13   3   1    0.20    0.40
 -13  -2  -1    0.10    0.30
 -13  -2  -1   -0.30    0.20
 -13  -2  -1   -0.10    0.30
  13   2   1    0.10    0.30
 -12  -2  -1   -0.10    0.30
 -12  -2  -1    0.00    0.20
 -12  -2  -1    0.30    0.30
  12   2   1    0.10    0.20
  12   2   1   -0.50    0.20
  12   2   1    0.10    0.20
 -11  -2  -1    0.50    0.20
 -11  -2  -1    0.50    0.30
 -11  -2  -1    0.10    0.30
  11   2   1    0.40    0.20
  11   2   1    0.40    0.30
  11   2   1    0.20    0.20
  11   2   1    0.20    0.20
 -10  -2  -1    0.50    0.30
 -10  -2  -1    0.70    0.30
 -10  -2  -1    0.90    0.30
 -10  -2  -1    0.70    0.20
  10   2   1    0.30    0.30
  10   2   1    0.80    0.20
  10   2   1    0.70    0.40
  10   2   1    0.60    0.20
  -9  -2  -1    2.20    0.40
  -9  -2  -1    2.00    0.20
  -9  -2  -1    1.50    0.40
  -9  -2  -1    2.30    0.50
   9   2   1    2.00    0.30
   9   2   1    1.60    0.30
   9   2   1    1.60    0.30
   9   2   1    0.70    0.40
  -8  -2  -1    0.30    0.20
  -8  -2  -1    0.00    0.20
  -8  -2  -1    0.10    0.10
  -8  -2  -1    0.40    0.20
   8   2   1    0.20    0.20
   8   2   1    0.00    0.30
   8   2   1    0.30    0.10
   8   2   1    0.10    0.20
  -7  -2  -1    3.20    0.40
  -7  -2  -1    4.50    0.50
  -7  -2  -1    3.30    0.30
  -7  -2  -1    3.00    0.40
   7   2   1    2.00    0.50
   7   2   1    3.60    0.30
   7   2   1    3.60    0.40
   7   2   1    2.90    0.30
   7   2   1    3.10    0.40
  -6  -2  -1   10.90    1.00
  -6  -2  -1   12.30    1.10
  -6  -2  -1   11.20    0.80
  -6  -2  -1   10.60    0.80
  -6  -2  -1   11.50    0.80
  -6  -2  -1   11.80    0.80
   6   2   1    9.60    1.00
   6   2   1   11.30    0.80
   6   2   1    9.70    1.00
   6   2   1   10.10    0.90
   6   2   1   11.00    0.70
  -5  -2  -1    3.10    0.20
  -5  -2  -1    3.00    0.40
  -5  -2  -1    2.60    0.20
  -5  -2  -1    3.30    0.40
  -5  -2  -1    2.70    0.30
  -5  -2  -1    2.90    0.20
   5   2   1    3.10    0.20
   5   2   1    1.90    0.40
   5   2   1    2.40    0.30
   5   2   1    3.70    0.50
   5   2   1    2.40    0.30
   5   2   1    2.90    0.20
  -4  -2  -1    9.70    0.60
  -4  -2  -1    9.60    0.70
  -4  -2  -1    8.70    0.60
  -4  -2  -1    9.50    0.70
  -4  -2  -1   10.10    0.90
   4   2   1    8.70    0.80
   4   2   1    8.90    0.90
   4   2   1    9.00    0.70
   4   2   1    9.20    0.70
   4   2   1    9.60    0.60
  -3  -2  -1   23.80    1.60
  -3  -2  -1   22.30    1.60
  -3  -2  -1   23.60    1.60
  -3  -2  -1   26.80    2.10
  -3  -2  -1   25.50    2.20
   3   2   1   21.80    1.70
   3   2   1   22.80    1.60
   3   2   1   23.70    1.50
   3   2   1   21.10    2.10
  -2  -2  -1    4.00    0.30
  -2  -2  -1    4.00    0.30
  -2  -2  -1    3.70    0.30
  -2  -2  -1    4.00    0.40
   2   2   1    3.70    0.30
   2   2   1    3.70    0.30
   2   2   1    3.00    0.40
   2   2   1    3.90    0.30
   2   2   1    2.90    0.30
   2   2   1    3.70    0.20
  -1  -2  -1   17.90    1.60
  -1  -2  -1   18.20    1.20
  -1  -2  -1   18.20    1.20
   1   2   1   16.10    1.20
   1   2   1   15.60    1.10
   1   2   1   18.90    1.20
   0  -2  -1   13.30    1.00
   0  -2  -1   15.10    1.00
   0   2   1   13.00    1.00
   0   2   1   14.10    0.90
   0   2   1   12.60    1.00
   1  -2  -1    3.90    0.30
   1  -2  -1    4.80    0.40
   1  -2  -1    5.00    0.40
   1  -2  -1    4.60    0.30
   1  -2  -1    3.70    0.40
  -1   2   1    4.00    0.30
  -1   2   1    4.20    0.30
  -1   2   1    4.50    0.40
  -1   2   1    4.20    0.30
   2  -2  -1   11.90    1.10
   2  -2  -1   10.70    0.80
   2  -2  -1   12.20    0.90
   2  -2  -1   12.70    0.80
   2  -2  -1   13.40    1.10
  -2   2   1   13.50    0.90
  -2   2   1   12.30    0.80
  -2   2   1   12.70    1.20
  -2   2   1   10.40    0.90
   3  -2  -1    2.90    0.30
   3  -2  -1    2.60    0.40
   3  -2  -1    3.10    0.30
   3  -2  -1    3.70    0.40
   3  -2  -1    3.60    0.40
   3  -2  -1    3.10    0.20
  -3   2   1    3.60    0.40
  -3   2   1    3.70    0.40
  -3   2   1    3.50    0.30
  -3   2   1    3.40    0.30
  -3   2   1    3.20    0.30
  -3   2   1    3.30    0.20
  -3   2   1    3.20    0.30
   4  -2  -1    6.70    0.70
   4  -2  -1    7.20    0.60
   4  -2  -1    7.70    0.50
   4  -2  -1    8.10    0.70
   4  -2  -1    6.90    0.80
   4  -2  -1    7.10    0.60
  -4   2   1    7.60    0.70
  -4   2   1    8.80    0.70
  -4   2   1    7.50    0.60
  -4   2   1    8.20    0.50
  -4   2   1    8.40    0.80
  -4   2   1    7.50    0.50
   5  -2  -1    0.60    0.10
   5  -2  -1    1.20    0.30
   5  -2  -1    0.90    0.10
   5  -2  -1    0.80    0.30
   5  -2  -1    1.00    0.20
   5  -2  -1    0.90    0.20
   5  -2  -1    0.70    0.10
  -5   2   1    0.70    0.20
  -5   2   1    1.10    0.20
  -5   2   1    0.80    0.20
  -5   2   1    0.80    0.20
  -5   2   1    0.90    0.10
   6  -2  -1    3.70    0.30
   6  -2  -1    3.70    0.40
   6  -2  -1    3.40    0.30
   6  -2  -1    3.10    0.30
   6  -2  -1    3.00    0.50
   6  -2  -1    2.60    0.50
   6  -2  -1    3.20    0.30
  -6   2   1    3.30    0.40
  -6   2   1    3.50    0.40
  -6   2   1    4.40    0.50
  -6   2   1    3.10    0.30
  -6   2   1    3.70    0.30
   7  -2  -1    5.50    0.80
   7  -2  -1    6.90    0.50
   7  -2  -1    5.70    0.50
   7  -2  -1    6.60    0.80
   7  -2  -1    6.60    0.50
   7  -2  -1    6.30    0.70
   7  -2  -1    6.90    0.60
  -7   2   1    6.90    0.60
  -7   2   1    7.10    0.50
  -7   2   1    7.90    0.70
  -7   2   1    7.70    0.80
  -7   2   1    7.40    0.50
   8  -2  -1    1.30    0.20
   8  -2  -1    0.60    0.20
   8  -2  -1    0.80    0.40
   8  -2  -1    0.80    0.20
   8  -2  -1    1.10    0.30
  -8   2   1    1.50    0.30
  -8   2   1    1.30    0.20
  -8   2   1    1.10    0.20
  -8   2   1    1.50    0.40
  -8   2   1    1.20    0.30
   9  -2  -1    1.50    0.20
   9  -2  -1    1.50    0.20
   9  -2  -1    1.60    0.40
   9  -2  -1    0.90    0.50
  -9   2   1    2.30    0.40
  -9   2   1    1.70    0.40
  -9   2   1    1.90    0.50
  -9   2   1    2.50    0.30
  10  -2  -1    0.60    0.20
  10  -2  -1    1.10    0.30
  10  -2  -1    0.60    0.20
  10  -2  -1    0.20    0.40
 -10   2   1    0.80    0.20
 -10   2   1    0.40    0.30
 -10   2   1    0.90    0.30
  11  -2  -1    0.30    0.20
  11  -2  -1    0.20    0.30
  11  -2  -1    0.00    0.20
 -11   2   1    0.20    0.20
 -11   2   1    0.50    0.30
 -11   2   1    0.30    0.30
  12  -2  -1    0.70    0.40
  12  -2  -1    0.40    0.20
 -12   2   1    0.80    0.40
 -12   2   1    0.30    0.20
 -12   2   1    0.70    0.30
  13  -2  -1    0.20    0.20
  13  -2  -1    0.60    0.40
 -13   2   1    0.50    0.40
 -13   2   1   -0.30    0.20
 -13   2   1   -0.20    0.30
 -13  -1  -1    0.00    0.20
 -13  -1  -1    0.40    0.30
 -13  -1  -1   -0.30    0.30
  13   1   1   -0.10    0.20
  13   1   1   -0.10    0.20
  13   1   1    0.00    0.20
 -12  -1  -1    0.30    0.20
 -12  -1  -1   -0.10    0.30
 -12  -1  -1    0.10    0.30
  12   1   1    0.00    0.20
  12   1   1    0.00    0.20
  12   1   1    0.80    0.40
 -11  -1  -1    0.80    0.40
 -11  -1  -1    0.20    0.30
 -11  -1  -1    0.50    0.20
  11   1   1    0.40    0.20
  11   1   1    0.40    0.20
  11   1   1    0.50    0.40
 -10  -1  -1    2.40    0.50
 -10  -1  -1    2.20    0.50
 -10  -1  -1    2.10    0.30
 -10  -1  -1    2.40    0.40
  10   1   1    1.10    0.50
  10   1   1    2.40    0.30
  10   1   1    1.90    0.30
  10   1   1    1.40    0.30
  -9  -1  -1   -0.10    0.20
  -9  -1  -1    0.30    0.30
  -9  -1  -1    0.30    0.20
  -9  -1  -1   -0.30    0.30
   9   1   1    0.10    0.20
   9   1   1   -0.20    0.20
   9   1   1   -0.10    0.30
   9   1   1   -0.30    0.20
  -8  -1  -1    1.90    0.40
  -8  -1  -1    3.50    0.40
  -8  -1  -1    2.00    0.40
  -8  -1  -1    2.80    0.30
   8   1   1    2.20    0.30
   8   1   1    2.20    0.40
   8   1   1    2.40    0.40
   8   1   1    1.50    0.40
   8   1   1    2.40    0.30
  -7  -1  -1   46.60    3.90
  -7  -1  -1   49.30    3.20
  -7  -1  -1   45.80    3.20
  -7  -1  -1   53.19    4.50
   7   1   1   49.70    3.10
   7   1   1   47.70    3.30
   7   1   1   43.60    4.30
   7   1   1   46.30    3.30
  -6  -1  -1   23.00    1.50
  -6  -1  -1   21.60    1.50
  -6  -1  -1   20.70    1.80
  -6  -1  -1   24.50    2.10
  -6  -1  -1   20.70    1.50
   6   1   1   21.60    1.50
   6   1   1   19.40    1.40
   6   1   1   22.80    1.70
   6   1   1   20.20    1.90
   6   1   1   19.80    1.50
  -5  -1  -1    6.60    0.60
  -5  -1  -1    7.70    0.70
  -5  -1  -1    7.80    0.70
  -5  -1  -1    7.00    0.50
  -5  -1  -1    7.40    0.50
   5   1   1    8.10    0.50
   5   1   1    7.10    0.50
   5   1   1    5.00    0.70
   5   1   1    8.00    0.70
   5   1   1    7.30    0.60
   5   1   1    6.30    0.70
  -4  -1  -1  156.88   10.30
  -4  -1  -1  159.38   12.50
  -4  -1  -1  161.98   10.20
  -4  -1  -1  169.38   14.30
  -4  -1  -1  150.38   10.10
   4   1   1  143.79   13.60
   4   1   1  153.88   10.50
   4   1   1  148.59   10.60
   4   1   1  153.98   10.70
   4   1   1  147.59    9.90
   4   1   1  162.28   13.70
  -3  -1  -1  235.48   15.50
  -3  -1  -1  244.28   16.20
  -3  -1  -1  262.47   22.50
  -3  -1  -1  239.98   19.60
  -3  -1  -1  252.27   16.00
   3   1   1  234.08   21.30
   3   1   1  229.38   16.80
   3   1   1  235.88   16.50
   3   1   1  273.17   21.40
   3   1   1  239.28   16.60
   3   1   1  238.68   15.50
  -2  -1  -1  394.46   27.20
  -2  -1  -1  493.75   37.70
  -2  -1  -1  430.46   28.00
  -2  -1  -1  427.56   39.50
   2   1   1  403.56   29.40
   2   1   1  423.26   29.10
   2   1   1  483.75   37.70
   2   1   1  432.26   37.50
   2   1   1  403.76   29.10
   2   1   1  402.16   27.20
   1   1   1   38.60    2.70
   1   1   1   40.00    2.90
   1   1   1   47.20    3.70
   1   1   1   43.90    2.90
   0   1   1   28.00    2.30
   0   1   1   36.00    2.80
   0   1   1   32.50    2.20
   1  -1  -1    0.10    0.10
   1  -1  -1    0.00    0.10
   1  -1  -1    0.10    0.10
   1  -1  -1    0.00    0.10
  -1   1   1    0.10    0.10
  -1   1   1    0.00    0.10
  -1   1   1    0.10    0.10
   2  -1  -1    0.10    0.10
   2  -1  -1    0.30    0.10
   2  -1  -1    0.10    0.10
   2  -1  -1    0.10    0.10
   2  -1  -1    0.10    0.10
  -2   1   1    0.00    0.10
  -2   1   1    0.10    0.10
  -2   1   1    0.10    0.10
   3  -1  -1   23.60    1.70
   3  -1  -1   22.20    1.70
   3  -1  -1   24.70    1.80
   3  -1  -1   25.10    1.80
   3  -1  -1   28.50    2.30
  -3   1   1   26.30    2.10
  -3   1   1   27.60    2.40
  -3   1   1   25.90    1.70
  -3   1   1   24.20    1.70
  -3   1   1   26.60    1.80
   4  -1  -1   65.59    4.40
   4  -1  -1   67.99    4.70
   4  -1  -1   66.19    4.60
   4  -1  -1   61.29    4.60
   4  -1  -1   67.59    6.00
   4  -1  -1   63.29    4.60
  -4   1   1   66.39    4.40
  -4   1   1   72.09    4.50
  -4   1   1   65.39    5.40
  -4   1   1   72.79    4.80
  -4   1   1   73.29    6.20
   5  -1  -1    8.10    0.60
   5  -1  -1    8.20    0.60
   5  -1  -1    6.60    0.80
   5  -1  -1    8.60    0.80
   5  -1  -1    8.80    0.60
   5  -1  -1    7.20    0.60
   5  -1  -1    7.70    0.80
  -5   1   1    8.00    0.70
  -5   1   1    9.40    0.80
  -5   1   1    8.90    0.70
  -5   1   1    9.10    0.60
  -5   1   1    8.40    0.60
   6  -1  -1    2.60    0.30
   6  -1  -1    2.90    0.30
   6  -1  -1    2.00    0.30
   6  -1  -1    2.10    0.40
   6  -1  -1    2.70    0.30
   6  -1  -1    1.80    0.50
   6  -1  -1    2.00    0.40
  -6   1   1    3.40    0.40
  -6   1   1    3.20    0.30
  -6   1   1    2.80    0.40
  -6   1   1    3.00    0.30
  -6   1   1    2.40    0.30
   7  -1  -1    1.50    0.30
   7  -1  -1    1.60    0.20
   7  -1  -1    1.30    0.40
   7  -1  -1    1.70    0.20
   7  -1  -1    1.20    0.20
   7  -1  -1    0.80    0.40
   7  -1  -1    1.50    0.20
  -7   1   1    1.70    0.40
  -7   1   1    1.40    0.30
  -7   1   1    1.70    0.30
  -7   1   1    1.80    0.20
  -7   1   1    1.40    0.20
   8  -1  -1    3.00    0.40
   8  -1  -1    3.40    0.40
   8  -1  -1    1.90    0.50
   8  -1  -1    3.10    0.30
   8  -1  -1    2.80    0.30
  -8   1   1    2.90    0.40
  -8   1   1    3.40    0.60
  -8   1   1    3.20    0.30
  -8   1   1    4.00    0.50
  -8   1   1    2.90    0.30
   9  -1  -1    2.50    0.60
   9  -1  -1    4.30    0.50
   9  -1  -1    3.90    0.60
   9  -1  -1    3.90    0.40
   9  -1  -1    4.50    0.40
  -9   1   1    5.40    0.60
  -9   1   1    4.80    0.70
  -9   1   1    4.00    0.50
  -9   1   1    4.80    0.40
  10  -1  -1    3.10    0.40
  10  -1  -1    3.60    0.30
  10  -1  -1    1.60    0.60
 -10   1   1    4.00    0.60
 -10   1   1    4.00    0.40
 -10   1   1    3.70    0.50
  11  -1  -1   -0.20    0.30
  11  -1  -1   -0.10    0.20
  11  -1  -1   -0.10    0.20
 -11   1   1   -0.20    0.30
 -11   1   1    0.00    0.30
 -11   1   1    0.00    0.20
  12  -1  -1    0.10    0.20
  12  -1  -1    0.30    0.40
  12  -1  -1    0.20    0.20
 -12   1   1   -0.50    0.30
 -12   1   1    0.10    0.20
 -12   1   1    0.50    0.30
  13  -1  -1   -0.10    0.20
 -13   1   1    0.10    0.40
 -13   1   1    0.20    0.20
 -13   1   1    0.20    0.30
 -13   0  -1    0.00    0.30
 -13   0  -1    0.10    0.30
 -13   0  -1   -0.10    0.20
  13   0   1   -0.30    0.20
  13   0   1    0.90    0.40
  13   0   1   -0.20    0.20
 -12   0  -1    0.00    0.20
 -12   0  -1    0.10    0.30
 -12   0  -1    0.20    0.30
  12   0   1    0.40    0.20
  12   0   1    0.50    0.40
  12   0   1   -0.10    0.20
 -11   0  -1    0.20    0.30
 -11   0  -1    0.20    0.30
 -11   0  -1   -0.30    0.10
  11   0   1    0.30    0.20
  11   0   1    0.30    0.20
  11   0   1    0.00    0.30
 -10   0  -1    0.20    0.20
 -10   0  -1   -0.10    0.30
 -10   0  -1    0.10    0.30
 -10   0  -1    0.10    0.30
  10   0   1   -0.20    0.40
  10   0   1    0.10    0.10
  10   0   1   -0.10    0.20
  10   0   1    0.10    0.20
  -9   0  -1    0.70    0.30
  -9   0  -1    0.40    0.20
  -9   0  -1    0.40    0.40
  -9   0  -1    0.60    0.30
   9   0   1    0.30    0.20
   9   0   1    0.50    0.30
   9   0   1    0.60    0.20
   9   0   1    0.60    0.40
  -8   0  -1   -0.10    0.20
  -8   0  -1    0.10    0.20
  -8   0  -1    0.10    0.10
  -8   0  -1    0.30    0.20
   8   0   1    0.00    0.20
   8   0   1    0.20    0.20
   8   0   1   -0.10    0.30
   8   0   1    0.20    0.10
   8   0   1    0.00    0.10
  -7   0  -1    0.20    0.10
  -7   0  -1    0.00    0.20
  -7   0  -1    0.20    0.30
  -7   0  -1    0.00    0.20
  -7   0  -1    0.00    0.20
   7   0   1    0.00    0.10
   7   0   1    0.10    0.10
   7   0   1    0.10    0.30
   7   0   1   -0.40    0.20
   7   0   1    0.10    0.20
  -6   0  -1    0.00    0.20
  -6   0  -1    0.60    0.20
  -6   0  -1    0.80    0.30
  -6   0  -1    0.20    0.10
  -6   0  -1    0.20    0.10
  -6   0  -1    0.30    0.30
   6   0   1    1.30    0.40
   6   0   1    0.40    0.20
   6   0   1    0.20    0.30
   6   0   1    0.70    0.20
   6   0   1    0.20    0.10
   6   0   1    0.60    0.20
  -5   0  -1    0.20    0.10
  -5   0  -1    0.00    0.10
  -5   0  -1   -0.10    0.10
  -5   0  -1   -0.10    0.10
  -5   0  -1    0.10    0.20
  -5   0  -1    0.00    0.10
   5   0   1    0.00    0.10
   5   0   1    0.10    0.30
   5   0   1   -0.10    0.10
   5   0   1   -0.30    0.20
   5   0   1   -0.10    0.10
   5   0   1    0.10    0.20
   5   0   1    0.00    0.10
  -4   0  -1   -0.10    0.10
  -4   0  -1    0.00    0.10
  -4   0  -1    0.10    0.10
  -4   0  -1   -0.40    0.20
  -4   0  -1    0.00    0.10
   4   0   1   -0.10    0.10
   4   0   1   -0.10    0.10
   4   0   1    0.00    0.10
   4   0   1   -0.20    0.20
   4   0   1   -0.40    0.20
   4   0   1   -0.20    0.10
  -3   0  -1    0.10    0.10
  -3   0  -1    0.50    0.10
  -3   0  -1    0.40    0.20
   3   0   1    0.40    0.20
   3   0   1    0.00    0.10
   3   0   1    0.40    0.10
   3   0   1    0.40    0.20
  -2   0  -1    0.10    0.10
  -2   0  -1    0.00    0.10
  -2   0  -1   -0.10    0.10
  -2   0  -1    0.00    0.10
   2   0   1    0.10    0.10
   2   0   1    0.00    0.10
   2   0   1    0.00    0.10
   2   0   1   -0.10    0.10
   2   0   1    0.10    0.10
  -1   0  -1    0.00    0.10
  -1   0  -1   -0.10    0.10
  -1   0  -1   -0.10    0.10
   1   0   1   -0.20    0.10
   1   0   1   -0.10    0.10
   1   0   1    0.00    0.10
   0   0  -1    0.00    0.10
   0   0  -1    0.00    0.10
   0   0  -1    0.00    0.10
   0   0   1    0.00    0.10
   0   0   1    0.00    0.10
   1   0  -1   -0.30    0.10
   1   0  -1   -0.40    0.10
   1   0  -1   -0.40    0.10
   1   0  -1   -0.50    0.10
  -1   0   1   -0.40    0.10
  -1   0   1   -0.10    0.10
   2   0  -1   -0.10    0.10
   2   0  -1    0.20    0.10
   2   0  -1   -0.10    0.10
   2   0  -1   -0.10    0.10
   2   0  -1    0.00    0.10
   2   0  -1    0.40    0.10
   2   0  -1   -0.10    0.10
  -2   0   1    0.10    0.10
  -2   0   1    0.00    0.10
   3   0  -1   -0.50    0.20
   3   0  -1    0.70    0.10
   3   0  -1    1.20    0.20
   3   0  -1   -0.30    0.30
   3   0  -1    0.60    0.20
  -3   0   1    0.60    0.20
  -3   0   1    0.50    0.10
  -3   0   1    0.20    0.10
  -3   0   1    0.00    0.10
   4   0  -1    0.00    0.10
   4   0  -1    0.20    0.20
   4   0  -1    0.00    0.10
   4   0  -1   -0.10    0.10
   4   0  -1    0.00    0.10
   4   0  -1    0.00    0.10
   4   0  -1   -0.40    0.20
  -4   0   1    0.10    0.20
  -4   0   1    0.00    0.10
  -4   0   1    0.00    0.10
  -4   0   1    0.30    0.10
  -4   0   1   -0.10    0.10
   5   0  -1   -0.20    0.10
   5   0  -1    0.00    0.10
   5   0  -1    0.00    0.10
   5   0  -1   -0.10    0.10
   5   0  -1   -0.10    0.20
   5   0  -1    0.00    0.20
   5   0  -1    0.00    0.10
  -5   0   1   -0.20    0.20
  -5   0   1   -0.10    0.10
  -5   0   1    0.10    0.10
  -5   0   1    0.00    0.10
  -5   0   1   -0.10    0.10
   6   0  -1   -0.20    0.30
   6   0  -1    0.20    0.10
   6   0  -1    0.10    0.10
   6   0  -1    0.20    0.10
   6   0  -1    0.30    0.20
   6   0  -1   -0.30    0.20
   6   0  -1    0.70    0.30
  -6   0   1   -0.10    0.20
  -6   0   1    0.50    0.30
  -6   0   1    0.20    0.10
  -6   0   1    0.20    0.20
  -6   0   1    0.30    0.20
  -6   0   1    0.30    0.10
   7   0  -1   -0.10    0.20
   7   0  -1   -0.30    0.30
   7   0  -1    0.00    0.10
   7   0  -1    0.60    0.30
   7   0  -1    0.30    0.20
   7   0  -1    0.00    0.10
  -7   0   1    0.10    0.10
  -7   0   1   -0.10    0.10
  -7   0   1    0.20    0.20
  -7   0   1    0.10    0.20
  -7   0   1    0.10    0.10
  -7   0   1    0.10    0.20
   8   0  -1    0.10    0.30
   8   0  -1   -0.10    0.20
   8   0  -1    0.00    0.10
   8   0  -1    0.00    0.20
   8   0  -1   -0.10    0.10
  -8   0   1    0.00    0.10
  -8   0   1    0.10    0.20
  -8   0   1    0.20    0.30
  -8   0   1    0.00    0.20
  -8   0   1   -0.40    0.10
   9   0  -1    0.40    0.30
   9   0  -1   -0.20    0.20
   9   0  -1    0.60    0.20
   9   0  -1    0.00    0.30
   9   0  -1    0.50    0.20
  -9   0   1    0.30    0.30
  -9   0   1    0.10    0.20
  -9   0   1    0.20    0.20
  -9   0   1    0.00    0.20
  10   0  -1    0.50    0.40
  10   0  -1    0.00    0.10
  10   0  -1    0.20    0.20
 -10   0   1    0.30    0.30
 -10   0   1   -0.10    0.30
 -10   0   1    0.10    0.10
  11   0  -1   -0.10    0.10
  11   0  -1    0.00    0.20
  11   0  -1    0.30    0.30
 -11   0   1   -0.40    0.20
 -11   0   1    0.00    0.20
 -11   0   1    0.00    0.20
  12   0  -1   -0.20    0.20
  12   0  -1   -0.10    0.20
  12   0  -1    0.10    0.20
 -12   0   1    0.30    0.30
 -12   0   1   -0.20    0.30
 -12   0   1   -0.20    0.20
  13   0  -1   -0.10    0.20
  13   0  -1   -0.40    0.20
  13   0  -1    0.00    0.20
 -13   0   1   -0.10    0.20
 -13   0   1   -0.40    0.30
 -13   0   1   -0.40    0.30
 -13   1  -1   -0.10    0.20
 -13   1  -1    0.00    0.30
 -13   1  -1    0.50    0.40
  13  -1   1    0.30    0.20
  13  -1   1    0.30    0.40
 -12   1  -1    0.30    0.40
 -12   1  -1    0.60    0.30
 -12   1  -1   -0.30    0.20
  12  -1   1    0.00    0.20
  12  -1   1    0.30    0.40
 -11   1  -1    0.30    0.30
 -11   1  -1    0.40    0.30
 -11   1  -1    0.50    0.20
  11  -1   1    0.50    0.20
  11  -1   1    0.30    0.20
  11  -1   1    0.60    0.40
 -10   1  -1    2.90    0.50
 -10   1  -1    2.20    0.40
 -10   1  -1    2.20    0.40
 -10   1  -1    2.40    0.30
  10  -1   1    0.90    0.50
  10  -1   1    1.70    0.30
  10  -1   1    2.20    0.30
  10  -1   1    2.20    0.30
  -9   1  -1    0.10    0.40
  -9   1  -1    0.20    0.30
  -9   1  -1   -0.20    0.30
  -9   1  -1    0.20    0.20
  -9   1  -1    0.00    0.20
   9  -1   1    0.10    0.20
   9  -1   1    0.30    0.30
   9  -1   1    0.30    0.20
   9  -1   1    0.00    0.20
   9  -1   1   -0.30    0.40
  -8   1  -1    3.40    0.50
  -8   1  -1    2.60    0.50
  -8   1  -1    2.60    0.40
  -8   1  -1    2.30    0.40
  -8   1  -1    2.50    0.30
   8  -1   1    2.40    0.50
   8  -1   1    2.60    0.30
   8  -1   1    2.40    0.40
   8  -1   1    2.70    0.30
   8  -1   1    3.10    0.30
  -7   1  -1   49.20    3.20
  -7   1  -1   54.49    4.50
  -7   1  -1   47.10    3.20
  -7   1  -1   49.30    3.90
  -7   1  -1   46.40    3.50
   7  -1   1   47.30    4.20
   7  -1   1   38.70    4.30
   7  -1   1   46.40    3.30
   7  -1   1   45.90    3.20
   7  -1   1   48.30    3.10
  -6   1  -1   23.90    2.10
  -6   1  -1   21.70    1.50
  -6   1  -1   22.30    1.80
  -6   1  -1   23.30    1.50
  -6   1  -1   20.80    1.70
   6  -1   1   22.30    1.50
   6  -1   1   21.60    1.50
   6  -1   1   21.90    1.70
   6  -1   1   21.60    2.00
   6  -1   1   20.20    2.10
   6  -1   1   20.00    1.60
  -5   1  -1    7.60    0.70
  -5   1  -1    7.00    0.60
  -5   1  -1    7.30    0.50
  -5   1  -1    8.20    0.70
  -5   1  -1    7.30    0.60
   5  -1   1    6.80    0.50
   5  -1   1    6.30    0.80
   5  -1   1    7.30    0.60
   5  -1   1    6.30    0.50
   5  -1   1    7.50    0.70
   5  -1   1    7.20    0.70
   5  -1   1    6.80    0.50
  -4   1  -1  156.18   12.90
  -4   1  -1  158.58   10.70
  -4   1  -1  162.98   10.50
  -4   1  -1  172.18   11.00
  -4   1  -1  153.78   11.30
  -4   1  -1  170.78   14.80
   4  -1   1  156.08   14.10
   4  -1   1  154.18   10.40
   4  -1   1  167.98   14.10
   4  -1   1  162.28   11.10
   4  -1   1  152.48   10.90
   4  -1   1  156.88   10.90
  -3   1  -1  256.47   17.30
  -3   1  -1  263.37   23.40
  -3   1  -1  245.78   16.90
  -3   1  -1  249.78   17.80
  -3   1  -1  248.48   20.50
  -3   1  -1  247.58   16.60
  -3   1  -1  266.67   16.80
   3  -1   1  246.88   16.50
   3  -1   1  250.97   17.50
   3  -1   1  237.08   17.20
   3  -1   1  280.47   22.30
   3  -1   1  258.07   22.20
  -2   1  -1  434.36   30.70
  -2   1  -1  446.66   29.90
  -2   1  -1  467.65   40.50
  -2   1  -1  430.36   28.70
  -2   1  -1  429.56   29.10
   2  -1   1  454.75   38.40
   2  -1   1  445.06   30.10
   2  -1   1  413.96   29.80
  -1   1  -1   42.00    2.90
  -1   1  -1   41.90    2.80
  -1   1  -1   35.90    2.70
  -1   1  -1   41.90    3.90
  -1   1  -1   46.50    2.90
   1  -1   1   42.50    2.80
   1  -1   1   43.80    3.70
   1  -1   1   45.50    2.90
   1  -1   1   37.50    2.70
   1   1  -1    0.10    0.10
   1   1  -1    0.10    0.10
   1   1  -1    0.00    0.10
   1   1  -1    0.10    0.10
   1   1  -1    0.00    0.10
  -1  -1   1    0.10    0.10
  -1  -1   1    0.00    0.10
   2   1  -1    0.10    0.10
   2   1  -1    0.10    0.10
   2   1  -1    0.30    0.10
   2   1  -1    0.00    0.10
   2   1  -1    0.10    0.10
   2   1  -1   -0.10    0.10
   2   1  -1    0.10    0.10
  -2  -1   1    0.00    0.10
  -2  -1   1    0.10    0.10
   3   1  -1   22.80    1.70
   3   1  -1   21.90    1.50
   3   1  -1   24.10    1.60
   3   1  -1   22.50    1.60
   3   1  -1   20.20    2.00
   3   1  -1   21.10    1.60
  -3  -1   1   22.40    1.50
  -3  -1   1   22.60    1.50
  -3  -1   1   23.60    1.50
  -3  -1   1   23.80    2.20
  -3  -1   1   24.80    1.90
   4   1  -1   66.19    4.50
   4   1  -1   58.79    5.90
   4   1  -1   67.09    4.70
   4   1  -1   65.59    4.60
   4   1  -1   64.29    4.30
   4   1  -1   62.69    4.50
   4   1  -1   70.89    4.30
  -4  -1   1   71.29    4.50
  -4  -1   1   69.49    4.40
  -4  -1   1   63.29    4.50
  -4  -1   1   67.69    5.40
  -4  -1   1   74.19    6.20
   5   1  -1    8.30    0.60
   5   1  -1    8.30    0.60
   5   1  -1    7.50    0.80
   5   1  -1    8.30    0.80
   5   1  -1    7.60    0.60
   5   1  -1    8.60    0.60
   5   1  -1    7.90    0.60
  -5  -1   1    8.90    0.60
  -5  -1   1    8.10    0.70
  -5  -1   1    8.00    0.60
  -5  -1   1    9.10    0.90
  -5  -1   1    8.10    0.60
   6   1  -1    2.60    0.20
   6   1  -1    1.30    0.30
   6   1  -1    0.80    0.40
   6   1  -1    1.20    0.40
   6   1  -1    1.80    0.20
   6   1  -1    3.30    0.60
  -6  -1   1    1.30    0.20
  -6  -1   1    2.00    0.30
  -6  -1   1    3.00    0.30
  -6  -1   1    2.00    0.20
  -6  -1   1    1.90    0.40
   7   1  -1    1.00    0.20
   7   1  -1    1.40    0.20
   7   1  -1    0.30    0.30
   7   1  -1    0.90    0.30
   7   1  -1    1.50    0.20
   7   1  -1    1.90    0.40
  -7  -1   1    1.40    0.30
  -7  -1   1    1.50    0.10
  -7  -1   1    1.10    0.20
  -7  -1   1    1.30    0.20
  -7  -1   1    1.60    0.30
   8   1  -1    1.30    0.40
   8   1  -1    3.50    0.30
   8   1  -1    2.40    0.40
   8   1  -1    2.90    0.30
   8   1  -1    2.60    0.40
  -8  -1   1    2.70    0.30
  -8  -1   1    3.00    0.30
  -8  -1   1    3.30    0.50
  -8  -1   1    3.70    0.40
   9   1  -1    5.40    0.40
   9   1  -1    3.10    0.50
   9   1  -1    5.10    0.40
  -9  -1   1    3.30    0.50
  -9  -1   1    4.30    0.60
  -9  -1   1    3.80    0.40
  -9  -1   1    4.60    0.60
  10   1  -1    4.10    0.40
  10   1  -1    3.20    0.30
  10   1  -1    3.90    0.40
 -10  -1   1    3.80    0.40
 -10  -1   1    3.30    0.50
 -10  -1   1    3.50    0.60
  11   1  -1   -0.10    0.20
  11   1  -1    0.00    0.20
  11   1  -1    0.00    0.10
 -11  -1   1   -0.10    0.30
 -11  -1   1    0.00    0.20
 -11  -1   1    0.30    0.30
  12   1  -1    0.10    0.20
  12   1  -1   -0.30    0.20
  12   1  -1   -0.30    0.20
 -12  -1   1    0.20    0.30
 -12  -1   1    0.10    0.30
 -12  -1   1    0.10    0.20
  13   1  -1   -0.30    0.20
  13   1  -1   -0.10    0.20
 -13  -1   1   -0.20    0.30
 -13  -1   1    0.10    0.30
 -13  -1   1    0.20    0.20
 -13   2  -1   -0.10    0.20
 -13   2  -1    0.00    0.40
 -13   2  -1    0.40    0.30
  13  -2   1    0.20    0.20
 -12   2  -1    0.20    0.30
 -12   2  -1    0.40    0.40
 -12   2  -1   -0.10    0.20
  12  -2   1    0.50    0.20
  12  -2   1    0.50    0.50
 -11   2  -1    0.40    0.30
 -11   2  -1    0.30    0.30
 -11   2  -1    0.50    0.20
  11  -2   1    0.30    0.20
  11  -2   1    0.60    0.40
 -10   2  -1    0.90    0.40
 -10   2  -1    0.60    0.40
 -10   2  -1    0.70    0.30
 -10   2  -1    1.20    0.20
  10  -2   1    0.90    0.20
  10  -2   1    0.20    0.40
  10  -2   1    0.50    0.20
  -9   2  -1    1.60    0.30
  -9   2  -1    2.00    0.30
  -9   2  -1    1.20    0.50
  -9   2  -1    2.00    0.50
  -9   2  -1    1.70    0.30
   9  -2   1    2.50    0.40
   9  -2   1    2.00    0.30
   9  -2   1    1.00    0.40
   9  -2   1    2.80    0.30
   9  -2   1    1.80    0.30
  -8   2  -1    0.30    0.10
  -8   2  -1    1.40    0.40
  -8   2  -1    0.40    0.20
  -8   2  -1    0.40    0.20
  -8   2  -1    0.10    0.20
   8  -2   1    0.30    0.10
   8  -2   1    0.20    0.10
   8  -2   1    0.30    0.20
   8  -2   1    0.40    0.20
   8  -2   1    0.10    0.30
  -7   2  -1    3.20    0.40
  -7   2  -1    3.30    0.50
  -7   2  -1    3.70    0.30
  -7   2  -1    3.60    0.50
  -7   2  -1    3.30    0.40
   7  -2   1    3.10    0.30
   7  -2   1    3.40    0.30
   7  -2   1    3.50    0.40
   7  -2   1    3.40    0.40
   7  -2   1    2.60    0.50
  -6   2  -1   11.30    1.00
  -6   2  -1   11.10    1.00
  -6   2  -1   11.10    0.80
  -6   2  -1   11.40    0.80
   6  -2   1   10.60    0.80
   6  -2   1   11.80    1.00
   6  -2   1   11.10    0.80
   6  -2   1    9.90    1.00
   6  -2   1   10.70    1.10
   6  -2   1    9.90    0.80
  -5   2  -1    3.10    0.30
  -5   2  -1    3.20    0.40
  -5   2  -1    3.10    0.30
  -5   2  -1    3.10    0.30
  -5   2  -1    3.30    0.40
  -5   2  -1    3.30    0.40
   5  -2   1    3.30    0.40
   5  -2   1    3.20    0.50
   5  -2   1    3.00    0.30
   5  -2   1    2.90    0.30
   5  -2   1    3.10    0.30
   5  -2   1    3.30    0.50
   5  -2   1    3.00    0.30
  -4   2  -1   10.30    0.70
  -4   2  -1   11.40    0.70
  -4   2  -1   10.90    1.00
  -4   2  -1   10.30    0.80
  -4   2  -1    9.60    0.70
  -4   2  -1   10.00    0.90
  -4   2  -1    9.90    0.90
   4  -2   1   10.90    0.90
   4  -2   1    9.30    0.70
   4  -2   1    9.60    0.70
   4  -2   1    9.70    0.70
   4  -2   1    9.00    0.80
   4  -2   1   10.80    1.00
  -3   2  -1   24.00    1.70
  -3   2  -1   23.30    1.60
  -3   2  -1   26.10    2.30
  -3   2  -1   23.50    2.00
  -3   2  -1   23.70    1.80
  -3   2  -1   24.20    1.60
  -3   2  -1   24.60    1.80
   3  -2   1   23.80    1.80
   3  -2   1   26.40    1.70
   3  -2   1   22.90    1.70
   3  -2   1   24.10    1.60
   3  -2   1   25.30    2.20
  -2   2  -1    4.50    0.40
  -2   2  -1    4.30    0.40
  -2   2  -1    4.40    0.30
  -2   2  -1    3.80    0.40
  -2   2  -1    4.20    0.40
  -2   2  -1    4.00    0.30
   2  -2   1    4.20    0.40
   2  -2   1    4.10    0.30
   2  -2   1    4.40    0.40
   2  -2   1    4.40    0.30
  -1   2  -1   15.50    1.10
  -1   2  -1   16.60    1.20
  -1   2  -1   17.00    1.60
  -1   2  -1   16.80    1.20
  -1   2  -1   18.50    1.30
   1  -2   1   16.60    1.20
   1  -2   1   17.40    1.20
   1  -2   1   16.60    1.50
   1  -2   1   18.50    1.20
   0   2  -1   13.10    1.00
   0   2  -1   13.70    1.00
   0   2  -1   13.50    0.90
   0   2  -1   13.40    0.90
   0   2  -1   12.70    0.90
   1   2  -1    3.50    0.30
   1   2  -1    3.70    0.30
   1   2  -1    3.50    0.20
   1   2  -1    3.60    0.30
   1   2  -1    3.40    0.30
   1   2  -1    3.40    0.30
  -1  -2   1    3.80    0.30
  -1  -2   1    3.20    0.30
  -1  -2   1    3.90    0.30
   2   2  -1    9.50    1.00
   2   2  -1   10.80    0.70
   2   2  -1   11.30    0.80
   2   2  -1   11.30    0.80
   2   2  -1   11.50    0.80
  -2  -2   1    9.20    1.10
  -2  -2   1   11.30    0.80
  -2  -2   1   11.60    0.80
  -2  -2   1   11.20    0.70
   3   2  -1    3.50    0.20
   3   2  -1    2.60    0.20
   3   2  -1    2.30    0.30
   3   2  -1    2.90    0.20
   3   2  -1    2.90    0.20
   3   2  -1    2.20    0.30
   3   2  -1    2.90    0.20
  -3  -2   1    2.60    0.20
  -3  -2   1    3.30    0.30
  -3  -2   1    2.80    0.20
  -3  -2   1    2.70    0.30
  -3  -2   1    2.60    0.30
   4   2  -1    7.60    0.50
   4   2  -1    7.80    0.60
   4   2  -1    7.20    0.60
   4   2  -1    7.40    0.50
   4   2  -1    7.30    0.50
   4   2  -1    6.50    0.70
   4   2  -1    6.10    0.70
   4   2  -1    8.90    0.50
  -4  -2   1    7.50    0.80
  -4  -2   1    7.40    0.70
  -4  -2   1    7.60    0.50
  -4  -2   1    7.20    0.50
  -4  -2   1    7.40    0.50
  -4  -2   1    7.20    0.50
   5   2  -1    0.80    0.20
   5   2  -1    0.70    0.30
   5   2  -1    1.40    0.10
   5   2  -1    1.00    0.10
   5   2  -1    0.90    0.10
   5   2  -1    0.80    0.10
   5   2  -1    1.20    0.20
   5   2  -1    0.90    0.20
   5   2  -1    0.90    0.10
  -5  -2   1    0.70    0.10
  -5  -2   1    0.80    0.20
  -5  -2   1    0.50    0.10
  -5  -2   1    0.70    0.20
  -5  -2   1    0.90    0.10
   6   2  -1    3.60    0.30
   6   2  -1    4.00    0.30
   6   2  -1    4.00    0.30
   6   2  -1    3.80    0.30
   6   2  -1    2.10    0.40
   6   2  -1    2.90    0.30
   6   2  -1    3.40    0.50
   6   2  -1    3.70    0.30
   6   2  -1    2.10    0.40
  -6  -2   1    2.50    0.30
  -6  -2   1    2.60    0.30
  -6  -2   1    3.40    0.40
  -6  -2   1    3.00    0.20
  -6  -2   1    2.70    0.50
   7   2  -1    7.40    0.80
   7   2  -1    6.60    0.60
   7   2  -1    6.60    0.50
   7   2  -1    7.70    0.50
   7   2  -1    7.50    0.60
   7   2  -1    6.80    0.50
   7   2  -1    5.30    0.70
  -7  -2   1    6.60    0.50
  -7  -2   1    7.10    0.60
  -7  -2   1    7.10    0.70
  -7  -2   1    6.20    0.80
   8   2  -1    1.30    0.20
   8   2  -1    1.20    0.20
   8   2  -1    1.20    0.20
   8   2  -1    0.70    0.20
   8   2  -1    1.40    0.20
   8   2  -1    0.50    0.30
  -8  -2   1    1.20    0.30
  -8  -2   1    1.10    0.20
  -8  -2   1    0.90    0.20
  -8  -2   1    0.90    0.30
   9   2  -1    2.30    0.30
   9   2  -1    1.70    0.30
   9   2  -1    0.70    0.30
   9   2  -1    1.70    0.20
  -9  -2   1    1.20    0.30
  -9  -2   1    1.50    0.40
  -9  -2   1    1.60    0.20
  -9  -2   1    1.20    0.30
  10   2  -1    0.80    0.30
  10   2  -1    0.60    0.20
  10   2  -1    0.70    0.20
  10   2  -1    0.40    0.20
 -10  -2   1    0.80    0.20
 -10  -2   1    0.90    0.30
 -10  -2   1    0.60    0.30
  11   2  -1    0.40    0.20
  11   2  -1    0.30    0.20
  11   2  -1    0.20    0.20
 -11  -2   1    0.00    0.10
 -11  -2   1    0.20    0.30
 -11  -2   1    0.50    0.30
  12   2  -1    0.40    0.20
  12   2  -1    0.50    0.20
 -12  -2   1    0.50    0.20
 -12  -2   1    0.10    0.30
 -12  -2   1    0.40    0.40
  13   2  -1    0.10    0.20
 -13  -2   1   -0.20    0.20
 -13  -2   1    0.40    0.30
 -13  -2   1   -0.10    0.30
 -13   3  -1    0.00    0.30
 -13   3  -1    0.30    0.40
 -13   3  -1    0.10    0.20
  13  -3   1   -0.20    0.20
 -12   3  -1    0.10    0.20
 -12   3  -1   -0.20    0.30
 -12   3  -1   -0.10    0.30
  12  -3   1    0.20    0.20
  12  -3   1    0.40    0.40
 -11   3  -1    0.40    0.30
 -11   3  -1    0.40    0.30
 -11   3  -1    0.70    0.20
  11  -3   1    0.10    0.40
  11  -3   1    0.10    0.20
 -10   3  -1    0.40    0.40
 -10   3  -1    0.30    0.30
 -10   3  -1   -0.10    0.20
 -10   3  -1    0.10    0.20
  10  -3   1    0.30    0.30
  10  -3   1    0.20    0.20
  10  -3   1    0.30    0.40
  -9   3  -1    6.40    0.60
  -9   3  -1    7.40    0.70
  -9   3  -1    7.80    0.60
  -9   3  -1    7.80    0.90
  -9   3  -1    7.30    0.90
   9  -3   1    4.80    0.90
   9  -3   1    6.80    0.60
   9  -3   1    6.70    0.50
   9  -3   1    7.10    0.80
   9  -3   1    6.30    0.60
  -8   3  -1   10.40    0.70
  -8   3  -1    8.90    0.70
  -8   3  -1   10.60    1.00
  -8   3  -1    9.50    0.90
  -8   3  -1    9.80    0.90
   8  -3   1    7.90    1.00
   8  -3   1    9.90    0.70
   8  -3   1    8.00    0.80
   8  -3   1    9.30    0.70
   8  -3   1    9.60    0.90
  -7   3  -1    1.00    0.20
  -7   3  -1    0.90    0.30
  -7   3  -1    0.50    0.30
  -7   3  -1    0.50    0.10
  -7   3  -1    0.70    0.20
   7  -3   1    0.60    0.20
   7  -3   1    0.40    0.20
   7  -3   1    0.60    0.10
   7  -3   1    0.80    0.30
   7  -3   1    0.60    0.10
  -6   3  -1    4.70    0.60
  -6   3  -1    5.10    0.40
  -6   3  -1    5.40    0.40
  -6   3  -1    4.90    0.50
  -6   3  -1    6.40    0.60
  -6   3  -1    5.70    0.60
   6  -3   1    4.90    0.40
   6  -3   1    4.40    0.60
   6  -3   1    5.00    0.60
   6  -3   1    5.00    0.40
   6  -3   1    4.40    0.40
   6  -3   1    5.20    0.50
  -5   3  -1   15.10    1.10
  -5   3  -1   16.50    1.10
  -5   3  -1   17.10    1.50
  -5   3  -1   16.90    1.10
  -5   3  -1   15.70    1.30
  -5   3  -1   15.40    1.30
  -5   3  -1   16.00    1.20
   5  -3   1   15.90    1.50
   5  -3   1   14.40    1.00
   5  -3   1   14.30    1.10
   5  -3   1   15.60    1.40
   5  -3   1   14.80    1.20
   5  -3   1   14.60    1.10
  -4   3  -1   19.00    1.60
  -4   3  -1   18.70    1.30
  -4   3  -1   17.20    1.50
  -4   3  -1   18.70    1.30
  -4   3  -1   18.70    1.40
  -4   3  -1   20.50    1.30
  -4   3  -1   20.10    1.80
   4  -3   1   20.90    1.70
   4  -3   1   19.90    1.30
   4  -3   1   18.10    1.30
   4  -3   1   19.40    1.80
   4  -3   1   18.60    1.30
   4  -3   1   19.10    1.40
  -3   3  -1    0.10    0.10
  -3   3  -1   -0.10    0.10
  -3   3  -1    0.10    0.10
  -3   3  -1    0.00    0.10
  -3   3  -1    0.00    0.20
  -3   3  -1    0.20    0.20
  -3   3  -1    0.10    0.10
  -3   3  -1    0.10    0.10
   3  -3   1    0.10    0.10
   3  -3   1    0.00    0.10
   3  -3   1    0.20    0.10
   3  -3   1   -0.10    0.20
   3  -3   1    0.00    0.10
   3  -3   1    0.00    0.10
  -2   3  -1  305.27   29.10
  -2   3  -1  318.87   21.00
  -2   3  -1  340.57   21.50
  -2   3  -1  316.67   20.90
  -2   3  -1  295.77   22.10
  -2   3  -1  285.77   20.00
  -2   3  -1  318.37   21.10
   2  -3   1  300.37   21.40
   2  -3   1  327.07   27.60
   2  -3   1  330.27   21.40
   2  -3   1  337.77   21.70
  -1   3  -1    4.70    0.40
  -1   3  -1    5.80    0.50
  -1   3  -1    4.70    0.50
  -1   3  -1    4.50    0.30
  -1   3  -1    4.80    0.40
  -1   3  -1    5.30    0.40
   1  -3   1    4.10    0.50
   1  -3   1    5.10    0.40
   1  -3   1    5.10    0.40
   0   3  -1  222.98   14.00
   0   3  -1  225.38   14.30
   0   3  -1  208.28   14.70
   0   3  -1  216.08   14.30
   0   3  -1  204.78   13.40
   0  -3   1  211.28   14.30
   0  -3   1  185.18   18.40
   1   3  -1  701.23   46.10
   1   3  -1  726.23   48.10
   1   3  -1  741.13   49.30
   1   3  -1  803.22   63.79
   1   3  -1  702.63   50.69
   1   3  -1  708.43   49.20
   1   3  -1  683.33   48.40
  -1  -3   1  775.22   47.40
  -1  -3   1  700.83   49.20
   2   3  -1  204.58   20.10
   2   3  -1  227.58   15.50
   2   3  -1  235.38   14.50
   2   3  -1  220.58   16.00
   2   3  -1  223.88   15.50
   2   3  -1  231.08   15.20
   2   3  -1  229.48   15.10
  -2  -3   1  236.88   14.90
  -2  -3   1  228.68   15.50
  -2  -3   1  247.78   18.40
  -2  -3   1  226.58   15.20
   3   3  -1   18.30    1.30
   3   3  -1   18.10    1.30
   3   3  -1   18.70    1.30
   3   3  -1   15.60    1.70
   3   3  -1   18.90    1.30
   3   3  -1   19.10    1.20
  -3  -3   1   20.90    1.60
  -3  -3   1   19.40    1.30
  -3  -3   1   18.10    1.80
  -3  -3   1   19.30    1.30
   4   3  -1    2.60    0.30
   4   3  -1    2.80    0.20
   4   3  -1    2.30    0.30
   4   3  -1    2.70    0.30
   4   3  -1    2.10    0.30
   4   3  -1    2.60    0.20
  -4  -3   1    2.60    0.20
  -4  -3   1    2.70    0.20
  -4  -3   1    2.80    0.30
  -4  -3   1    2.40    0.20
  -4  -3   1    2.40    0.30
   5   3  -1    5.50    0.40
   5   3  -1    4.90    0.50
   5   3  -1    5.20    0.40
   5   3  -1    5.40    0.40
   5   3  -1    5.40    0.40
   5   3  -1    4.20    0.60
  -5  -3   1    6.10    0.40
  -5  -3   1    5.20    0.40
  -5  -3   1    5.30    0.40
  -5  -3   1    5.20    0.50
  -5  -3   1    5.60    0.60
  -5  -3   1    5.40    0.40
   6   3  -1    1.10    0.20
   6   3  -1    1.00    0.20
   6   3  -1    1.00    0.20
   6   3  -1    1.00    0.20
   6   3  -1    0.80    0.20
   6   3  -1    1.20    0.20
  -6  -3   1    1.20    0.30
  -6  -3   1    0.70    0.20
  -6  -3   1    0.80    0.10
  -6  -3   1    1.10    0.20
  -6  -3   1    0.90    0.10
   7   3  -1    0.90    0.20
   7   3  -1    1.00    0.20
   7   3  -1    0.90    0.20
   7   3  -1    1.00    0.20
   7   3  -1    0.80    0.30
   7   3  -1    1.10    0.20
  -7  -3   1    0.70    0.10
  -7  -3   1    1.20    0.30
  -7  -3   1    0.80    0.20
  -7  -3   1    0.80    0.20
   8   3  -1    8.40    0.70
   8   3  -1    9.80    0.60
   8   3  -1    7.20    0.70
   8   3  -1    7.70    0.70
   8   3  -1    8.90    0.70
  -8  -3   1    8.60    0.80
  -8  -3   1    8.50    0.60
  -8  -3   1    9.50    1.00
  -8  -3   1    8.90    0.70
   9   3  -1    2.10    0.30
   9   3  -1    2.40    0.30
   9   3  -1    1.40    0.40
   9   3  -1    2.10    0.30
  -9  -3   1    1.80    0.40
  -9  -3   1    1.70    0.30
  -9  -3   1    2.00    0.40
  -9  -3   1    1.70    0.30
  10   3  -1    5.40    0.50
  10   3  -1    5.00    0.60
  10   3  -1    5.70    0.50
  10   3  -1    5.00    0.40
 -10  -3   1    4.60    0.50
 -10  -3   1    5.50    0.50
 -10  -3   1    5.30    0.60
 -10  -3   1    6.00    0.70
  11   3  -1    0.00    0.20
  11   3  -1    0.00    0.20
 -11  -3   1   -0.20    0.10
 -11  -3   1    0.00    0.30
 -11  -3   1    0.10    0.30
  12   3  -1   -0.40    0.20
  12   3  -1   -0.10    0.20
 -12  -3   1    0.00    0.30
 -12  -3   1   -0.20    0.10
 -12  -3   1   -0.20    0.30
  13   3  -1    0.20    0.30
 -13  -3   1   -0.50    0.30
 -13  -3   1    0.30    0.30
 -13  -3   1   -0.30    0.20
 -12   4  -1    0.20    0.30
 -12   4  -1   -0.20    0.30
 -12   4  -1    0.10    0.20
  12  -4   1    0.00    0.20
  12  -4   1   -0.10    0.40
 -11   4  -1    0.00    0.20
 -11   4  -1    0.00    0.30
 -11   4  -1    0.00    0.30
  11  -4   1    0.40    0.20
  11  -4   1   -0.10    0.40
 -10   4  -1    0.10    0.30
 -10   4  -1    0.10    0.30
 -10   4  -1   -0.30    0.20
 -10   4  -1    0.00    0.40
  10  -4   1    0.20    0.20
  10  -4   1    0.30    0.40
  10  -4   1    0.10    0.30
  -9   4  -1    0.00    0.20
  -9   4  -1    0.30    0.30
  -9   4  -1    0.30    0.40
  -9   4  -1    0.00    0.20
  -9   4  -1    0.20    0.20
   9  -4   1   -0.10    0.20
   9  -4   1   -0.40    0.30
   9  -4   1    0.40    0.20
   9  -4   1    0.10    0.20
  -8   4  -1    0.20    0.10
  -8   4  -1    0.00    0.20
  -8   4  -1    0.10    0.20
  -8   4  -1    0.10    0.20
  -8   4  -1    0.30    0.30
   8  -4   1    0.20    0.30
   8  -4   1    0.20    0.20
   8  -4   1    0.20    0.10
   8  -4   1   -0.20    0.20
   8  -4   1    0.00    0.10
  -7   4  -1    2.90    0.50
  -7   4  -1    2.60    0.40
  -7   4  -1    2.40    0.30
  -7   4  -1    2.20    0.40
  -7   4  -1    1.90    0.30
  -7   4  -1    2.40    0.30
   7  -4   1    2.40    0.30
   7  -4   1    2.20    0.30
   7  -4   1    2.10    0.50
   7  -4   1    2.30    0.20
  -6   4  -1    1.00    0.20
  -6   4  -1    1.10    0.20
  -6   4  -1    1.00    0.30
  -6   4  -1    1.10    0.40
  -6   4  -1    1.40    0.20
  -6   4  -1    1.30    0.30
  -6   4  -1    1.20    0.20
   6  -4   1    1.30    0.30
   6  -4   1    1.20    0.20
   6  -4   1    1.10    0.20
   6  -4   1    1.10    0.20
   6  -4   1    1.20    0.20
  -5   4  -1    1.50    0.20
  -5   4  -1    1.50    0.20
  -5   4  -1    1.70    0.30
  -5   4  -1    1.40    0.40
  -5   4  -1    1.60    0.20
  -5   4  -1    1.90    0.30
  -5   4  -1    1.60    0.20
   5  -4   1    1.50    0.20
   5  -4   1    2.10    0.30
   5  -4   1    1.20    0.30
   5  -4   1    1.30    0.20
   5  -4   1    1.40    0.20
   5  -4   1    1.10    0.30
  -4   4  -1   23.90    1.80
  -4   4  -1   23.90    1.80
  -4   4  -1   24.90    2.30
  -4   4  -1   24.80    1.70
  -4   4  -1   23.30    1.70
  -4   4  -1   24.20    1.70
  -4   4  -1   26.20    1.90
  -4   4  -1   24.10    2.00
   4  -4   1   27.60    2.20
   4  -4   1   23.40    1.60
   4  -4   1   26.20    2.20
   4  -4   1   26.50    1.70
   4  -4   1   23.00    1.70
   4  -4   1   25.30    1.80
  -3   4  -1   25.00    1.70
  -3   4  -1   25.30    1.70
  -3   4  -1   26.00    1.90
  -3   4  -1   25.60    1.70
  -3   4  -1   24.80    2.00
  -3   4  -1   22.80    1.60
  -3   4  -1   24.40    1.80
  -3   4  -1   23.90    2.30
   3  -4   1   23.40    1.70
   3  -4   1   24.60    1.60
   3  -4   1   26.30    1.80
   3  -4   1   26.50    1.70
   3  -4   1   26.50    2.20
  -2   4  -1   44.00    2.80
  -2   4  -1   44.80    2.90
  -2   4  -1   40.40    4.00
  -2   4  -1   39.30    2.70
  -2   4  -1   40.80    3.00
  -2   4  -1   42.80    2.90
  -2   4  -1   40.70    3.00
   2  -4   1   44.40    2.90
   2  -4   1   44.30    2.80
   2  -4   1   44.20    3.00
   2  -4   1   40.00    2.90
   2  -4   1   43.90    3.80
  -1   4  -1  209.18   14.00
  -1   4  -1  206.48   13.70
  -1   4  -1  204.38   13.70
  -1   4  -1  205.18   18.90
  -1   4  -1  213.68   13.60
  -1   4  -1  198.68   13.00
  -1   4  -1  195.38   14.40
   1  -4   1  218.18   13.90
   1  -4   1  206.78   13.90
   1  -4   1  195.68   18.00
   0   4  -1    2.50    0.30
   0   4  -1    2.20    0.20
   0   4  -1    2.30    0.20
   0   4  -1    2.70    0.20
   0   4  -1    2.40    0.30
   0   4  -1    2.40    0.20
   0   4  -1    2.50    0.20
   0  -4   1    2.10    0.40
   0  -4   1    2.30    0.20
   1   4  -1    0.30    0.10
   1   4  -1    0.10    0.10
   1   4  -1    0.20    0.10
   1   4  -1    0.10    0.20
   1   4  -1    0.20    0.10
   1   4  -1    0.00    0.10
  -1  -4   1    0.10    0.10
  -1  -4   1    0.10    0.10
   2   4  -1  189.38   11.90
   2   4  -1  189.68   12.60
   2   4  -1  183.28   13.10
   2   4  -1  191.38   12.70
   2   4  -1  191.08   16.50
   2   4  -1  191.78   12.50
  -2  -4   1  176.78   15.10
  -2  -4   1  197.98   12.30
  -2  -4   1  190.08   12.70
  -2  -4   1  177.88   12.50
   3   4  -1   22.20    1.40
   3   4  -1   21.20    1.50
   3   4  -1   22.20    1.50
   3   4  -1   22.00    1.50
   3   4  -1   20.70    1.50
   3   4  -1   21.30    1.50
   3   4  -1   18.70    1.90
  -3  -4   1   22.10    1.50
  -3  -4   1   23.10    1.80
  -3  -4   1   19.10    2.00
  -3  -4   1   22.20    1.50
  -3  -4   1   22.00    1.50
   4   4  -1   17.50    1.30
   4   4  -1   18.00    1.30
   4   4  -1   18.10    1.30
   4   4  -1   18.50    1.20
   4   4  -1   18.40    1.30
  -4  -4   1   17.60    1.20
  -4  -4   1   16.40    1.20
  -4  -4   1   17.40    1.70
  -4  -4   1   19.60    1.50
  -4  -4   1   18.90    1.20
  -4  -4   1   18.30    1.20
   5   4  -1    0.80    0.20
   5   4  -1    0.90    0.20
   5   4  -1    0.90    0.20
   5   4  -1    0.90    0.20
   5   4  -1    0.80    0.20
   5   4  -1    1.20    0.10
  -5  -4   1    0.90    0.10
  -5  -4   1    1.00    0.10
  -5  -4   1    0.80    0.10
  -5  -4   1    0.70    0.20
  -5  -4   1    1.20    0.30
  -5  -4   1    0.70    0.20
   6   4  -1    1.70    0.30
   6   4  -1    1.60    0.30
   6   4  -1    2.00    0.20
   6   4  -1    2.00    0.20
   6   4  -1    1.60    0.30
   6   4  -1    1.90    0.30
  -6  -4   1    2.10    0.40
  -6  -4   1    2.10    0.20
  -6  -4   1    2.20    0.30
  -6  -4   1    1.60    0.30
  -6  -4   1    2.10    0.20
  -6  -4   1    2.40    0.20
   7   4  -1    3.00    0.30
   7   4  -1    2.80    0.40
   7   4  -1    2.90    0.30
   7   4  -1    2.10    0.40
   7   4  -1    3.00    0.30
  -7  -4   1    3.20    0.40
  -7  -4   1    2.80    0.30
  -7  -4   1    3.40    0.50
  -7  -4   1    3.30    0.30
   8   4  -1    8.60    0.60
   8   4  -1    7.90    0.60
   8   4  -1    7.00    0.60
   8   4  -1    8.20    0.60
   8   4  -1    7.00    0.70
  -8  -4   1    7.50    0.60
  -8  -4   1    8.20    0.90
  -8  -4   1    8.10    0.60
   9   4  -1    0.30    0.10
   9   4  -1    0.10    0.20
   9   4  -1    0.10    0.30
   9   4  -1    0.10    0.10
  -9  -4   1    0.20    0.20
  -9  -4   1    0.00    0.10
  -9  -4   1    0.20    0.30
  -9  -4   1    0.10    0.30
  10   4  -1    2.60    0.40
  10   4  -1    2.80    0.50
  10   4  -1    3.50    0.30
 -10  -4   1    3.20    0.50
 -10  -4   1    3.40    0.40
 -10  -4   1    2.60    0.50
 -10  -4   1    3.20    0.30
  11   4  -1    0.10    0.20
  11   4  -1   -0.10    0.20
 -11  -4   1    0.10    0.30
 -11  -4   1   -0.10    0.30
 -11  -4   1    0.00    0.20
  12   4  -1    0.00    0.20
  12   4  -1    0.10    0.20
 -12  -4   1   -0.10    0.20
 -12  -4   1    0.10    0.30
 -12  -4   1    0.30    0.30
  13   4  -1   -0.40    0.20
 -13  -4   1   -0.30    0.20
 -13  -4   1    0.00    0.30
 -13  -4   1    0.10    0.40
 -12   5  -1    0.10    0.30
 -12   5  -1   -0.40    0.30
  12  -5   1    0.10    0.20
  12  -5   1    0.10    0.40
 -11   5  -1    0.00    0.30
 -11   5  -1    0.00    0.30
 -11   5  -1   -0.30    0.20
 -11   5  -1    0.20    0.50
  11  -5   1    0.00    0.30
  11  -5   1    0.20    0.30
  11  -5   1    0.00    0.20
 -10   5  -1    0.40    0.40
 -10   5  -1    0.40    0.20
 -10   5  -1    0.50    0.30
 -10   5  -1    0.60    0.30
  10  -5   1    0.20    0.30
  10  -5   1    0.10    0.30
  10  -5   1    0.50    0.20
  -9   5  -1    3.70    0.60
  -9   5  -1    4.20    0.60
  -9   5  -1    3.50    0.50
  -9   5  -1    3.40    0.40
   9  -5   1    3.70    0.50
   9  -5   1    3.30    0.40
   9  -5   1    2.10    0.60
  -8   5  -1   11.30    1.00
  -8   5  -1   11.40    0.80
  -8   5  -1   10.90    1.00
  -8   5  -1   10.70    1.10
  -8   5  -1   12.40    1.20
  -8   5  -1    9.80    0.80
   8  -5   1    9.90    0.90
   8  -5   1   10.20    1.10
   8  -5   1   10.60    0.80
   8  -5   1   10.10    1.20
  -7   5  -1    7.20    0.70
  -7   5  -1    7.00    0.60
  -7   5  -1    7.70    0.80
  -7   5  -1    7.50    0.60
  -7   5  -1    7.40    0.70
  -7   5  -1    8.20    0.80
   7  -5   1    6.80    0.50
   7  -5   1    6.30    0.70
   7  -5   1    6.40    0.50
   7  -5   1    6.70    0.80
  -6   5  -1    6.20    0.50
  -6   5  -1    7.30    0.50
  -6   5  -1    7.00    0.50
  -6   5  -1    6.60    0.70
  -6   5  -1    6.30    0.60
  -6   5  -1    6.60    0.60
  -6   5  -1    6.70    0.80
   6  -5   1    6.20    0.50
   6  -5   1    6.10    0.50
   6  -5   1    5.80    0.60
   6  -5   1    6.40    0.50
   6  -5   1    6.30    0.70
  -5   5  -1    4.00    0.30
  -5   5  -1    2.90    0.40
  -5   5  -1    3.70    0.50
  -5   5  -1    3.70    0.50
  -5   5  -1    3.50    0.40
  -5   5  -1    4.40    0.60
  -5   5  -1    3.40    0.40
   5  -5   1    3.90    0.40
   5  -5   1    3.40    0.30
   5  -5   1    3.90    0.50
   5  -5   1    3.20    0.50
   5  -5   1    3.40    0.30
   5  -5   1    3.90    0.30
  -4   5  -1   33.50    2.50
  -4   5  -1   32.40    3.20
  -4   5  -1   32.10    2.20
  -4   5  -1   34.80    2.30
  -4   5  -1   33.50    2.50
  -4   5  -1   35.00    2.30
  -4   5  -1   34.60    2.80
  -4   5  -1   35.40    2.40
   4  -5   1   35.90    2.30
   4  -5   1   31.10    2.30
   4  -5   1   32.00    2.30
   4  -5   1   34.90    3.10
   4  -5   1   35.90    2.50
   4  -5   1   38.40    3.00
  -3   5  -1    2.20    0.20
  -3   5  -1    1.80    0.30
  -3   5  -1    2.30    0.20
  -3   5  -1    2.40    0.40
  -3   5  -1    2.20    0.30
  -3   5  -1    2.30    0.30
  -3   5  -1    2.40    0.30
  -3   5  -1    2.10    0.20
   3  -5   1    1.90    0.30
   3  -5   1    1.90    0.20
   3  -5   1    2.40    0.20
   3  -5   1    2.30    0.30
   3  -5   1    2.10    0.20
  -2   5  -1    0.40    0.10
  -2   5  -1    0.40    0.10
  -2   5  -1    0.60    0.30
  -2   5  -1    0.30    0.10
  -2   5  -1    0.40    0.20
  -2   5  -1    0.50    0.20
  -2   5  -1    0.60    0.20
   2  -5   1    0.60    0.10
   2  -5   1    0.50    0.20
   2  -5   1    0.70    0.20
   2  -5   1    0.60    0.10
   2  -5   1    0.70    0.10
  -1   5  -1  415.86   27.30
  -1   5  -1  403.76   28.70
  -1   5  -1  405.26   26.10
  -1   5  -1  346.57   27.80
  -1   5  -1  424.76   27.20
  -1   5  -1  405.86   37.90
  -1   5  -1  429.26   28.00
  -1   5  -1  430.06   27.50
   1  -5   1  390.46   35.90
   1  -5   1  459.35   26.60
   1  -5   1  415.76   27.80
   0   5  -1    7.00    0.40
   0   5  -1    6.60    0.50
   0   5  -1    6.30    0.50
   0   5  -1    6.40    0.60
   0   5  -1    7.10    0.50
   0  -5   1    6.10    0.70
   0  -5   1    6.50    0.50
   1   5  -1   24.50    1.80
   1   5  -1   25.70    1.60
   1   5  -1   24.50    1.70
   1   5  -1   24.70    1.80
   1   5  -1   24.00    1.70
   1   5  -1   26.30    1.70
  -1  -5   1   23.90    1.70
  -1  -5   1   24.50    1.70
   2   5  -1  197.58   13.50
   2   5  -1  195.88   13.20
   2   5  -1  200.38   13.10
   2   5  -1  189.28   13.80
   2   5  -1  197.68   12.50
   2   5  -1  205.58   13.40
  -2  -5   1  199.48   13.40
  -2  -5   1  203.88   12.90
  -2  -5   1  185.58   13.10
   3   5  -1   14.50    1.20
   3   5  -1   14.60    1.40
   3   5  -1   16.10    1.10
   3   5  -1   15.60    1.00
   3   5  -1   15.70    1.10
   3   5  -1   16.60    1.10
   3   5  -1   16.20    1.10
  -3  -5   1   16.50    1.10
  -3  -5   1   15.80    1.10
  -3  -5   1   13.30    1.50
  -3  -5   1   14.30    1.30
  -3  -5   1   16.00    1.10
   4   5  -1    3.20    0.20
   4   5  -1    2.70    0.30
   4   5  -1    3.10    0.30
   4   5  -1    3.00    0.20
   4   5  -1    2.40    0.30
   4   5  -1    2.30    0.30
   4   5  -1    2.30    0.30
  -4  -5   1    2.60    0.30
  -4  -5   1    2.30    0.20
  -4  -5   1    2.40    0.30
  -4  -5   1    2.40    0.40
  -4  -5   1    2.60    0.20
  -4  -5   1    2.80    0.20
   5   5  -1    3.70    0.30
   5   5  -1    3.70    0.30
   5   5  -1    3.60    0.40
   5   5  -1    4.50    0.40
   5   5  -1    3.30    0.40
   5   5  -1    3.50    0.40
  -5  -5   1    3.80    0.40
  -5  -5   1    3.90    0.30
  -5  -5   1    3.90    0.50
  -5  -5   1    4.30    0.30
  -5  -5   1    3.90    0.50
  -5  -5   1    3.80    0.30
   6   5  -1    0.20    0.20
   6   5  -1    0.00    0.10
   6   5  -1    0.30    0.10
   6   5  -1    0.00    0.20
   6   5  -1    0.20    0.10
   6   5  -1    0.20    0.20
  -6  -5   1    0.10    0.10
  -6  -5   1    0.20    0.10
  -6  -5   1    0.00    0.20
  -6  -5   1    0.10    0.10
  -6  -5   1    0.10    0.10
  -6  -5   1    0.40    0.20
   7   5  -1    4.50    0.40
   7   5  -1    4.70    0.50
   7   5  -1    4.60    0.40
   7   5  -1    4.40    0.50
  -7  -5   1    4.60    0.40
  -7  -5   1    4.30    0.30
  -7  -5   1    4.80    0.40
  -7  -5   1    4.70    0.60
  -7  -5   1    4.50    0.50
   8   5  -1    8.40    0.70
   8   5  -1    8.60    0.70
   8   5  -1    8.60    0.80
   8   5  -1    8.40    0.70
  -8  -5   1   10.40    0.70
  -8  -5   1   10.80    1.00
  -8  -5   1    9.30    0.70
  -8  -5   1    9.00    0.90
   9   5  -1    2.50    0.40
   9   5  -1    2.90    0.30
   9   5  -1    2.50    0.40
  -9  -5   1    2.60    0.40
  -9  -5   1    1.60    0.40
  -9  -5   1    2.30    0.30
  -9  -5   1    2.80    0.50
  10   5  -1   -0.10    0.10
  10   5  -1   -0.10    0.20
  10   5  -1    0.00    0.30
 -10  -5   1    0.40    0.30
 -10  -5   1   -0.10    0.20
 -10  -5   1   -0.10    0.20
 -10  -5   1    0.00    0.10
  11   5  -1   -0.30    0.30
  11   5  -1   -0.10    0.20
  11   5  -1    0.00    0.20
 -11  -5   1    0.00    0.10
 -11  -5   1    0.10    0.30
 -11  -5   1    0.10    0.30
  12   5  -1    0.00    0.20
 -12  -5   1    0.60    0.20
 -12  -5   1    0.70    0.40
 -12   6  -1    0.20    0.40
  12  -6   1    0.10    0.20
  12  -6   1   -0.20    0.40
 -11   6  -1    0.10    0.30
 -11   6  -1   -0.40    0.40
  11  -6   1   -0.10    0.40
  11  -6   1    0.10    0.30
  11  -6   1    0.20    0.20
 -10   6  -1    0.00    0.30
 -10   6  -1    0.00    0.30
 -10   6  -1   -0.50    0.30
 -10   6  -1    0.10    0.20
  10  -6   1    0.00    0.40
  10  -6   1    0.10    0.20
  10  -6   1    0.60    0.20
  -9   6  -1    1.20    0.40
  -9   6  -1    1.50    0.30
  -9   6  -1    1.40    0.30
  -9   6  -1    1.10    0.40
   9  -6   1    1.80    0.20
   9  -6   1    0.30    0.40
   9  -6   1    1.50    0.30
  -8   6  -1    2.30    0.40
  -8   6  -1    3.30    0.60
  -8   6  -1    2.70    0.50
  -8   6  -1    3.40    0.60
  -8   6  -1    2.60    0.30
   8  -6   1    2.70    0.40
   8  -6   1    2.80    0.30
   8  -6   1    1.90    0.50
  -7   6  -1    2.40    0.30
  -7   6  -1    2.10    0.40
  -7   6  -1    2.40    0.50
  -7   6  -1    2.70    0.20
  -7   6  -1    2.20    0.40
  -7   6  -1    2.20    0.30
  -7   6  -1    2.90    0.50
   7  -6   1    2.50    0.40
   7  -6   1    2.50    0.30
   7  -6   1    2.30    0.50
  -6   6  -1    3.00    0.40
  -6   6  -1    3.70    0.60
  -6   6  -1    2.40    0.20
  -6   6  -1    2.60    0.30
  -6   6  -1    2.50    0.40
  -6   6  -1    2.50    0.30
  -6   6  -1    2.40    0.30
   6  -6   1    2.30    0.30
   6  -6   1    2.00    0.20
   6  -6   1    2.50    0.30
   6  -6   1    2.50    0.40
   6  -6   1    2.40    0.30
  -5   6  -1    8.50    0.90
  -5   6  -1    9.00    0.70
  -5   6  -1    7.90    0.80
  -5   6  -1    8.00    0.60
  -5   6  -1    8.80    0.60
  -5   6  -1    8.70    0.80
  -5   6  -1    9.20    0.90
  -5   6  -1    8.90    0.70
   5  -6   1    9.10    0.90
   5  -6   1    9.20    0.60
   5  -6   1    7.80    0.60
   5  -6   1    8.70    0.80
   5  -6   1    7.60    0.60
   5  -6   1    8.20    0.80
  -4   6  -1   54.19    4.20
  -4   6  -1   53.39    3.80
  -4   6  -1   48.80    3.30
  -4   6  -1   51.59    3.80
  -4   6  -1   52.69    3.50
  -4   6  -1   49.40    4.90
  -4   6  -1   53.19    3.50
  -4   6  -1   54.49    3.60
   4  -6   1   52.99    3.60
   4  -6   1   49.60    3.40
   4  -6   1   52.99    3.70
   4  -6   1   55.09    4.60
   4  -6   1   47.10    3.60
   4  -6   1   57.89    4.60
  -3   6  -1    0.30    0.20
  -3   6  -1    0.30    0.10
  -3   6  -1    0.50    0.10
  -3   6  -1    0.50    0.20
  -3   6  -1    0.40    0.10
  -3   6  -1    0.60    0.30
  -3   6  -1    0.40    0.20
  -3   6  -1    0.50    0.20
   3  -6   1    0.50    0.10
   3  -6   1    0.50    0.30
   3  -6   1    0.40    0.10
   3  -6   1    0.50    0.20
   3  -6   1    0.40    0.10
  -2   6  -1   30.40    2.10
  -2   6  -1   30.90    2.00
  -2   6  -1   30.00    2.90
  -2   6  -1   31.60    2.30
  -2   6  -1   30.60    2.10
  -2   6  -1   30.50    2.10
  -2   6  -1   29.80    2.20
   2  -6   1   30.50    2.10
   2  -6   1   29.80    2.70
   2  -6   1   31.00    2.10
   2  -6   1   31.60    2.00
  -1   6  -1  107.69   10.20
  -1   6  -1  113.29    7.40
  -1   6  -1  112.89    7.40
  -1   6  -1  110.99    7.00
  -1   6  -1  110.79    7.80
  -1   6  -1  109.99    7.40
  -1   6  -1   96.69    7.50
  -1   6  -1  116.89    7.60
   1  -6   1  118.69    7.20
   1  -6   1  104.89    9.70
   1  -6   1  113.39    7.50
   0   6  -1   77.19    4.80
   0   6  -1   73.99    5.30
   0   6  -1   75.59    5.10
   0   6  -1   80.29    5.10
   0   6  -1   76.49    5.10
   0   6  -1   77.39    5.30
   0  -6   1   73.39    5.10
   0  -6   1   68.69    6.70
   0  -6   1   79.69    4.90
   1   6  -1  169.98   11.10
   1   6  -1  161.38   11.00
   1   6  -1  159.48   11.20
   1   6  -1  159.38   11.50
   1   6  -1  163.88   10.40
   1   6  -1  169.38   10.90
  -1  -6   1  163.18   11.10
  -1  -6   1  164.78   10.80
   2   6  -1   14.70    1.10
   2   6  -1   14.90    1.00
   2   6  -1   14.20    1.10
   2   6  -1   15.00    1.00
   2   6  -1   14.80    1.00
   2   6  -1   14.30    1.10
  -2  -6   1   13.90    1.00
  -2  -6   1   15.00    1.00
   3   6  -1   14.50    1.10
   3   6  -1   15.00    1.10
   3   6  -1   16.10    1.10
   3   6  -1   15.70    1.20
   3   6  -1   15.80    1.00
   3   6  -1   16.60    1.10
  -3  -6   1   15.70    1.00
  -3  -6   1   15.30    1.00
  -3  -6   1   14.90    1.10
  -3  -6   1   15.50    1.10
  -3  -6   1   12.40    1.30
  -3  -6   1   12.50    1.50
   4   6  -1    6.90    0.40
   4   6  -1    6.00    0.50
   4   6  -1    6.30    0.50
   4   6  -1    6.80    0.50
   4   6  -1    5.70    0.60
   4   6  -1    6.30    0.50
   4   6  -1    5.70    0.60
  -4  -6   1    5.80    0.40
  -4  -6   1    5.90    0.50
  -4  -6   1    5.20    0.60
  -4  -6   1    6.20    0.40
  -4  -6   1    6.30    0.50
  -4  -6   1    5.70    0.70
   5   6  -1    0.90    0.20
   5   6  -1    0.90    0.20
   5   6  -1    1.10    0.20
   5   6  -1    1.10    0.20
   5   6  -1    1.10    0.20
   5   6  -1    1.10    0.20
   5   6  -1    1.20    0.30
  -5  -6   1    1.00    0.10
  -5  -6   1    0.90    0.20
  -5  -6   1    1.10    0.20
  -5  -6   1    0.90    0.30
  -5  -6   1    0.90    0.10
  -5  -6   1    0.90    0.20
   6   6  -1    0.10    0.20
   6   6  -1    0.20    0.10
   6   6  -1    0.30    0.20
   6   6  -1    0.40    0.20
   6   6  -1    0.30    0.20
   6   6  -1    0.10    0.20
   6   6  -1    0.30    0.10
  -6  -6   1    0.00    0.10
  -6  -6   1    0.00    0.20
  -6  -6   1    0.00    0.20
  -6  -6   1    0.10    0.10
  -6  -6   1    0.20    0.20
  -6  -6   1    0.10    0.10
   7   6  -1    0.20    0.20
   7   6  -1    0.20    0.10
   7   6  -1   -0.10    0.20
   7   6  -1    0.00    0.20
  -7  -6   1    0.30    0.20
  -7  -6   1    0.10    0.10
  -7  -6   1    0.20    0.20
  -7  -6   1    0.30    0.20
  -7  -6   1    0.30    0.10
   8   6  -1    0.80    0.20
   8   6  -1    0.80    0.20
   8   6  -1    0.40    0.20
   8   6  -1    0.80    0.30
  -8  -6   1    0.60    0.30
  -8  -6   1    0.80    0.30
  -8  -6   1    0.60    0.20
  -8  -6   1    0.90    0.20
   9   6  -1   -0.10    0.20
   9   6  -1   -0.20    0.30
   9   6  -1    0.00    0.10
   9   6  -1   -0.20    0.20
  -9  -6   1   -0.10    0.20
  -9  -6   1   -0.10    0.10
  -9  -6   1    0.10    0.30
  -9  -6   1    0.40    0.20
  10   6  -1    0.30    0.20
  10   6  -1    0.70    0.30
  10   6  -1    0.50    0.20
 -10  -6   1    0.40    0.30
 -10  -6   1    0.60    0.30
 -10  -6   1   -0.20    0.20
 -10  -6   1    0.30    0.20
  11   6  -1    0.40    0.20
  11   6  -1    0.10    0.20
  11   6  -1   -0.60    0.30
 -11  -6   1   -0.10    0.20
 -11  -6   1   -0.10    0.10
 -11  -6   1    0.00    0.30
  12   6  -1    0.00    0.30
 -12  -6   1    0.10    0.20
 -12  -6   1   -0.10    0.30
 -12  -6   1    0.20    0.30
 -12   7  -1   -0.20    0.40
  12  -7   1    0.00    0.20
  12  -7   1    0.10    0.40
 -11   7  -1    0.00    0.40
 -11   7  -1    0.50    0.40
  11  -7   1    0.50    0.50
  11  -7   1    0.20    0.20
 -10   7  -1    4.20    0.70
 -10   7  -1    4.30    0.70
  10  -7   1    3.50    0.70
  10  -7   1    3.70    0.50
  10  -7   1    3.50    0.40
  -9   7  -1    0.10    0.20
  -9   7  -1    0.90    0.40
  -9   7  -1    0.30    0.40
   9  -7   1    0.40    0.20
   9  -7   1    0.90    0.30
   9  -7   1    0.00    0.40
  -8   7  -1    0.20    0.20
  -8   7  -1    0.20    0.30
  -8   7  -1    0.00    0.30
  -8   7  -1    0.20    0.40
  -8   7  -1    0.20    0.20
   8  -7   1    0.00    0.20
   8  -7   1    0.10    0.40
   8  -7   1   -0.10    0.10
  -7   7  -1   20.20    1.30
  -7   7  -1   21.40    1.40
  -7   7  -1   20.20    1.70
  -7   7  -1   19.70    2.00
  -7   7  -1   21.00    1.40
  -7   7  -1   18.70    1.60
  -7   7  -1   21.40    1.70
   7  -7   1   17.90    1.90
   7  -7   1   18.30    1.80
   7  -7   1   18.80    1.30
  -6   7  -1    2.90    0.30
  -6   7  -1    3.30    0.50
  -6   7  -1    2.70    0.30
  -6   7  -1    4.00    0.70
  -6   7  -1    2.50    0.40
  -6   7  -1    2.80    0.50
  -6   7  -1    3.00    0.50
  -6   7  -1    2.90    0.30
   6  -7   1    2.80    0.40
   6  -7   1    2.50    0.30
   6  -7   1    2.80    0.50
   6  -7   1    3.40    0.30
  -5   7  -1    5.20    0.60
  -5   7  -1    5.40    0.40
  -5   7  -1    5.60    0.50
  -5   7  -1    5.10    0.60
  -5   7  -1    4.70    0.40
  -5   7  -1    5.70    0.60
  -5   7  -1    4.90    0.50
  -5   7  -1    4.10    0.70
   5  -7   1    4.90    0.40
   5  -7   1    5.50    0.50
   5  -7   1    5.10    0.40
   5  -7   1    5.40    0.60
  -4   7  -1   52.29    3.60
  -4   7  -1   50.49    3.70
  -4   7  -1   50.59    3.50
  -4   7  -1   48.20    4.80
  -4   7  -1   53.39    4.20
  -4   7  -1   52.19    3.50
  -4   7  -1   48.80    3.30
  -4   7  -1   51.79    3.70
   4  -7   1   57.19    4.60
   4  -7   1   49.80    3.50
   4  -7   1   57.59    3.70
   4  -7   1   46.20    3.50
   4  -7   1   50.19    3.40
   4  -7   1   53.49    4.60
  -3   7  -1    9.60    1.00
  -3   7  -1   10.40    0.80
  -3   7  -1   10.20    0.70
  -3   7  -1   10.60    0.70
  -3   7  -1   10.70    0.80
  -3   7  -1   11.60    0.80
  -3   7  -1   10.80    0.90
  -3   7  -1    9.10    1.00
   3  -7   1   10.60    0.70
   3  -7   1   11.00    1.00
   3  -7   1   12.10    0.90
   3  -7   1    9.50    0.70
   3  -7   1   10.00    0.70
  -2   7  -1   72.99    5.20
  -2   7  -1   71.79    4.70
  -2   7  -1   76.89    5.00
  -2   7  -1   74.29    4.90
  -2   7  -1   71.59    4.90
  -2   7  -1   68.79    6.80
  -2   7  -1   76.49    5.10
   2  -7   1   74.39    5.00
   2  -7   1   71.29    4.80
   2  -7   1   70.49    6.40
   2  -7   1   74.19    5.00
  -1   7  -1   31.80    2.40
  -1   7  -1   33.90    2.40
  -1   7  -1   35.50    2.40
  -1   7  -1   35.30    2.50
  -1   7  -1   34.80    2.30
  -1   7  -1   36.20    2.20
  -1   7  -1   35.00    2.50
   1  -7   1   34.60    2.40
   1  -7   1   34.00    3.10
   1  -7   1   36.60    2.30
   0   7  -1   16.20    1.10
   0   7  -1   16.00    1.30
   0   7  -1   15.70    1.10
   0   7  -1   16.10    1.20
   0   7  -1   17.30    1.20
   0   7  -1   16.50    1.20
   0  -7   1   14.50    1.50
   0  -7   1   16.50    1.10
   1   7  -1   12.40    0.90
   1   7  -1   12.00    0.90
   1   7  -1   11.60    0.90
   1   7  -1   12.10    0.80
   1   7  -1   12.10    1.00
   1   7  -1   12.50    0.80
  -1  -7   1   11.30    0.80
  -1  -7   1   11.90    0.90
  -1  -7   1   12.00    0.80
   2   7  -1   31.00    2.00
   2   7  -1   28.40    2.10
   2   7  -1   30.30    2.10
   2   7  -1   29.90    1.90
   2   7  -1   28.30    2.20
   2   7  -1   29.40    2.10
  -2  -7   1   29.30    2.00
  -2  -7   1   30.50    2.00
  -2  -7   1   29.20    2.00
   3   7  -1   29.40    2.30
   3   7  -1   32.30    2.20
   3   7  -1   32.20    2.30
   3   7  -1   30.80    2.20
   3   7  -1   31.50    2.20
   3   7  -1   33.40    2.10
  -3  -7   1   32.60    2.20
  -3  -7   1   33.20    2.20
  -3  -7   1   31.70    2.20
  -3  -7   1   32.90    2.10
   4   7  -1   13.00    0.90
   4   7  -1   13.10    1.00
   4   7  -1   12.50    1.00
   4   7  -1   12.60    1.00
   4   7  -1   13.30    0.90
   4   7  -1   13.40    0.90
  -4  -7   1   12.40    0.90
  -4  -7   1   13.50    0.90
  -4  -7   1   10.70    1.30
  -4  -7   1   13.00    0.90
  -4  -7   1   13.30    0.90
   5   7  -1    5.20    0.50
   5   7  -1    5.80    0.60
   5   7  -1    5.90    0.40
   5   7  -1    5.20    0.50
   5   7  -1    5.80    0.50
   5   7  -1    5.70    0.60
   5   7  -1    5.60    0.40
  -5  -7   1    5.40    0.40
  -5  -7   1    5.10    0.60
  -5  -7   1    5.60    0.40
  -5  -7   1    5.50    0.50
  -5  -7   1    5.20    0.40
  -5  -7   1    5.50    0.70
   6   7  -1    0.90    0.20
   6   7  -1    0.70    0.20
   6   7  -1    0.50    0.30
   6   7  -1    0.60    0.10
   6   7  -1    0.80    0.20
   6   7  -1    0.60    0.10
  -6  -7   1    0.80    0.20
  -6  -7   1    0.70    0.10
  -6  -7   1    0.70    0.10
  -6  -7   1    0.50    0.10
  -6  -7   1    0.70    0.30
  -6  -7   1    0.50    0.20
   7   7  -1    1.80    0.30
   7   7  -1    1.00    0.40
   7   7  -1    1.30    0.20
   7   7  -1    1.20    0.20
   7   7  -1    1.20    0.30
  -7  -7   1    0.90    0.20
  -7  -7   1    0.90    0.30
  -7  -7   1    1.30    0.20
  -7  -7   1    1.20    0.30
   8   7  -1    1.30    0.40
   8   7  -1    0.90    0.30
   8   7  -1    1.20    0.30
   8   7  -1    1.20    0.20
  -8  -7   1    0.90    0.20
  -8  -7   1    1.40    0.40
  -8  -7   1    1.90    0.40
  -8  -7   1    0.40    0.20
   9   7  -1    1.00    0.30
   9   7  -1    0.90    0.20
   9   7  -1    0.70    0.30
   9   7  -1    0.50    0.20
  -9  -7   1    0.70    0.20
  -9  -7   1    1.10    0.30
  -9  -7   1    1.20    0.40
  -9  -7   1    0.40    0.30
  10   7  -1    0.00    0.20
  10   7  -1    0.60    0.30
  10   7  -1   -0.20    0.20
 -10  -7   1    0.10    0.10
 -10  -7   1    0.30    0.30
 -10  -7   1   -0.30    0.20
 -10  -7   1    0.10    0.30
  11   7  -1    0.20    0.30
  11   7  -1    0.40    0.30
  11   7  -1    0.20    0.20
 -11  -7   1    0.10    0.30
 -11  -7   1    0.10    0.20
 -11  -7   1    0.10    0.30
 -11  -7   1    0.30    0.30
  12   7  -1   -0.10    0.30
 -12  -7   1   -0.10    0.30
 -12  -7   1   -0.10    0.30
 -12  -7   1   -0.10    0.20
 -11   8  -1   -0.20    0.40
 -11   8  -1    0.20    0.40
  11  -8   1    0.40    0.20
  11  -8   1    0.60    0.50
 -10   8  -1    1.20    0.50
 -10   8  -1    1.20    0.50
  10  -8   1    1.20    0.30
  10  -8   1    0.70    0.40
  10  -8   1    1.50    0.30
  -9   8  -1    0.60    0.30
  -9   8  -1    0.40    0.40
   9  -8   1    0.50    0.20
   9  -8   1    0.40    0.40
   9  -8   1    0.70    0.20
  -8   8  -1    0.90    0.20
  -8   8  -1    0.40    0.30
  -8   8  -1    1.20    0.40
   8  -8   1    1.00    0.30
   8  -8   1    1.20    0.20
   8  -8   1    1.30    0.40
  -7   8  -1   21.80    1.50
  -7   8  -1   22.80    1.50
  -7   8  -1   21.70    1.40
  -7   8  -1   22.70    1.80
  -7   8  -1   19.70    2.10
  -7   8  -1   20.80    1.70
   7  -8   1   19.90    2.00
   7  -8   1   20.20    1.40
   7  -8   1   20.00    1.90
  -6   8  -1    2.10    0.20
  -6   8  -1    2.60    0.40
  -6   8  -1    3.10    0.30
  -6   8  -1    2.30    0.40
  -6   8  -1    1.90    0.60
  -6   8  -1    2.10    0.40
  -6   8  -1    2.20    0.40
   6  -8   1    2.10    0.40
   6  -8   1    2.00    0.30
   6  -8   1    2.80    0.30
   6  -8   1    2.60    0.30
  -5   8  -1    6.10    0.70
  -5   8  -1    6.30    0.80
  -5   8  -1    7.00    0.60
  -5   8  -1    6.20    0.50
  -5   8  -1    5.80    0.60
  -5   8  -1    6.60    0.60
  -5   8  -1    5.80    0.70
  -5   8  -1    6.50    0.50
   5  -8   1    6.70    0.70
   5  -8   1    6.40    0.50
   5  -8   1    6.50    0.50
   5  -8   1    6.30    0.60
  -4   8  -1   95.39    6.40
  -4   8  -1  103.39    7.00
  -4   8  -1   91.29    9.30
  -4   8  -1   99.29    6.70
  -4   8  -1  100.39    7.10
  -4   8  -1  100.39    6.70
  -4   8  -1   97.29    6.80
  -4   8  -1  107.19    8.10
   4  -8   1   94.39    6.50
   4  -8   1  100.29    8.80
   4  -8   1   98.69    6.80
   4  -8   1  109.29    8.80
  -3   8  -1   36.90    2.40
  -3   8  -1   35.50    3.50
  -3   8  -1   39.00    3.00
  -3   8  -1   37.10    2.60
  -3   8  -1   39.50    2.60
  -3   8  -1   37.00    2.70
  -3   8  -1   37.00    2.50
  -3   8  -1   39.50    2.80
   3  -8   1   36.50    2.60
   3  -8   1   41.50    2.80
   3  -8   1   35.50    2.50
   3  -8   1   36.30    2.60
   3  -8   1   38.30    3.30
  -2   8  -1   52.19    3.50
  -2   8  -1   50.39    4.10
  -2   8  -1   53.29    3.70
  -2   8  -1   51.99    3.70
  -2   8  -1   51.19    3.30
  -2   8  -1   54.49    3.50
  -2   8  -1   47.70    4.80
  -2   8  -1   49.30    3.40
   2  -8   1   50.39    3.30
   2  -8   1   51.49    3.50
   2  -8   1   49.40    4.50
  -1   8  -1  300.37   19.80
  -1   8  -1  296.67   20.30
  -1   8  -1  272.37   20.10
  -1   8  -1  310.17   23.90
  -1   8  -1  295.47   19.70
  -1   8  -1  291.77   19.70
  -1   8  -1  304.07   20.80
  -1   8  -1  302.17   18.80
   1  -8   1  280.17   25.90
   1  -8   1  303.97   19.20
   1  -8   1  303.17   20.10
   0   8  -1   47.10    3.40
   0   8  -1   50.89    3.40
   0   8  -1   51.49    3.60
   0   8  -1   52.19    3.40
   0   8  -1   50.39    3.20
   0   8  -1   49.70    3.60
   0  -8   1   51.49    3.40
   0  -8   1   46.30    4.50
   0  -8   1   50.79    3.30
   1   8  -1  105.29    6.30
   1   8  -1  101.39    6.80
   1   8  -1   97.19    6.60
   1   8  -1  105.69    6.70
   1   8  -1   98.29    6.90
   1   8  -1   96.99    6.60
  -1  -8   1   82.79    8.70
  -1  -8   1   98.19    6.70
  -1  -8   1   98.09    6.50
  -1  -8   1   98.89    6.40
   2   8  -1  311.27   22.00
   2   8  -1  316.07   21.60
   2   8  -1  331.47   20.50
   2   8  -1  338.77   21.90
   2   8  -1  308.47   21.40
   2   8  -1  320.27   22.60
  -2  -8   1  333.97   20.90
  -2  -8   1  321.97   21.90
   3   8  -1   11.20    0.80
   3   8  -1   10.60    0.80
   3   8  -1   10.90    0.70
   3   8  -1   10.20    0.80
   3   8  -1   11.30    0.90
   3   8  -1   11.30    0.80
  -3  -8   1    8.70    1.10
  -3  -8   1   11.30    0.80
  -3  -8   1   10.80    0.80
  -3  -8   1    9.90    0.80
  -3  -8   1   11.10    0.70
   4   8  -1   61.39    4.20
   4   8  -1   63.09    4.20
   4   8  -1   61.29    4.40
   4   8  -1   60.89    4.40
   4   8  -1   65.29    4.00
   4   8  -1   60.29    4.20
  -4  -8   1   60.59    4.10
  -4  -8   1   62.69    4.20
  -4  -8   1   62.69    4.20
  -4  -8   1   59.79    4.00
   5   8  -1   91.59    6.10
   5   8  -1   89.29    6.30
   5   8  -1   88.99    6.10
   5   8  -1   89.99    6.00
   5   8  -1   85.99    6.20
   5   8  -1   96.19    5.70
  -5  -8   1   80.39    8.30
  -5  -8   1   91.09    6.10
  -5  -8   1   91.39    5.90
   6   8  -1    1.00    0.30
   6   8  -1    1.40    0.30
   6   8  -1    0.90    0.20
   6   8  -1    1.50    0.30
   6   8  -1    1.10    0.20
   6   8  -1    1.20    0.20
  -6  -8   1    1.00    0.30
  -6  -8   1    1.00    0.20
  -6  -8   1    1.00    0.10
  -6  -8   1    0.70    0.20
  -6  -8   1    0.90    0.30
   7   8  -1   14.60    1.10
   7   8  -1   14.80    1.20
   7   8  -1   13.20    1.20
   7   8  -1   14.00    1.10
   7   8  -1   14.80    1.10
  -7  -8   1   15.70    1.50
  -7  -8   1   14.60    1.10
  -7  -8   1   14.80    1.10
   8   8  -1   10.50    0.90
   8   8  -1   11.10    0.80
   8   8  -1   10.50    1.00
   8   8  -1   11.60    0.90
  -8  -8   1   11.40    0.90
  -8  -8   1   11.40    1.20
  -8  -8   1    8.50    1.00
   9   8  -1    0.20    0.20
   9   8  -1    0.10    0.10
   9   8  -1   -0.10    0.30
   9   8  -1    0.10    0.20
  -9  -8   1    0.50    0.30
  -9  -8   1    0.10    0.10
  -9  -8   1    0.60    0.30
  -9  -8   1   -0.20    0.20
  10   8  -1    1.00    0.30
  10   8  -1    1.50    0.40
  10   8  -1    1.00    0.20
 -10  -8   1    1.20    0.30
 -10  -8   1    0.90    0.30
 -10  -8   1    1.50    0.40
 -10  -8   1    0.70    0.20
  11   8  -1    1.60    0.50
  11   8  -1    1.60    0.40
 -11  -8   1    2.60    0.50
 -11  -8   1    1.40    0.40
 -11  -8   1    2.60    0.40
 -12  -8   1   -0.50    0.30
 -12  -8   1   -0.40    0.30
 -12  -8   1    0.10    0.20
 -11   9  -1   -0.40    0.40
 -11   9  -1    0.30    0.40
  11  -9   1    0.50    0.20
  11  -9   1    0.60    0.50
 -10   9  -1    1.60    0.50
 -10   9  -1    2.20    0.50
  10  -9   1    1.20    0.50
  10  -9   1    2.20    0.30
  -9   9  -1    0.20    0.40
  -9   9  -1    0.00    0.30
   9  -9   1    0.60    0.30
   9  -9   1    0.00    0.20
   9  -9   1    0.00    0.30
  -8   9  -1    0.10    0.30
  -8   9  -1   -0.10    0.30
   8  -9   1    0.10    0.20
   8  -9   1   -0.10    0.30
   8  -9   1    0.00    0.20
  -7   9  -1    3.40    0.60
  -7   9  -1    3.90    0.60
  -7   9  -1    3.80    0.50
  -7   9  -1    4.10    0.80
  -7   9  -1    3.80    0.30
   7  -9   1    4.80    0.60
   7  -9   1    3.60    0.40
   7  -9   1    3.40    0.50
  -6   9  -1   22.00    1.50
  -6   9  -1   20.10    2.20
  -6   9  -1   21.90    1.40
  -6   9  -1   22.40    1.70
  -6   9  -1   22.40    1.90
  -6   9  -1   22.80    1.60
  -6   9  -1   23.60    1.70
   6  -9   1   22.80    1.50
   6  -9   1   20.70    1.50
   6  -9   1   22.30    2.10
   6  -9   1   21.00    2.00
  -5   9  -1    7.90    0.90
  -5   9  -1    7.60    0.50
  -5   9  -1    7.60    0.60
  -5   9  -1    7.70    0.70
  -5   9  -1    7.40    0.70
  -5   9  -1    7.70    0.70
  -5   9  -1    7.80    0.90
   5  -9   1    7.60    0.80
   5  -9   1    7.50    0.60
   5  -9   1    6.80    0.60
   5  -9   1    7.70    0.70
  -4   9  -1   13.60    1.00
  -4   9  -1   13.80    1.10
  -4   9  -1   15.10    1.30
  -4   9  -1   13.20    1.10
  -4   9  -1   12.80    1.00
  -4   9  -1   13.20    0.90
  -4   9  -1   13.00    1.40
   4  -9   1   12.60    0.90
   4  -9   1   13.20    1.30
   4  -9   1   13.30    1.00
   4  -9   1   15.10    1.30
  -3   9  -1    2.20    0.40
  -3   9  -1    2.30    0.40
  -3   9  -1    1.90    0.30
  -3   9  -1    2.00    0.30
  -3   9  -1    2.20    0.20
  -3   9  -1    2.80    0.50
  -3   9  -1    2.20    0.20
   3  -9   1    2.20    0.30
   3  -9   1    2.30    0.20
   3  -9   1    3.00    0.50
   3  -9   1    1.90    0.20
  -2   9  -1    6.90    0.60
  -2   9  -1    8.60    0.60
  -2   9  -1    8.20    0.90
  -2   9  -1    8.80    0.70
  -2   9  -1    8.60    0.60
  -2   9  -1    8.70    0.90
  -2   9  -1    9.50    0.70
  -2   9  -1    8.20    0.70
  -2   9  -1    9.40    0.70
   2  -9   1    8.70    0.60
   2  -9   1    8.10    0.60
   2  -9   1    8.50    0.80
  -1   9  -1    9.70    0.80
  -1   9  -1    9.10    0.70
  -1   9  -1    9.30    0.70
  -1   9  -1    9.80    0.90
  -1   9  -1    9.80    0.80
  -1   9  -1    9.40    0.80
  -1   9  -1   10.20    0.80
   1  -9   1    8.30    0.90
   1  -9   1    9.80    0.70
   1  -9   1    9.80    0.70
   0   9  -1    1.50    0.20
   0   9  -1    1.70    0.30
   0   9  -1    1.70    0.40
   0   9  -1    1.10    0.30
   0   9  -1    1.50    0.30
   0   9  -1    1.50    0.20
   0  -9   1    1.60    0.30
   0  -9   1    1.20    0.10
   0  -9   1    1.20    0.20
   1   9  -1    3.50    0.40
   1   9  -1    4.10    0.40
   1   9  -1    4.00    0.30
   1   9  -1    4.70    0.60
   1   9  -1    3.60    0.40
   1   9  -1    4.10    0.30
  -1  -9   1    3.60    0.50
  -1  -9   1    4.20    0.30
  -1  -9   1    4.30    0.40
  -1  -9   1    3.90    0.30
   2   9  -1   16.60    1.30
   2   9  -1   18.20    1.20
   2   9  -1   16.90    1.40
   2   9  -1   15.80    1.20
   2   9  -1   17.10    1.10
   2   9  -1   15.80    1.20
  -2  -9   1   16.90    1.10
  -2  -9   1   16.80    1.20
  -2  -9   1   16.30    1.20
   3   9  -1    6.70    0.50
   3   9  -1    6.60    0.50
   3   9  -1    5.60    0.70
   3   9  -1    5.80    0.50
   3   9  -1    6.00    0.60
   3   9  -1    5.50    0.60
  -3  -9   1    6.40    0.40
  -3  -9   1    5.80    0.50
  -3  -9   1    6.50    0.50
  -3  -9   1    5.60    0.50
  -3  -9   1    4.20    0.70
   4   9  -1    1.10    0.20
   4   9  -1    1.10    0.20
   4   9  -1    0.90    0.20
   4   9  -1    0.70    0.30
   4   9  -1    1.00    0.20
   4   9  -1    0.80    0.30
  -4  -9   1    1.00    0.20
  -4  -9   1    1.20    0.10
  -4  -9   1    1.20    0.20
  -4  -9   1    1.00    0.20
  -4  -9   1    1.00    0.20
  -4  -9   1    1.40    0.30
   5   9  -1    0.10    0.20
   5   9  -1    0.30    0.20
   5   9  -1    0.30    0.10
   5   9  -1   -0.20    0.20
   5   9  -1    0.00    0.10
   5   9  -1   -0.20    0.20
  -5  -9   1   -0.10    0.20
  -5  -9   1    0.30    0.20
  -5  -9   1    0.20    0.20
  -5  -9   1    0.20    0.10
  -5  -9   1    0.20    0.10
   6   9  -1    0.50    0.20
   6   9  -1    0.50    0.30
   6   9  -1    0.20    0.10
   6   9  -1    0.50    0.10
   6   9  -1    0.60    0.20
   6   9  -1   -0.10    0.20
  -6  -9   1    0.10    0.20
  -6  -9   1    0.60    0.10
  -6  -9   1    0.20    0.30
  -6  -9   1    0.30    0.10
  -6  -9   1   -0.10    0.20
   7   9  -1    2.60    0.40
   7   9  -1    2.40    0.50
   7   9  -1    3.20    0.40
   7   9  -1    2.80    0.30
  -7  -9   1    2.50    0.40
  -7  -9   1    1.60    0.40
  -7  -9   1    3.00    0.50
  -7  -9   1    2.30    0.30
   8   9  -1    3.50    0.60
   8   9  -1    3.60    0.50
   8   9  -1    3.30    0.40
   8   9  -1    3.70    0.40
  -8  -9   1    4.30    0.60
  -8  -9   1    2.60    0.50
  -8  -9   1    3.70    0.50
  -8  -9   1    4.30    0.40
   9   9  -1    0.40    0.40
   9   9  -1    0.40    0.20
   9   9  -1    0.30    0.20
   9   9  -1    0.30    0.30
  -9  -9   1    0.40    0.30
  -9  -9   1    0.10    0.20
  -9  -9   1    0.30    0.20
  -9  -9   1    0.50    0.30
  10   9  -1    0.30    0.40
  10   9  -1    0.10    0.20
  10   9  -1    0.00    0.20
 -10  -9   1    0.20    0.30
 -10  -9   1    0.10    0.30
 -10  -9   1   -0.20    0.30
 -10  -9   1   -0.10    0.10
  11   9  -1    0.40    0.30
  11   9  -1    1.00    0.40
 -11  -9   1    0.10    0.30
 -11  -9   1   -0.20    0.20
 -11  -9   1    0.10    0.20
 -11  10  -1    0.00    0.40
 -11  10  -1    0.10    0.40
  11 -10   1   -0.20    0.50
  11 -10   1    0.00    0.20
 -10  10  -1    0.00    0.40
 -10  10  -1    0.10    0.40
  10 -10   1    0.30    0.40
  10 -10   1   -0.10    0.20
  -9  10  -1    0.30    0.40
  -9  10  -1    0.10    0.30
   9 -10   1    0.00    0.30
   9 -10   1    0.20    0.20
  -8  10  -1   -0.10    0.30
  -8  10  -1   -0.20    0.30
   8 -10   1    0.00    0.20
   8 -10   1    0.00    0.20
   8 -10   1    0.10    0.30
  -7  10  -1    0.50    0.30
  -7  10  -1    0.60    0.40
  -7  10  -1    0.80    0.40
  -7  10  -1    0.60    0.20
   7 -10   1    0.30    0.20
   7 -10   1    0.50    0.20
   7 -10   1    0.60    0.40
   7 -10   1    0.40    0.20
  -6  10  -1    1.10    0.30
  -6  10  -1    1.10    0.20
  -6  10  -1    1.60    0.40
  -6  10  -1    1.10    0.30
  -6  10  -1    0.70    0.50
   6 -10   1    0.90    0.20
   6 -10   1    0.70    0.30
   6 -10   1    1.00    0.20
   6 -10   1    1.40    0.20
  -5  10  -1    0.30    0.20
  -5  10  -1    0.80    0.30
  -5  10  -1    0.70    0.20
  -5  10  -1   -0.10    0.20
  -5  10  -1    0.20    0.30
  -5  10  -1   -0.10    0.40
  -5  10  -1    0.40    0.10
   5 -10   1    0.20    0.30
   5 -10   1    0.40    0.20
   5 -10   1    0.40    0.10
   5 -10   1    0.50    0.10
  -4  10  -1    0.30    0.10
  -4  10  -1   -0.20    0.40
  -4  10  -1    0.30    0.10
  -4  10  -1    0.50    0.20
  -4  10  -1    0.30    0.20
  -4  10  -1    0.40    0.30
  -4  10  -1    0.50    0.30
   4 -10   1    0.40    0.20
   4 -10   1    0.40    0.20
   4 -10   1    0.30    0.10
   4 -10   1    0.10    0.10
  -3  10  -1    0.00    0.10
  -3  10  -1    0.10    0.20
  -3  10  -1    0.30    0.10
  -3  10  -1    0.00    0.20
  -3  10  -1   -0.10    0.20
  -3  10  -1    0.30    0.20
  -3  10  -1    0.40    0.40
   3 -10   1    0.10    0.20
   3 -10   1    0.00    0.10
   3 -10   1    0.00    0.10
  -2  10  -1    1.50    0.30
  -2  10  -1    1.50    0.30
  -2  10  -1    2.10    0.50
  -2  10  -1    1.50    0.30
  -2  10  -1    1.60    0.20
  -2  10  -1    1.40    0.20
   2 -10   1    1.40    0.20
   2 -10   1    1.40    0.30
   2 -10   1    1.30    0.20
  -1  10  -1    0.30    0.10
  -1  10  -1    0.40    0.20
  -1  10  -1    0.70    0.30
  -1  10  -1    0.50    0.20
  -1  10  -1    0.80    0.40
  -1  10  -1    0.50    0.10
   1 -10   1    0.50    0.10
   1 -10   1    0.30    0.20
   1 -10   1    0.70    0.10
   0  10  -1    0.20    0.20
   0  10  -1    0.50    0.30
   0  10  -1    0.00    0.20
   0  10  -1    0.20    0.10
   0  10  -1    0.10    0.20
   0  10  -1    0.20    0.10
   0 -10   1    0.20    0.10
   0 -10   1    0.10    0.10
   0 -10   1    0.20    0.20
   1  10  -1    8.50    0.70
   1  10  -1    8.00    0.60
   1  10  -1    7.50    0.80
   1  10  -1    7.20    0.70
   1  10  -1    8.00    0.60
   1  10  -1    8.40    0.70
  -1 -10   1    7.90    0.60
  -1 -10   1    7.20    0.80
  -1 -10   1    6.90    0.70
  -1 -10   1    7.60    0.60
   2  10  -1    2.30    0.20
   2  10  -1    2.30    0.40
   2  10  -1    2.40    0.40
   2  10  -1    1.70    0.30
   2  10  -1    2.60    0.20
   2  10  -1    1.90    0.40
  -2 -10   1    2.70    0.20
  -2 -10   1    1.60    0.40
  -2 -10   1    2.40    0.40
  -2 -10   1    2.00    0.20
   3  10  -1    5.10    0.40
   3  10  -1    4.80    0.50
   3  10  -1    5.00    0.50
   3  10  -1    4.60    0.60
   3  10  -1    4.60    0.50
   3  10  -1    4.80    0.40
  -3 -10   1    5.10    0.50
  -3 -10   1    4.00    0.60
  -3 -10   1    5.20    0.40
  -3 -10   1    4.80    0.40
  -3 -10   1    5.50    0.40
   4  10  -1    0.20    0.20
   4  10  -1    0.80    0.20
   4  10  -1    0.80    0.20
   4  10  -1    0.60    0.10
   4  10  -1    0.80    0.30
   4  10  -1    1.00    0.40
  -4 -10   1    0.90    0.20
  -4 -10   1    0.50    0.30
  -4 -10   1    0.60    0.10
  -4 -10   1    0.60    0.20
   5  10  -1    0.00    0.20
   5  10  -1    0.10    0.20
   5  10  -1    0.00    0.30
   5  10  -1    0.30    0.10
   5  10  -1    0.20    0.10
   5  10  -1   -0.30    0.20
  -5 -10   1    0.20    0.10
  -5 -10   1    0.20    0.20
  -5 -10   1    0.30    0.30
  -5 -10   1    0.40    0.20
  -5 -10   1    0.10    0.10
   6  10  -1    3.90    0.60
   6  10  -1    4.10    0.40
   6  10  -1    5.10    0.50
   6  10  -1    4.30    0.50
   6  10  -1    4.30    0.50
   6  10  -1    4.40    0.40
  -6 -10   1    3.90    0.60
  -6 -10   1    4.80    0.30
  -6 -10   1    3.30    0.50
  -6 -10   1    4.20    0.40
  -6 -10   1    4.50    0.50
   7  10  -1   -0.10    0.20
   7  10  -1   -0.10    0.10
   7  10  -1    0.20    0.20
   7  10  -1   -0.10    0.30
  -7 -10   1    0.20    0.20
  -7 -10   1    0.00    0.20
  -7 -10   1   -0.10    0.10
  -7 -10   1    0.10    0.30
   8  10  -1    0.60    0.30
   8  10  -1    0.30    0.30
   8  10  -1   -0.10    0.30
   8  10  -1    0.40    0.20
  -8 -10   1    0.40    0.30
  -8 -10   1    0.60    0.20
  -8 -10   1    0.50    0.30
   9  10  -1    1.10    0.40
   9  10  -1    0.60    0.20
   9  10  -1    0.60    0.30
   9  10  -1    0.30    0.30
  -9 -10   1    0.50    0.20
  -9 -10   1    1.10    0.30
  -9 -10   1    0.80    0.30
  10  10  -1    0.30    0.40
  10  10  -1    0.70    0.20
  10  10  -1    0.20    0.30
 -10 -10   1    0.20    0.30
 -10 -10   1    0.40    0.20
 -10 -10   1    0.40    0.30
  11  10  -1    0.20    0.40
 -11 -10   1    0.30    0.20
 -11 -10   1   -0.10    0.20
 -11 -10   1    0.00    0.30
 -10  11  -1   -0.10    0.30
 -10  11  -1    0.20    0.40
  10 -11   1   -0.30    0.40
  10 -11   1    0.20    0.20
  -9  11  -1    1.50    0.50
  -9  11  -1    0.80    0.40
   9 -11   1    1.10    0.50
   9 -11   1    0.80    0.20
  -8  11  -1    0.70    0.40
  -8  11  -1    0.70    0.40
   8 -11   1    0.00    0.20
   8 -11   1    0.60    0.40
   8 -11   1    0.10    0.20
  -7  11  -1    0.90    0.40
  -7  11  -1    2.00    0.40
  -7  11  -1    0.80    0.40
  -7  11  -1    1.10    0.20
   7 -11   1    1.20    0.20
   7 -11   1    1.10    0.20
   7 -11   1    1.10    0.40
   7 -11   1    1.20    0.30
  -6  11  -1    0.30    0.50
  -6  11  -1    0.00    0.10
  -6  11  -1    0.00    0.30
  -6  11  -1   -0.10    0.30
  -6  11  -1    0.70    0.40
   6 -11   1    0.20    0.30
   6 -11   1    0.20    0.20
   6 -11   1    0.00    0.10
   6 -11   1    0.10    0.10
  -5  11  -1    0.20    0.30
  -5  11  -1    0.40    0.30
  -5  11  -1    0.20    0.30
  -5  11  -1    0.10    0.10
  -5  11  -1    0.30    0.50
   5 -11   1    0.30    0.30
   5 -11   1    0.50    0.20
   5 -11   1    0.50    0.20
   5 -11   1    0.40    0.20
  -4  11  -1   -0.10    0.10
  -4  11  -1    0.20    0.40
  -4  11  -1    0.00    0.30
  -4  11  -1   -0.10    0.20
  -4  11  -1    0.10    0.30
  -4  11  -1    0.10    0.20
   4 -11   1    0.10    0.10
   4 -11   1    0.60    0.30
   4 -11   1    0.60    0.20
   4 -11   1    0.10    0.10
  -3  11  -1    0.00    0.20
  -3  11  -1    0.20    0.40
  -3  11  -1    0.00    0.10
  -3  11  -1    0.00    0.20
  -3  11  -1    0.10    0.20
  -3  11  -1    0.10    0.10
  -3  11  -1    0.10    0.20
   3 -11   1    0.20    0.10
   3 -11   1    0.00    0.10
   3 -11   1   -0.10    0.20
  -2  11  -1    1.70    0.40
  -2  11  -1    1.80    0.20
  -2  11  -1    1.70    0.20
  -2  11  -1    1.10    0.50
  -2  11  -1    1.90    0.30
  -2  11  -1    2.30    0.40
   2 -11   1    1.90    0.20
   2 -11   1    1.40    0.20
   2 -11   1    1.90    0.40
  -1  11  -1    2.80    0.40
  -1  11  -1    3.10    0.60
  -1  11  -1    3.70    0.50
  -1  11  -1    3.60    0.50
  -1  11  -1    3.50    0.30
   1 -11   1    2.70    0.30
   1 -11   1    2.80    0.40
   1 -11   1    3.50    0.30
   0  11  -1    0.10    0.10
   0  11  -1    0.40    0.30
   0  11  -1    0.10    0.20
   0  11  -1    0.30    0.20
   0  11  -1   -0.20    0.30
   0  11  -1    0.00    0.10
   0 -11   1    0.10    0.10
   0 -11   1   -0.20    0.20
   0 -11   1    0.00    0.10
   0 -11   1    0.00    0.20
   1  11  -1    6.60    0.60
   1  11  -1    6.10    0.60
   1  11  -1    6.30    0.60
   1  11  -1    5.30    0.70
   1  11  -1    6.50    0.50
   1  11  -1    6.50    0.50
  -1 -11   1    4.90    0.50
  -1 -11   1    5.60    0.50
  -1 -11   1    6.10    0.50
  -1 -11   1    4.90    0.70
   2  11  -1    0.30    0.10
   2  11  -1    0.20    0.10
   2  11  -1    0.60    0.20
   2  11  -1    0.40    0.30
   2  11  -1    0.30    0.20
   2  11  -1    0.30    0.20
  -2 -11   1    0.40    0.10
  -2 -11   1    0.40    0.10
  -2 -11   1    0.30    0.20
  -2 -11   1    0.80    0.20
   3  11  -1    3.60    0.30
   3  11  -1    3.30    0.40
   3  11  -1    3.40    0.50
   3  11  -1    3.60    0.30
   3  11  -1    3.90    0.60
   3  11  -1    3.70    0.40
  -3 -11   1    3.60    0.40
  -3 -11   1    3.70    0.30
  -3 -11   1    3.50    0.30
   4  11  -1    0.30    0.20
   4  11  -1   -0.20    0.20
   4  11  -1    0.10    0.30
   4  11  -1    0.20    0.30
   4  11  -1    0.00    0.10
   4  11  -1   -0.40    0.10
  -4 -11   1    0.00    0.10
  -4 -11   1    0.00    0.20
  -4 -11   1    0.00    0.10
   5  11  -1    0.40    0.40
   5  11  -1    0.00    0.20
   5  11  -1    0.10    0.20
   5  11  -1    0.00    0.10
   5  11  -1    0.00    0.10
   5  11  -1    0.00    0.20
  -5 -11   1    0.10    0.10
  -5 -11   1   -0.10    0.20
  -5 -11   1    0.10    0.10
   6  11  -1    0.20    0.30
   6  11  -1   -0.40    0.20
   6  11  -1   -0.40    0.20
   6  11  -1    0.10    0.10
   6  11  -1    0.20    0.20
  -6 -11   1    0.20    0.20
  -6 -11   1   -0.30    0.20
  -6 -11   1   -0.20    0.20
  -6 -11   1    0.10    0.10
   7  11  -1    1.10    0.30
   7  11  -1    0.80    0.20
   7  11  -1    1.30    0.30
   7  11  -1    0.80    0.40
  -7 -11   1    0.70    0.20
  -7 -11   1    1.00    0.30
  -7 -11   1    1.10    0.30
   8  11  -1    1.20    0.20
   8  11  -1    1.60    0.40
   8  11  -1    1.20    0.30
   8  11  -1    2.70    0.50
  -8 -11   1    1.10    0.20
  -8 -11   1    1.80    0.30
  -8 -11   1    1.00    0.30
   9  11  -1   -0.20    0.20
   9  11  -1    0.20    0.30
   9  11  -1   -0.20    0.40
   9  11  -1    0.00    0.20
  -9 -11   1    0.10    0.30
  -9 -11   1    0.00    0.20
  -9 -11   1    0.10    0.20
  10  11  -1   -0.10    0.40
  10  11  -1    0.20    0.30
 -10 -11   1    0.00    0.20
 -10 -11   1   -0.10    0.20
 -10 -11   1   -0.10    0.30
 -10  12  -1    0.50    0.40
 -10  12  -1    1.00    0.50
  10 -12   1    0.30    0.40
  10 -12   1   -0.10    0.20
  -9  12  -1   -0.20    0.30
  -9  12  -1    0.30    0.40
   9 -12   1    0.50    0.40
   9 -12   1    0.10    0.20
  -8  12  -1    0.30    0.40
  -8  12  -1    0.80    0.40
  -8  12  -1    0.20    0.40
   8 -12   1    0.60    0.20
   8 -12   1    0.50    0.40
  -7  12  -1    0.60    0.40
  -7  12  -1    0.60    0.30
  -7  12  -1    0.40    0.20
  -7  12  -1    0.70    0.40
   7 -12   1    0.70    0.20
   7 -12   1    0.60    0.20
   7 -12   1    0.50    0.30
   7 -12   1    0.30    0.20
  -6  12  -1    0.60    0.50
  -6  12  -1    1.30    0.40
  -6  12  -1    1.30    0.20
  -6  12  -1    1.50    0.40
  -6  12  -1    0.70    0.30
   6 -12   1    1.50    0.40
   6 -12   1    1.10    0.30
   6 -12   1    0.70    0.20
   6 -12   1    1.20    0.20
  -5  12  -1    0.60    0.30
  -5  12  -1    0.40    0.30
  -5  12  -1   -0.10    0.30
  -5  12  -1    0.60    0.50
  -5  12  -1    0.70    0.20
   5 -12   1    1.00    0.30
   5 -12   1    0.10    0.10
   5 -12   1    0.60    0.20
   5 -12   1    0.30    0.10
  -4  12  -1    0.50    0.30
  -4  12  -1    0.60    0.30
  -4  12  -1    0.60    0.50
  -4  12  -1    0.60    0.30
  -4  12  -1    0.50    0.20
   4 -12   1    0.40    0.10
   4 -12   1    0.60    0.30
   4 -12   1    0.40    0.20
   4 -12   1    0.50    0.20
  -3  12  -1    1.10    0.30
  -3  12  -1    1.80    0.40
  -3  12  -1    1.10    0.20
  -3  12  -1    1.00    0.30
  -3  12  -1    1.10    0.50
   3 -12   1    1.20    0.20
   3 -12   1    1.40    0.30
   3 -12   1    1.20    0.30
   3 -12   1    1.10    0.20
  -2  12  -1    0.40    0.20
  -2  12  -1    1.10    0.40
  -2  12  -1    0.00    0.10
  -2  12  -1   -0.70    0.20
  -2  12  -1    0.30    0.30
   2 -12   1   -0.20    0.10
   2 -12   1   -0.10    0.20
   2 -12   1    0.00    0.10
  -1  12  -1    1.40    0.50
  -1  12  -1    1.70    0.40
  -1  12  -1    1.30    0.20
  -1  12  -1    1.80    0.30
  -1  12  -1    0.80    0.30
   1 -12   1    1.10    0.20
   1 -12   1    1.20    0.20
   0  12  -1    0.10    0.10
   0  12  -1    0.50    0.40
   0  12  -1    0.10    0.20
   0  12  -1   -0.10    0.20
   0  12  -1    0.00    0.30
   0 -12   1    0.30    0.20
   0 -12   1    0.00    0.10
   0 -12   1    0.20    0.10
   1  12  -1    2.70    0.30
   1  12  -1    2.40    0.40
   1  12  -1    2.70    0.40
   1  12  -1    2.30    0.20
   1  12  -1    2.40    0.40
   1  12  -1    1.90    0.50
  -1 -12   1    2.90    0.40
  -1 -12   1    2.40    0.20
  -1 -12   1    2.60    0.30
   2  12  -1    1.00    0.20
   2  12  -1    0.50    0.30
   2  12  -1    0.40    0.20
   2  12  -1    0.20    0.10
   2  12  -1    0.30    0.10
   2  12  -1    0.20    0.30
  -2 -12   1    0.30    0.10
  -2 -12   1    0.20    0.20
  -2 -12   1    0.40    0.20
   3  12  -1    0.30    0.20
   3  12  -1    0.50    0.30
   3  12  -1    0.40    0.20
   3  12  -1    0.20    0.10
   3  12  -1   -0.10    0.30
   3  12  -1    0.10    0.10
  -3 -12   1    0.40    0.20
  -3 -12   1    0.10    0.20
  -3 -12   1    0.30    0.10
   4  12  -1   -0.10    0.10
   4  12  -1    0.20    0.30
   4  12  -1    0.10    0.20
   4  12  -1   -0.10    0.10
   4  12  -1    0.30    0.20
   4  12  -1    0.10    0.20
  -4 -12   1   -0.40    0.20
  -4 -12   1    0.10    0.20
  -4 -12   1    0.10    0.10
   5  12  -1    0.10    0.20
   5  12  -1    0.40    0.20
   5  12  -1    0.40    0.10
   5  12  -1    0.80    0.30
   5  12  -1    0.30    0.40
   5  12  -1    0.60    0.20
  -5 -12   1    0.70    0.30
  -5 -12   1    0.50    0.10
  -5 -12   1    0.50    0.20
   6  12  -1    0.70    0.30
   6  12  -1    0.20    0.20
   6  12  -1    0.30    0.40
   6  12  -1    0.80    0.20
  -6 -12   1    0.30    0.20
  -6 -12   1    0.70    0.10
  -6 -12   1    0.70    0.30
   7  12  -1   -0.10    0.40
   7  12  -1    0.20    0.30
   7  12  -1    0.20    0.10
   7  12  -1    0.00    0.20
  -7 -12   1    0.30    0.20
  -7 -12   1    0.20    0.20
  -7 -12   1    0.00    0.20
   8  12  -1    1.00    0.20
   8  12  -1    0.80    0.50
   8  12  -1    1.40    0.40
   8  12  -1    0.90    0.30
  -8 -12   1    0.50    0.30
  -8 -12   1    1.00    0.20
  -8 -12   1    0.80    0.30
   9  12  -1    0.40    0.40
   9  12  -1    0.20    0.30
   9  12  -1   -0.10    0.30
   9  12  -1   -0.10    0.20
  -9 -12   1    0.30    0.30
  -9 -12   1    0.00    0.20
  -9 -12   1    0.00    0.20
  10  12  -1    0.40    0.40
 -10 -12   1    0.20    0.20
 -10 -12   1    0.00    0.30
 -10 -12   1   -0.20    0.20
  -9  13  -1   -0.30    0.40
   9 -13   1    0.10    0.20
   9 -13   1    0.50    0.40
  -8  13  -1    0.00    0.30
  -8  13  -1   -0.10    0.40
   8 -13   1   -0.20    0.40
   8 -13   1    0.20    0.20
  -7  13  -1    0.80    0.40
  -7  13  -1    1.70    0.30
  -7  13  -1    1.70    0.50
   7 -13   1    1.70    0.30
   7 -13   1    1.70    0.30
   7 -13   1    1.20    0.40
  -6  13  -1    1.90    0.30
  -6  13  -1    1.70    0.40
  -6  13  -1    1.50    0.50
   6 -13   1    1.20    0.30
   6 -13   1    1.30    0.20
   6 -13   1    1.10    0.20
   6 -13   1    1.00    0.40
  -5  13  -1    0.20    0.20
  -5  13  -1    0.40    0.30
  -5  13  -1    0.20    0.50
  -5  13  -1    0.20    0.30
   5 -13   1    0.20    0.30
   5 -13   1    0.30    0.20
   5 -13   1    0.20    0.20
   5 -13   1    0.20    0.10
  -4  13  -1    2.00    0.40
  -4  13  -1    2.10    0.30
  -4  13  -1    1.30    0.60
  -4  13  -1    2.60    0.40
   4 -13   1    1.80    0.30
   4 -13   1    1.80    0.20
   4 -13   1    2.30    0.30
  -3  13  -1    4.80    0.40
  -3  13  -1    5.50    0.90
  -3  13  -1    4.20    0.60
  -3  13  -1    6.30    0.60
   3 -13   1    4.00    0.40
   3 -13   1    5.30    0.50
   3 -13   1    4.50    0.40
  -2  13  -1    0.40    0.20
  -2  13  -1    0.50    0.30
  -2  13  -1    0.10    0.30
  -2  13  -1    0.20    0.50
  -2  13  -1    0.90    0.30
   2 -13   1    0.10    0.10
   2 -13   1    0.10    0.10
  -1  13  -1    3.60    0.60
  -1  13  -1    3.00    0.50
  -1  13  -1    3.40    0.30
  -1  13  -1    3.30    0.50
  -1  13  -1    4.80    0.70
   1 -13   1    3.20    0.30
   1 -13   1    2.90    0.30
   0  13  -1    0.30    0.40
   0  13  -1   -0.10    0.10
   0  13  -1    0.10    0.20
   0  13  -1   -0.30    0.30
   0  13  -1    0.10    0.20
   0 -13   1    0.30    0.10
   0 -13   1   -0.10    0.10
   0 -13   1   -0.10    0.20
   1  13  -1    0.70    0.20
   1  13  -1    1.10    0.30
   1  13  -1    0.80    0.40
   1  13  -1    0.90    0.30
   1  13  -1    0.90    0.30
  -1 -13   1    0.70    0.30
  -1 -13   1    0.60    0.10
  -1 -13   1    0.80    0.20
   2  13  -1   15.30    1.20
   2  13  -1   16.10    1.20
   2  13  -1   16.10    1.10
   2  13  -1   15.40    1.20
   2  13  -1   15.70    1.40
   2  13  -1   16.30    1.10
  -2 -13   1   15.70    1.10
  -2 -13   1   12.50    1.10
  -2 -13   1   12.70    1.10
   3  13  -1    1.60    0.20
   3  13  -1    1.50    0.20
   3  13  -1    1.70    0.30
   3  13  -1    1.40    0.50
   3  13  -1    1.60    0.30
   3  13  -1    1.60    0.40
  -3 -13   1    1.40    0.20
  -3 -13   1    1.10    0.30
  -3 -13   1    1.30    0.20
   4  13  -1    0.20    0.40
   4  13  -1    0.40    0.20
   4  13  -1    0.40    0.30
   4  13  -1    0.60    0.20
   4  13  -1    0.10    0.20
   4  13  -1    0.80    0.30
  -4 -13   1    0.30    0.20
  -4 -13   1    0.20    0.20
  -4 -13   1    0.50    0.10
   5  13  -1    2.90    0.60
   5  13  -1    3.50    0.30
   5  13  -1    3.70    0.50
   5  13  -1    3.90    0.50
   5  13  -1    3.00    0.40
   5  13  -1    4.40    0.40
  -5 -13   1    2.80    0.50
  -5 -13   1    3.40    0.30
  -5 -13   1    3.10    0.30
   6  13  -1    0.00    0.20
   6  13  -1   -0.40    0.30
   6  13  -1   -0.20    0.10
   6  13  -1    0.20    0.30
  -6 -13   1    0.10    0.10
  -6 -13   1   -0.30    0.20
  -6 -13   1   -0.10    0.20
   7  13  -1    1.40    0.50
   7  13  -1    0.90    0.30
   7  13  -1    0.60    0.20
   7  13  -1    0.70    0.30
  -7 -13   1    0.10    0.30
  -7 -13   1    0.20    0.20
   8  13  -1    0.90    0.20
   8  13  -1    1.00    0.40
   8  13  -1    1.00    0.30
   8  13  -1    1.10    0.50
  -8 -13   1    1.30    0.30
  -8 -13   1    1.10    0.20
   9  13  -1    0.70    0.50
   9  13  -1   -0.20    0.30
  -9 -13   1    0.40    0.20
  -9 -13   1   -0.30    0.30
  -8  14  -1   -0.70    0.40
  -8  14  -1    0.80    0.40
   8 -14   1   -0.20    0.20
  -7  14  -1    0.40    0.20
  -7  14  -1   -0.20    0.40
  -7  14  -1    0.50    0.40
   7 -14   1    0.40    0.20
   7 -14   1    0.10    0.20
  -6  14  -1    0.40    0.20
  -6  14  -1    0.80    0.40
  -6  14  -1    0.60    0.40
   6 -14   1    0.40    0.20
   6 -14   1    0.20    0.20
  -5  14  -1    0.70    0.20
  -5  14  -1    1.60    0.70
  -5  14  -1    0.00    0.30
  -5  14  -1    0.50    0.30
   5 -14   1    0.40    0.20
   5 -14   1    0.70    0.20
   5 -14   1    0.50    0.20
  -4  14  -1   -0.10    0.30
  -4  14  -1    0.10    0.20
  -4  14  -1    0.10    0.50
  -4  14  -1    0.10    0.30
   4 -14   1    0.40    0.20
   4 -14   1    0.20    0.20
   4 -14   1    0.30    0.10
  -3  14  -1    0.30    0.30
  -3  14  -1    0.10    0.20
  -3  14  -1   -0.10    0.30
  -3  14  -1   -0.10    0.50
   3 -14   1   -0.10    0.10
   3 -14   1    0.10    0.20
   3 -14   1    0.10    0.10
  -2  14  -1    0.20    0.30
  -2  14  -1   -0.10    0.20
  -2  14  -1   -0.20    0.10
  -2  14  -1    0.40    0.50
   2 -14   1    0.00    0.10
   2 -14   1    0.00    0.10
  -1  14  -1    0.00    0.30
  -1  14  -1    0.00    0.10
  -1  14  -1   -0.20    0.20
  -1  14  -1    0.00    0.30
  -1  14  -1    0.30    0.50
   1 -14   1   -0.10    0.10
   1 -14   1    0.00    0.10
   1 -14   1    0.30    0.20
   0  14  -1    0.30    0.40
   0  14  -1    0.50    0.30
   0  14  -1    0.20    0.30
   0  14  -1    0.80    0.30
   0  14  -1    0.20    0.20
   0 -14   1    0.20    0.10
   0 -14   1    0.10    0.10
   0 -14   1    0.30    0.20
   1  14  -1    0.10    0.30
   1  14  -1   -0.10    0.10
   1  14  -1    0.10    0.20
   1  14  -1    0.00    0.20
   1  14  -1    0.00    0.40
  -1 -14   1   -0.10    0.30
  -1 -14   1   -0.10    0.10
   2  14  -1    0.20    0.30
   2  14  -1   -0.30    0.30
   2  14  -1    0.20    0.30
   2  14  -1    0.30    0.20
   2  14  -1   -0.10    0.10
  -2 -14   1    0.00    0.10
  -2 -14   1   -0.20    0.20
  -2 -14   1    0.10    0.10
   3  14  -1    0.20    0.30
   3  14  -1    0.10    0.10
   3  14  -1    0.70    0.30
   3  14  -1    0.40    0.30
   3  14  -1    0.50    0.40
  -3 -14   1    0.30    0.20
  -3 -14   1    0.30    0.10
  -3 -14   1    0.10    0.20
   4  14  -1    0.00    0.30
   4  14  -1    0.00    0.20
   4  14  -1   -0.20    0.20
   4  14  -1   -0.30    0.30
   4  14  -1   -0.10    0.20
   4  14  -1    0.10    0.10
  -4 -14   1   -0.20    0.10
  -4 -14   1    0.00    0.10
  -4 -14   1    0.40    0.20
   5  14  -1    0.00    0.10
   5  14  -1    0.00    0.20
   5  14  -1    0.40    0.30
   5  14  -1    0.10    0.20
   5  14  -1   -0.10    0.40
   5  14  -1    0.50    0.30
  -5 -14   1    0.10    0.10
  -5 -14   1    0.20    0.20
  -5 -14   1    0.10    0.20
   6  14  -1    0.00    0.10
   6  14  -1   -0.10    0.20
   6  14  -1    0.10    0.40
   6  14  -1    0.00    0.30
  -6 -14   1    0.10    0.20
  -6 -14   1    0.10    0.10
  -6 -14   1    0.20    0.30
   7  14  -1    0.40    0.20
   7  14  -1   -0.10    0.40
   7  14  -1    0.30    0.30
   7  14  -1    0.40    0.30
  -7 -14   1   -0.20    0.10
  -7 -14   1    0.10    0.20
   8  14  -1   -0.10    0.20
   8  14  -1    0.10    0.20
   8  14  -1    0.10    0.50
   8  14  -1    0.20    0.30
  -8 -14   1    0.70    0.30
  -8 -14   1    0.20    0.20
  -7  15  -1   -0.10    0.40
  -7  15  -1   -0.30    0.40
   7 -15   1    0.20    0.20
   7 -15   1    0.00    0.20
  -6  15  -1    0.90    0.40
  -6  15  -1    1.00    0.50
   6 -15   1    0.50    0.20
   6 -15   1    1.00    0.20
  -5  15  -1   -0.10    0.20
  -5  15  -1    0.30    0.40
  -5  15  -1   -0.20    0.30
   5 -15   1    0.20    0.20
   5 -15   1    0.10    0.20
  -4  15  -1    0.00    0.20
  -4  15  -1    0.10    0.30
  -4  15  -1   -1.10    0.40
  -4  15  -1    0.60    0.40
   4 -15   1    0.10    0.20
   4 -15   1    0.10    0.20
   4 -15   1    0.20    0.20
  -3  15  -1    0.00    0.50
  -3  15  -1   -0.10    0.30
  -3  15  -1   -0.20    0.30
  -3  15  -1    0.40    0.20
   3 -15   1    0.20    0.20
   3 -15   1    0.40    0.20
   3 -15   1    0.40    0.10
  -2  15  -1   -0.10    0.50
  -2  15  -1    0.80    0.40
  -2  15  -1    0.30    0.30
  -2  15  -1    0.10    0.10
   2 -15   1    0.20    0.20
   2 -15   1    0.10    0.10
   2 -15   1   -0.10    0.20
  -1  15  -1    0.90    0.60
  -1  15  -1   -0.20    0.30
  -1  15  -1    0.00    0.30
  -1  15  -1    0.10    0.20
   1 -15   1    0.30    0.20
   1 -15   1    0.30    0.10
   1 -15   1    0.30    0.20
   0  15  -1    0.00    0.40
   0  15  -1    0.10    0.20
   0  15  -1   -0.20    0.20
   0  15  -1   -0.30    0.20
   0  15  -1    0.10    0.40
   0 -15   1   -0.10    0.10
   0 -15   1    0.80    0.30
   1  15  -1    0.10    0.30
   1  15  -1    0.00    0.20
   1  15  -1    0.50    0.50
   1  15  -1    0.10    0.20
   1  15  -1   -0.30    0.30
  -1 -15   1    0.00    0.20
  -1 -15   1   -0.10    0.10
   2  15  -1    1.20    0.20
   2  15  -1    0.80    0.50
   2  15  -1    0.70    0.30
   2  15  -1    1.00    0.30
   2  15  -1    1.30    0.40
  -2 -15   1    0.90    0.20
  -2 -15   1    0.90    0.20
  -2 -15   1    0.70    0.30
   3  15  -1    0.30    0.30
   3  15  -1    0.10    0.40
   3  15  -1   -0.20    0.30
   3  15  -1   -0.20    0.20
   3  15  -1    0.00    0.20
  -3 -15   1   -0.40    0.20
  -3 -15   1    0.00    0.20
  -3 -15   1   -0.10    0.10
   4  15  -1    0.10    0.20
   4  15  -1   -0.50    0.30
   4  15  -1    0.00    0.20
   4  15  -1    0.10    0.30
   4  15  -1    0.30    0.30
  -4 -15   1   -0.30    0.20
  -4 -15   1    0.10    0.20
  -4 -15   1    0.00    0.10
   5  15  -1    0.20    0.20
   5  15  -1    0.50    0.20
   5  15  -1    0.70    0.50
   5  15  -1    0.60    0.30
   5  15  -1    0.20    0.30
  -5 -15   1   -0.10    0.30
  -5 -15   1    0.50    0.20
  -5 -15   1    0.30    0.20
   6  15  -1    0.30    0.30
   6  15  -1    0.10    0.20
   6  15  -1    0.70    0.50
   6  15  -1    0.40    0.40
  -6 -15   1    0.40    0.20
  -6 -15   1    0.30    0.10
  -6 -15   1    0.20    0.30
   7  15  -1    0.30    0.30
   7  15  -1    0.00    0.40
   7  15  -1    0.20    0.20
   7  15  -1    0.20    0.30
  -7 -15   1   -0.20    0.20
  -7 -15   1   -0.10    0.20
   8  15  -1    0.00    0.30
  -8 -15   1    0.30    0.30
  -8 -15   1    0.40    0.20
  -6  16  -1   -0.20    0.40
  -6  16  -1    0.30    0.40
   6 -16   1    0.00    0.20
   6 -16   1    0.60    0.20
  -5  16  -1   -0.20    0.30
  -5  16  -1    1.00    0.40
   5 -16   1    0.10    0.20
   5 -16   1    0.60    0.20
  -4  16  -1    0.40    0.40
  -4  16  -1    1.00    0.70
  -4  16  -1   -0.60    0.30
   4 -16   1    0.20    0.20
   4 -16   1    0.20    0.10
  -3  16  -1    1.40    0.40
  -3  16  -1    1.40    0.40
  -3  16  -1    0.40    0.60
   3 -16   1    0.60    0.20
   3 -16   1    1.00    0.20
  -2  16  -1   -0.20    0.10
  -2  16  -1    0.80    0.40
  -2  16  -1    0.20    0.30
  -2  16  -1    0.70    0.60
   2 -16   1    0.30    0.30
   2 -16   1    0.30    0.20
   2 -16   1   -0.10    0.20
   2 -16   1    0.10    0.10
  -1  16  -1    0.00    0.30
  -1  16  -1    0.10    0.50
  -1  16  -1   -0.10    0.20
  -1  16  -1    0.30    0.30
   1 -16   1   -0.10    0.20
   1 -16   1    0.50    0.30
   1 -16   1    0.20    0.10
   0  16  -1    1.30    0.60
   0  16  -1    0.80    0.30
   0  16  -1    1.00    0.20
   0  16  -1    1.30    0.40
   0 -16   1    0.70    0.30
   0 -16   1    0.60    0.20
   1  16  -1    0.00    0.50
   1  16  -1    0.00    0.30
   1  16  -1    0.10    0.30
   1  16  -1    0.10    0.20
   1  16  -1    0.40    0.30
  -1 -16   1    0.30    0.20
  -1 -16   1   -0.20    0.20
   2  16  -1    0.70    0.20
   2  16  -1    1.10    0.40
   2  16  -1    1.60    0.40
   2  16  -1    1.50    0.60
   2  16  -1    1.30    0.40
  -2 -16   1    1.20    0.20
  -2 -16   1    0.80    0.30
   3  16  -1    0.10    0.30
   3  16  -1    0.10    0.30
   3  16  -1   -0.10    0.30
   3  16  -1   -0.60    0.40
  -3 -16   1    0.10    0.20
  -3 -16   1    0.10    0.10
  -3 -16   1    0.20    0.20
   4  16  -1    0.60    0.50
   4  16  -1    0.90    0.30
   4  16  -1    1.40    0.40
   4  16  -1    1.20    0.30
   4  16  -1    0.90    0.20
  -4 -16   1    1.00    0.30
  -4 -16   1    1.10    0.20
  -4 -16   1    1.10    0.20
   5  16  -1    0.60    0.40
   5  16  -1    0.80    0.20
   5  16  -1    0.50    0.50
   5  16  -1    0.80    0.30
  -5 -16   1    0.60    0.20
  -5 -16   1    0.40    0.20
  -5 -16   1    0.40    0.30
   6  16  -1    0.10    0.30
   6  16  -1   -0.70    0.40
   6  16  -1   -0.20    0.30
  -6 -16   1   -0.10    0.20
  -6 -16   1    0.20    0.10
  -6 -16   1   -0.10    0.20
   7  16  -1    0.60    0.40
   7  16  -1    1.20    0.40
  -7 -16   1    0.50    0.30
  -7 -16   1    0.60    0.20
  -5  17  -1    0.20    0.40
   5 -17   1    0.90    0.20
   5 -17   1    0.70    0.20
  -4  17  -1    0.60    0.50
  -4  17  -1    0.60    0.40
   4 -17   1    0.60    0.20
   4 -17   1    0.10    0.20
  -3  17  -1    0.30    0.60
  -3  17  -1    0.00    0.30
  -3  17  -1    0.50    0.40
   3 -17   1    0.10    0.20
   3 -17   1    0.40    0.30
   3 -17   1    0.00    0.20
  -2  17  -1    2.50    0.80
  -2  17  -1    1.60    0.40
  -2  17  -1    1.60    0.50
   2 -17   1    1.60    0.40
   2 -17   1    1.70    0.30
  -1  17  -1    1.20    0.40
  -1  17  -1    1.40    0.70
  -1  17  -1    1.00    0.40
   1 -17   1    0.90    0.20
   1 -17   1    0.30    0.30
   0  17  -1   -0.40    0.30
   0  17  -1    0.10    0.30
   0  17  -1   -0.50    0.50
   0 -17   1    0.50    0.20
   0 -17   1   -0.30    0.20
   1  17  -1   -0.30    0.30
   1  17  -1    1.00    0.60
   1  17  -1    0.20    0.30
  -1 -17   1    0.00    0.10
  -1 -17   1    0.60    0.30
   2  17  -1    2.70    0.50
   2  17  -1    2.30    0.40
   2  17  -1    3.50    0.80
  -2 -17   1    1.70    0.40
  -2 -17   1    2.60    0.30
   3  17  -1    0.60    0.30
   3  17  -1    0.70    0.40
   3  17  -1    0.00    0.40
   3  17  -1    0.00    0.30
  -3 -17   1    0.60    0.30
  -3 -17   1    0.30    0.10
   4  17  -1   -0.10    0.30
   4  17  -1   -0.60    0.40
   4  17  -1   -0.10    0.30
   4  17  -1    0.00    0.30
  -4 -17   1   -0.10    0.20
  -4 -17   1    0.10    0.20
   5  17  -1    0.00    0.50
   5  17  -1    0.10    0.40
   5  17  -1    0.40    0.30
  -5 -17   1   -0.10    0.30
  -5 -17   1    0.10    0.20
  -5 -17   1    0.10    0.20
  -3  18  -1    0.40    0.40
  -3  18  -1    0.10    0.60
   3 -18   1    0.30    0.30
   3 -18   1    0.10    0.20
  -2  18  -1    0.10    0.30
  -2  18  -1    0.20    0.70
  -2  18  -1    0.30    0.40
   2 -18   1   -0.10    0.30
   2 -18   1    0.00    0.20
  -1  18  -1    0.40    0.40
  -1  18  -1   -0.20    0.40
  -1  18  -1    0.20    0.60
   1 -18   1    0.30    0.30
   1 -18   1    0.00    0.20
   0  18  -1    0.40    0.30
   0  18  -1   -0.20    0.30
   0  18  -1    0.30    0.60
   0 -18   1    0.10    0.20
   0 -18   1   -0.10    0.30
   1  18  -1   -0.30    0.50
   1  18  -1    0.60    0.40
   1  18  -1    0.40    0.30
  -1 -18   1    0.40    0.30
  -1 -18   1    0.10    0.20
   2  18  -1    0.10    0.50
   2  18  -1    0.20    0.30
   2  18  -1    0.40    0.30
  -2 -18   1    0.30    0.30
  -2 -18   1    0.20    0.20
   3  18  -1    0.60    0.30
   3  18  -1    0.90    0.30
   3  18  -1    0.10    0.50
  -3 -18   1    0.30    0.30
  -3 -18   1    0.90    0.20
  -3 -18  -2    0.50    0.30
  -3 -18  -2    0.70    0.20
   3  18   2    0.10    0.30
   3  18   2    0.40    0.50
   3  18   2    0.40    0.40
  -2 -18  -2    0.10    0.20
  -2 -18  -2    0.10    0.30
   2  18   2   -0.20    0.30
   2  18   2    0.50    0.50
   2  18   2   -0.10    0.30
  -1 -18  -2   -0.10    0.20
  -1 -18  -2    0.00    0.20
   1  18   2    0.10    0.30
   1  18   2    0.20    0.50
   1  18   2    0.00    0.30
   0 -18  -2    0.40    0.20
   0 -18  -2    0.10    0.20
   0  18   2    0.20    0.60
   0  18   2    0.20    0.30
   0  18   2    0.00    0.30
   1 -18  -2    0.80    0.20
   1 -18  -2    0.50    0.30
  -1  18   2    1.00    0.70
  -1  18   2   -0.30    0.30
  -1  18   2    0.30    0.30
   2 -18  -2    0.00    0.20
   2 -18  -2   -0.40    0.10
   2 -18  -2    0.00    0.20
  -2  18   2    0.40    0.40
  -2  18   2    0.50    0.40
   3 -18  -2    0.20    0.20
   3 -18  -2   -0.60    0.20
  -3  18   2   -0.60    0.30
  -5 -17  -2   -0.30    0.30
  -5 -17  -2    0.60    0.20
   5  17   2    0.50    0.30
   5  17   2    0.70    0.30
   5  17   2    0.10    0.50
  -4 -17  -2    0.10    0.20
  -4 -17  -2    0.10    0.30
   4  17   2    0.50    0.60
   4  17   2    0.50    0.30
   4  17   2    0.30    0.30
  -3 -17  -2    0.30    0.20
  -3 -17  -2    0.10    0.30
   3  17   2    1.10    0.50
   3  17   2    0.50    0.30
   3  17   2    0.40    0.30
  -2 -17  -2    0.70    0.20
  -2 -17  -2    0.10    0.30
   2  17   2    0.50    0.30
   2  17   2    0.00    0.50
   2  17   2    1.10    0.30
  -1 -17  -2    0.20    0.20
  -1 -17  -2   -0.10    0.20
   1  17   2   -0.20    0.30
   1  17   2    1.20    0.60
   1  17   2    0.30    0.30
   0 -17  -2    0.10    0.10
   0 -17  -2    0.30    0.30
   0  17   2    0.30    0.30
   0  17   2    0.90    0.60
   0  17   2    0.40    0.30
   1 -17  -2    0.10    0.20
   1 -17  -2    0.00    0.20
   1 -17  -2   -0.10    0.10
  -1  17   2    0.00    0.50
  -1  17   2    0.00    0.30
  -1  17   2   -0.30    0.30
   2 -17  -2    0.70    0.30
   2 -17  -2    0.60    0.20
   2 -17  -2    0.70    0.20
  -2  17   2    0.70    0.40
  -2  17   2    0.30    0.30
  -2  17   2    0.00    0.60
   3 -17  -2    0.30    0.20
   3 -17  -2   -0.30    0.20
   3 -17  -2    0.30    0.30
  -3  17   2   -0.40    0.30
  -3  17   2    0.10    0.30
   4 -17  -2    0.20    0.20
   4 -17  -2    0.10    0.20
  -4  17   2    0.60    0.40
  -4  17   2    0.40    0.30
   5 -17  -2   -0.20    0.20
   5 -17  -2    0.10    0.20
  -5  17   2    0.00    0.30
  -5  17   2    0.00    0.40
  -6 -16  -2    0.20    0.20
  -6 -16  -2   -0.10    0.30
   6  16   2   -0.10    0.30
   6  16   2    0.00    0.30
   6  16   2    0.40    0.40
   6  16   2   -0.10    0.40
  -5 -16  -2    0.40    0.20
  -5 -16  -2    0.30    0.30
   5  16   2    0.50    0.40
   5  16   2    0.40    0.20
   5  16   2    0.10    0.30
   5  16   2    0.40    0.40
   5  16   2   -0.10    0.30
  -4 -16  -2   -0.10    0.30
  -4 -16  -2    0.70    0.20
   4  16   2    0.20    0.20
   4  16   2    0.70    0.30
   4  16   2    0.20    0.50
   4  16   2   -0.20    0.30
   4  16   2    0.50    0.20
   4  16   2    0.10    0.30
  -3 -16  -2    0.20    0.10
  -3 -16  -2    0.40    0.30
   3  16   2    0.60    0.30
   3  16   2    0.00    0.20
   3  16   2    0.50    0.50
   3  16   2   -0.10    0.20
  -2 -16  -2    1.70    0.20
  -2 -16  -2    0.50    0.30
   2  16   2    1.30    0.20
   2  16   2    2.10    0.40
   2  16   2    1.50    0.40
   2  16   2    1.60    0.50
  -1 -16  -2    0.20    0.10
  -1 -16  -2    0.00    0.20
   1  16   2    0.00    0.20
   1  16   2   -0.10    0.40
   1  16   2    0.40    0.30
   1  16   2    0.20    0.30
   0 -16  -2   -0.10    0.10
   0 -16  -2   -0.10    0.20
   0 -16  -2    0.00    0.20
   0  16   2    0.20    0.50
   0  16   2   -0.10    0.20
   0  16   2    0.10    0.30
   0  16   2    0.80    0.30
   1 -16  -2    0.40    0.20
   1 -16  -2    0.30    0.20
   1 -16  -2    0.40    0.20
  -1  16   2    0.30    0.30
  -1  16   2    0.60    0.20
  -1  16   2   -0.30    0.30
  -1  16   2    1.10    0.60
   2 -16  -2    0.00    0.20
   2 -16  -2    0.30    0.10
   2 -16  -2    0.00    0.20
   2 -16  -2    0.10    0.20
  -2  16   2    0.00    0.30
  -2  16   2    0.30    0.60
  -2  16   2   -0.20    0.30
  -2  16   2    0.20    0.20
   3 -16  -2    0.50    0.30
   3 -16  -2    1.00    0.20
   3 -16  -2    0.60    0.20
   3 -16  -2    1.40    0.30
  -3  16   2    0.80    0.40
  -3  16   2    0.70    0.40
   4 -16  -2    0.10    0.20
   4 -16  -2    0.00    0.20
  -4  16   2    0.10    0.30
  -4  16   2    0.30    0.40
   5 -16  -2    0.10    0.20
   5 -16  -2   -0.10    0.20
  -5  16   2    0.00    0.30
  -5  16   2    0.40    0.40
   6 -16  -2   -0.10    0.20
   6 -16  -2    0.50    0.20
  -6  16   2    0.30    0.40
  -6  16   2    0.00    0.40
   7 -16  -2    0.00    0.20
   7 -16  -2    0.00    0.20
  -7 -15  -2    0.20    0.20
  -7 -15  -2   -0.10    0.20
   7  15   2    0.00    0.30
   7  15   2    0.60    0.30
   7  15   2    0.60    0.50
  -6 -15  -2    0.50    0.20
  -6 -15  -2    0.20    0.30
   6  15   2    0.20    0.30
   6  15   2    0.80    0.20
   6  15   2    0.60    0.40
   6  15   2    0.10    0.30
   6  15   2    0.80    0.50
  -5 -15  -2    0.00    0.10
  -5 -15  -2   -0.10    0.10
  -5 -15  -2    0.30    0.30
   5  15   2    0.10    0.30
   5  15   2    0.10    0.30
   5  15   2    0.00    0.40
   5  15   2   -0.30    0.20
   5  15   2   -0.10    0.20
  -4 -15  -2    0.10    0.20
  -4 -15  -2    0.10    0.10
   4  15   2   -0.20    0.20
   4  15   2    0.10    0.30
   4  15   2    0.50    0.50
   4  15   2    0.10    0.20
   4  15   2   -0.10    0.30
   4  15   2    0.20    0.30
  -3 -15  -2   -0.50    0.20
  -3 -15  -2    0.10    0.10
   3  15   2    0.20    0.30
   3  15   2   -0.30    0.30
   3  15   2   -0.30    0.20
   3  15   2   -0.10    0.40
   3  15   2    0.00    0.20
   3  15   2    0.20    0.20
  -2 -15  -2    1.30    0.30
  -2 -15  -2    1.40    0.20
   2  15   2    1.60    0.20
   2  15   2    1.30    0.30
   2  15   2    1.50    0.50
   2  15   2    0.70    0.30
  -1 -15  -2    1.60    0.20
  -1 -15  -2    1.10    0.30
  -1 -15  -2    0.90    0.20
   1  15   2    2.50    0.60
   1  15   2    1.10    0.30
   1  15   2    1.70    0.30
   1  15   2    1.20    0.30
   0 -15  -2    2.30    0.30
   0 -15  -2    1.60    0.30
   0 -15  -2    2.10    0.30
   0  15   2    2.20    0.40
   0  15   2    2.10    0.40
   0  15   2    2.70    0.30
   0  15   2    2.80    0.60
   1 -15  -2    2.90    0.40
   1 -15  -2    2.80    0.30
   1 -15  -2    2.50    0.30
   1 -15  -2    2.00    0.40
  -1  15   2    1.90    0.40
  -1  15   2    4.00    0.50
  -1  15   2    2.40    0.30
  -1  15   2    2.30    0.60
   2 -15  -2   -0.10    0.10
   2 -15  -2    0.00    0.20
   2 -15  -2    0.00    0.10
   2 -15  -2    0.30    0.20
  -2  15   2   -0.20    0.30
  -2  15   2   -0.60    0.40
  -2  15   2   -0.30    0.20
  -2  15   2   -0.10    0.10
   3 -15  -2    0.30    0.20
   3 -15  -2    0.30    0.20
   3 -15  -2    0.50    0.20
   3 -15  -2    0.20    0.20
  -3  15   2    1.00    0.60
  -3  15   2    0.30    0.30
  -3  15   2    0.40    0.30
  -3  15   2    0.50    0.20
   4 -15  -2   -0.10    0.20
   4 -15  -2    0.10    0.20
   4 -15  -2   -0.30    0.10
   4 -15  -2   -0.10    0.20
  -4  15   2    0.30    0.30
  -4  15   2    0.10    0.20
  -4  15   2   -0.20    0.30
   5 -15  -2   -0.20    0.10
   5 -15  -2    0.00    0.20
  -5  15   2    0.00    0.30
  -5  15   2   -0.20    0.20
  -5  15   2   -0.80    0.30
   6 -15  -2    0.00    0.20
   6 -15  -2   -0.40    0.10
  -6  15   2    0.30    0.40
  -6  15   2   -0.20    0.40
   7 -15  -2    0.10    0.20
   7 -15  -2    0.10    0.20
  -7  15   2    0.40    0.40
  -7  15   2    0.40    0.40
   8 -15  -2   -0.10    0.20
  -8  15   2    0.40    0.40
  -8 -14  -2    0.10    0.30
  -8 -14  -2    0.10    0.20
   8  14   2   -0.20    0.30
   8  14   2    0.00    0.40
   8  14   2    0.10    0.30
  -7 -14  -2    0.40    0.30
  -7 -14  -2    0.40    0.20
   7  14   2    0.80    0.40
   7  14   2    0.50    0.40
   7  14   2    0.40    0.20
   7  14   2    0.30    0.30
  -6 -14  -2    0.00    0.20
  -6 -14  -2    0.10    0.10
   6  14   2    0.50    0.30
   6  14   2   -0.10    0.30
   6  14   2    0.10    0.20
   6  14   2    0.50    0.50
   6  14   2   -0.10    0.30
  -5 -14  -2    0.80    0.20
  -5 -14  -2    0.30    0.20
  -5 -14  -2    0.70    0.30
   5  14   2    0.70    0.50
   5  14   2    0.10    0.30
   5  14   2    0.40    0.20
   5  14   2    0.70    0.30
   5  14   2    1.20    0.30
  -4 -14  -2    0.10    0.10
  -4 -14  -2    0.10    0.20
  -4 -14  -2    0.00    0.10
   4  14   2   -0.20    0.30
   4  14   2    0.00    0.30
   4  14   2    0.20    0.20
   4  14   2   -0.20    0.40
   4  14   2   -0.10    0.10
   4  14   2   -0.20    0.20
  -3 -14  -2   -0.60    0.20
  -3 -14  -2   -0.10    0.10
  -3 -14  -2    0.20    0.10
   3  14   2    0.00    0.20
   3  14   2    0.40    0.40
   3  14   2    0.10    0.20
   3  14   2    0.10    0.30
   3  14   2   -0.10    0.10
   3  14   2    0.40    0.30
  -2 -14  -2    1.10    0.30
  -2 -14  -2    1.70    0.20
  -2 -14  -2    1.20    0.20
   2  14   2    1.70    0.40
   2  14   2    1.10    0.30
   2  14   2    1.80    0.20
   2  14   2    1.50    0.30
   2  14   2    0.90    0.40
   2  14   2    0.90    0.30
  -1 -14  -2    1.00    0.20
  -1 -14  -2    0.60    0.30
  -1 -14  -2    1.00    0.20
   1  14   2    1.60    0.20
   1  14   2    0.70    0.20
   1  14   2    0.90    0.30
   1  14   2    0.90    0.30
   1  14   2    0.80    0.40
   0 -14  -2    0.10    0.10
   0 -14  -2    0.30    0.20
   0 -14  -2    0.20    0.10
   0  14   2    0.30    0.20
   0  14   2    0.10    0.30
   0  14   2   -0.10    0.40
   0  14   2   -0.10    0.30
   1 -14  -2    1.20    0.20
   1 -14  -2    1.40    0.30
   1 -14  -2    0.80    0.20
   1 -14  -2    0.80    0.20
  -1  14   2    0.80    0.20
  -1  14   2    1.50    0.50
  -1  14   2    0.90    0.30
  -1  14   2    0.80    0.30
   2 -14  -2    1.50    0.20
   2 -14  -2    1.80    0.20
   2 -14  -2    1.00    0.30
   2 -14  -2    1.70    0.30
  -2  14   2    1.40    0.30
  -2  14   2    0.90    0.50
  -2  14   2    1.70    0.20
  -2  14   2    1.60    0.40
   3 -14  -2    0.60    0.20
   3 -14  -2    0.70    0.20
   3 -14  -2    0.00    0.20
   3 -14  -2    0.30    0.20
  -3  14   2    0.90    0.30
  -3  14   2    0.50    0.30
  -3  14   2    0.30    0.10
  -3  14   2    0.80    0.50
   4 -14  -2    2.80    0.30
   4 -14  -2    2.20    0.30
   4 -14  -2    3.40    0.40
  -4  14   2    3.10    0.50
  -4  14   2    3.30    0.50
  -4  14   2    3.70    0.30
   5 -14  -2    1.60    0.30
   5 -14  -2    1.40    0.20
   5 -14  -2    0.80    0.20
  -5  14   2    1.30    0.40
  -5  14   2    1.20    0.20
  -5  14   2    1.10    0.40
   6 -14  -2    0.70    0.20
   6 -14  -2    0.30    0.20
  -6  14   2    0.70    0.40
  -6  14   2    0.90    0.40
  -6  14   2    0.50    0.20
   7 -14  -2    0.80    0.20
   7 -14  -2    1.90    0.30
  -7  14   2    2.00    0.50
  -7  14   2    1.40    0.30
  -7  14   2    2.20    0.50
   8 -14  -2    0.30    0.20
  -8  14   2    0.40    0.40
  -9 -13  -2    0.10    0.20
  -9 -13  -2    0.30    0.30
   9  13   2    0.10    0.40
   9  13   2    0.00    0.30
   9  13   2    0.30    0.30
  -8 -13  -2    0.30    0.30
  -8 -13  -2    0.40    0.20
   8  13   2    0.90    0.50
   8  13   2    0.20    0.30
   8  13   2    0.10    0.20
   8  13   2    0.00    0.30
  -7 -13  -2    0.40    0.30
  -7 -13  -2    0.50    0.20
   7  13   2    0.40    0.30
   7  13   2    0.60    0.30
   7  13   2   -0.10    0.40
   7  13   2    0.50    0.30
   7  13   2    0.50    0.20
  -6 -13  -2    0.10    0.10
  -6 -13  -2    0.40    0.30
   6  13   2   -0.10    0.20
   6  13   2    0.30    0.30
   6  13   2    0.30    0.40
   6  13   2   -0.10    0.20
   6  13   2    0.30    0.30
  -5 -13  -2    1.20    0.20
  -5 -13  -2    0.80    0.20
  -5 -13  -2    0.60    0.30
   5  13   2    0.40    0.40
   5  13   2    0.90    0.30
   5  13   2    0.80    0.30
   5  13   2    1.00    0.30
   5  13   2    1.00    0.20
  -4 -13  -2    0.20    0.10
  -4 -13  -2    0.20    0.20
  -4 -13  -2    0.20    0.10
   4  13   2   -0.10    0.30
   4  13   2    0.00    0.30
   4  13   2   -0.10    0.20
   4  13   2    0.20    0.20
   4  13   2    0.30    0.20
   4  13   2    0.40    0.20
  -3 -13  -2    0.90    0.20
  -3 -13  -2    0.80    0.20
  -3 -13  -2    0.60    0.30
  -3 -13  -2    0.50    0.20
   3  13   2    0.00    0.40
   3  13   2    0.60    0.30
   3  13   2    0.10    0.30
   3  13   2    0.30    0.30
   3  13   2    0.80    0.20
   3  13   2    0.90    0.20
  -2 -13  -2    0.40    0.10
  -2 -13  -2    0.30    0.20
  -2 -13  -2    0.20    0.10
  -2 -13  -2    0.00    0.20
   2  13   2    0.40    0.30
   2  13   2    0.40    0.20
   2  13   2    0.00    0.20
   2  13   2   -0.20    0.20
   2  13   2    0.20    0.20
   2  13   2    0.60    0.40
  -1 -13  -2    0.50    0.10
  -1 -13  -2    0.40    0.20
  -1 -13  -2    0.70    0.20
   1  13   2    0.80    0.30
   1  13   2    0.30    0.10
   1  13   2    0.70    0.40
   1  13   2    0.70    0.30
   1  13   2    0.60    0.20
   1  13   2    0.30    0.20
   0 -13  -2    1.60    0.20
   0 -13  -2    1.00    0.30
   0 -13  -2    1.30    0.20
   0 -13  -2    1.20    0.20
   0  13   2    1.40    0.20
   0  13   2    1.30    0.30
   0  13   2    1.80    0.50
   0  13   2    1.30    0.30
   0  13   2    1.20    0.20
   1 -13  -2    0.90    0.20
   1 -13  -2    0.70    0.10
   1 -13  -2    0.50    0.30
   1 -13  -2    0.50    0.20
  -1  13   2    0.20    0.20
  -1  13   2    1.30    0.50
  -1  13   2    0.80    0.20
  -1  13   2    1.30    0.30
   2 -13  -2    1.60    0.30
   2 -13  -2    2.00    0.30
   2 -13  -2    1.80    0.20
   2 -13  -2    1.70    0.20
  -2  13   2    2.00    0.40
  -2  13   2    2.20    0.40
  -2  13   2    2.20    0.60
  -2  13   2    2.00    0.20
   3 -13  -2    0.80    0.20
   3 -13  -2    0.90    0.20
   3 -13  -2    1.10    0.30
   3 -13  -2    1.00    0.20
  -3  13   2    0.90    0.30
  -3  13   2    1.10    0.20
  -3  13   2    0.80    0.50
  -3  13   2    1.20    0.30
   4 -13  -2    0.40    0.20
   4 -13  -2    0.80    0.20
   4 -13  -2    0.80    0.20
  -4  13   2    0.70    0.30
  -4  13   2    0.80    0.20
  -4  13   2    0.80    0.30
  -4  13   2    0.60    0.50
   5 -13  -2   -0.30    0.20
   5 -13  -2    0.00    0.10
   5 -13  -2    0.40    0.20
  -5  13   2   -0.20    0.10
  -5  13   2   -0.40    0.30
  -5  13   2    0.10    0.30
   6 -13  -2    1.00    0.30
   6 -13  -2    0.90    0.20
   6 -13  -2    1.40    0.20
  -6  13   2    1.30    0.20
  -6  13   2    1.70    0.40
  -6  13   2    1.60    0.40
   7 -13  -2    0.10    0.20
   7 -13  -2    0.20    0.20
  -7  13   2    0.20    0.20
  -7  13   2    0.30    0.30
  -7  13   2    0.10    0.40
   8 -13  -2    0.70    0.20
   8 -13  -2    1.10    0.20
  -8  13   2    0.50    0.20
  -8  13   2    0.50    0.40
   9 -13  -2    0.00    0.20
  -9  13   2    0.00    0.40
 -10 -12  -2    0.10    0.30
 -10 -12  -2    0.10    0.20
  10  12   2    0.10    0.30
  10  12   2    0.30    0.40
  -9 -12  -2    0.00    0.10
  -9 -12  -2    0.30    0.30
   9  12   2    0.30    0.30
   9  12   2    0.60    0.50
   9  12   2   -0.10    0.30
  -8 -12  -2    0.00    0.30
  -8 -12  -2    0.00    0.10
   8  12   2    0.00    0.10
   8  12   2   -0.60    0.30
   8  12   2    0.10    0.20
   8  12   2   -0.20    0.30
  -7 -12  -2    0.70    0.20
  -7 -12  -2    0.70    0.30
   7  12   2    0.90    0.30
   7  12   2    0.90    0.20
   7  12   2    0.70    0.30
   7  12   2    0.70    0.40
   7  12   2    1.10    0.40
  -6 -12  -2    0.50    0.30
  -6 -12  -2    0.80    0.20
   6  12   2    0.70    0.30
   6  12   2    1.00    0.20
   6  12   2    0.60    0.30
   6  12   2    1.20    0.30
   6  12   2    0.30    0.40
  -5 -12  -2    7.50    0.70
  -5 -12  -2    8.40    0.60
  -5 -12  -2    8.60    0.60
   5  12   2    7.90    0.90
   5  12   2    8.60    0.70
   5  12   2    8.60    0.80
   5  12   2    8.70    0.70
   5  12   2    8.60    0.80
  -4 -12  -2   -0.10    0.10
  -4 -12  -2    0.00    0.20
  -4 -12  -2    0.10    0.10
  -4 -12  -2    0.20    0.10
   4  12   2    0.20    0.10
   4  12   2    0.50    0.20
   4  12   2   -0.20    0.30
   4  12   2    0.20    0.10
   4  12   2    0.10    0.20
   4  12   2    0.00    0.20
  -3 -12  -2   10.30    0.70
  -3 -12  -2   10.20    0.70
  -3 -12  -2    9.30    0.70
  -3 -12  -2    9.90    0.80
   3  12   2    9.80    0.90
   3  12   2   11.30    0.70
   3  12   2    9.80    0.90
   3  12   2   10.00    0.90
   3  12   2   10.70    0.80
   3  12   2   10.20    1.00
  -2 -12  -2   11.50    1.00
  -2 -12  -2   12.60    0.90
  -2 -12  -2   12.80    0.90
  -2 -12  -2   12.00    0.90
   2  12   2   12.70    1.10
   2  12   2   14.10    1.00
   2  12   2   13.50    0.90
   2  12   2   12.50    1.10
   2  12   2   13.00    1.00
   2  12   2   12.60    1.00
  -1 -12  -2    0.40    0.20
  -1 -12  -2    0.10    0.10
  -1 -12  -2    0.50    0.10
  -1 -12  -2    0.40    0.10
  -1 -12  -2    0.30    0.20
   1  12   2    0.00    0.30
   1  12   2    0.30    0.20
   1  12   2    0.30    0.20
   1  12   2    0.30    0.20
   1  12   2    0.30    0.10
   1  12   2    0.10    0.30
   0 -12  -2    5.20    0.60
   0 -12  -2    7.40    0.70
   0 -12  -2    7.20    0.50
   0 -12  -2    5.90    0.50
   0  12   2    7.10    0.70
   0  12   2    6.90    0.50
   0  12   2    6.50    0.60
   0  12   2    6.80    0.60
   0  12   2    6.70    0.70
   0  12   2    6.40    0.80
   1 -12  -2    6.20    0.50
   1 -12  -2    7.00    0.60
   1 -12  -2    6.00    0.60
   1 -12  -2    5.90    0.50
  -1  12   2    7.20    0.80
  -1  12   2    6.40    0.60
  -1  12   2    5.70    0.60
  -1  12   2    5.90    0.50
  -1  12   2    6.90    0.50
   2 -12  -2    1.60    0.20
   2 -12  -2    1.90    0.30
   2 -12  -2    1.90    0.30
   2 -12  -2    2.10    0.30
  -2  12   2    1.70    0.50
  -2  12   2    2.30    0.20
  -2  12   2    1.70    0.40
  -2  12   2    1.10    0.30
   3 -12  -2    0.60    0.20
   3 -12  -2    0.60    0.20
   3 -12  -2    0.60    0.20
  -3  12   2    0.10    0.20
  -3  12   2    0.50    0.10
  -3  12   2    0.50    0.30
  -3  12   2    0.30    0.40
   4 -12  -2    6.80    0.60
   4 -12  -2    7.00    0.70
   4 -12  -2    6.40    0.60
  -4  12   2    7.60    0.70
  -4  12   2    9.20    1.00
  -4  12   2    7.50    0.60
  -4  12   2    8.20    0.70
   5 -12  -2   -0.20    0.20
   5 -12  -2   -0.10    0.10
   5 -12  -2    0.00    0.10
  -5  12   2    0.20    0.10
  -5  12   2    0.30    0.30
  -5  12   2    0.20    0.30
   6 -12  -2    2.40    0.40
   6 -12  -2    1.70    0.30
   6 -12  -2    2.30    0.30
  -6  12   2    2.70    0.50
  -6  12   2    2.20    0.30
  -6  12   2    2.30    0.40
   7 -12  -2    0.10    0.20
   7 -12  -2    0.20    0.20
   7 -12  -2    0.00    0.20
   7 -12  -2    0.00    0.30
  -7  12   2    0.40    0.40
  -7  12   2   -0.10    0.30
  -7  12   2    0.10    0.20
   8 -12  -2    0.90    0.20
   8 -12  -2    0.80    0.40
   8 -12  -2    0.50    0.20
  -8  12   2    1.10    0.20
  -8  12   2    0.70    0.40
   9 -12  -2    0.30    0.40
   9 -12  -2    0.10    0.20
  -9  12   2   -0.20    0.40
  10 -12  -2    0.10    0.20
  10 -12  -2    0.10    0.40
 -10  12   2   -0.50    0.30
 -10 -11  -2    0.00    0.20
 -10 -11  -2    0.40    0.30
 -10 -11  -2    0.10    0.20
  10  11   2    0.40    0.40
  10  11   2    0.20    0.30
  10  11   2    0.30    0.30
  -9 -11  -2    0.30    0.20
  -9 -11  -2    0.20    0.20
   9  11   2   -0.10    0.20
   9  11   2   -0.30    0.20
   9  11   2   -0.20    0.40
   9  11   2    0.60    0.30
  -8 -11  -2    0.30    0.10
  -8 -11  -2    0.50    0.30
   8  11   2    0.70    0.20
   8  11   2    0.70    0.40
   8  11   2    0.50    0.30
   8  11   2    0.80    0.30
  -7 -11  -2   -0.10    0.20
  -7 -11  -2    0.10    0.10
   7  11   2    0.30    0.30
   7  11   2    0.10    0.20
   7  11   2    0.20    0.30
   7  11   2    0.20    0.40
   7  11   2    0.30    0.20
  -6 -11  -2    6.00    0.50
  -6 -11  -2    6.90    0.60
   6  11   2    5.90    0.60
   6  11   2    6.10    0.60
   6  11   2    4.80    0.60
   6  11   2    6.20    0.50
   6  11   2    5.30    0.70
  -5 -11  -2    0.10    0.10
  -5 -11  -2   -0.10    0.20
  -5 -11  -2   -0.20    0.10
  -5 -11  -2    0.10    0.10
   5  11   2    0.10    0.10
   5  11   2   -0.10    0.20
   5  11   2   -0.10    0.20
   5  11   2   -0.50    0.30
   5  11   2    0.10    0.20
   5  11   2    0.10    0.10
  -4 -11  -2    1.70    0.20
  -4 -11  -2    1.60    0.30
  -4 -11  -2    1.50    0.20
  -4 -11  -2    1.90    0.20
   4  11   2    1.30    0.30
   4  11   2    1.80    0.20
   4  11   2    1.70    0.30
   4  11   2    1.70    0.40
   4  11   2    2.10    0.30
   4  11   2    1.50    0.20
  -3 -11  -2    6.40    0.60
  -3 -11  -2    7.00    0.50
  -3 -11  -2    6.10    0.50
  -3 -11  -2    6.60    0.50
   3  11   2    7.20    0.60
   3  11   2    6.50    0.70
   3  11   2    6.70    0.60
   3  11   2    6.20    0.60
   3  11   2    6.90    0.50
   3  11   2    7.10    0.50
  -2 -11  -2    4.60    0.50
  -2 -11  -2    5.40    0.40
  -2 -11  -2    4.90    0.40
  -2 -11  -2    4.80    0.40
   2  11   2    5.20    0.60
   2  11   2    5.40    0.50
   2  11   2    5.60    0.50
   2  11   2    4.60    0.50
   2  11   2    5.50    0.40
   2  11   2    5.10    0.50
  -1 -11  -2    2.60    0.30
  -1 -11  -2    2.90    0.30
  -1 -11  -2    2.60    0.40
  -1 -11  -2    2.80    0.30
   1  11   2    2.70    0.40
   1  11   2    2.50    0.50
   1  11   2    3.20    0.30
   1  11   2    3.10    0.30
   1  11   2    2.80    0.40
   1  11   2    2.80    0.40
   0 -11  -2   12.10    1.00
   0 -11  -2    9.60    0.80
   0 -11  -2   10.40    0.80
   0 -11  -2   10.30    0.80
   0  11   2   10.80    0.90
   0  11   2   10.80    0.90
   0  11   2   10.60    0.70
   0  11   2   10.30    1.00
   0  11   2    9.70    0.90
   0  11   2   10.20    0.80
   1 -11  -2    6.60    0.50
   1 -11  -2    6.20    0.50
   1 -11  -2    6.30    0.60
   1 -11  -2    7.40    0.70
  -1  11   2    6.60    0.60
  -1  11   2    7.40    0.70
  -1  11   2    5.90    0.50
  -1  11   2    7.30    0.70
  -1  11   2    7.50    0.80
  -1  11   2    6.90    0.70
  -1  11   2    7.30    0.50
   2 -11  -2    5.20    0.40
   2 -11  -2    5.10    0.50
   2 -11  -2    4.40    0.50
   2 -11  -2    5.60    0.40
  -2  11   2    5.10    0.60
  -2  11   2    5.00    0.70
  -2  11   2    5.20    0.40
  -2  11   2    5.00    0.50
  -2  11   2    5.90    0.60
   3 -11  -2   14.30    1.30
   3 -11  -2   14.50    1.30
   3 -11  -2   12.70    1.00
   3 -11  -2   13.20    1.00
  -3  11   2   15.10    1.30
  -3  11   2   15.10    1.00
  -3  11   2   14.70    1.20
  -3  11   2   14.20    1.10
   4 -11  -2    1.70    0.30
   4 -11  -2    1.20    0.20
   4 -11  -2    1.30    0.20
   4 -11  -2    1.40    0.20
  -4  11   2    0.80    0.50
  -4  11   2    1.20    0.20
  -4  11   2    1.10    0.30
  -4  11   2    1.40    0.30
   5 -11  -2    2.90    0.40
   5 -11  -2    3.00    0.30
   5 -11  -2    2.80    0.50
   5 -11  -2    2.90    0.30
  -5  11   2    2.50    0.40
  -5  11   2    2.80    0.30
  -5  11   2    2.60    0.40
   6 -11  -2    2.20    0.40
   6 -11  -2    2.50    0.30
   6 -11  -2    2.10    0.50
   6 -11  -2    1.90    0.30
  -6  11   2    2.30    0.30
  -6  11   2    2.20    0.40
  -6  11   2    1.80    0.40
   7 -11  -2    1.40    0.30
   7 -11  -2    1.60    0.30
   7 -11  -2    1.40    0.40
   7 -11  -2    1.20    0.20
  -7  11   2    1.70    0.20
  -7  11   2    2.10    0.40
  -7  11   2    2.20    0.40
  -7  11   2    1.40    0.40
   8 -11  -2    1.10    0.20
   8 -11  -2    1.00    0.40
   8 -11  -2    1.30    0.30
  -8  11   2    1.40    0.40
  -8  11   2    1.60    0.40
  -8  11   2    1.30    0.20
   9 -11  -2    0.60    0.20
   9 -11  -2    0.90    0.40
  -9  11   2    0.90    0.40
  -9  11   2    0.70    0.40
  10 -11  -2    0.50    0.40
  10 -11  -2    0.60    0.20
 -10  11   2    0.40    0.40
 -10  11   2    0.40    0.40
 -11 -10  -2    0.20    0.20
 -11 -10  -2   -0.10    0.30
 -11 -10  -2   -0.20    0.20
  11  10   2    0.60    0.50
 -10 -10  -2    0.10    0.20
 -10 -10  -2    0.40    0.20
 -10 -10  -2    0.10    0.30
  10  10   2    0.40    0.40
  10  10   2    0.50    0.30
  10  10   2    0.80    0.30
  -9 -10  -2    0.00    0.10
  -9 -10  -2    0.10    0.20
  -9 -10  -2    0.30    0.30
   9  10   2    0.20    0.40
   9  10   2   -0.40    0.20
   9  10   2    0.30    0.20
   9  10   2    0.50    0.30
  -8 -10  -2    0.40    0.20
  -8 -10  -2    0.30    0.20
  -8 -10  -2    0.40    0.20
   8  10   2   -0.10    0.20
   8  10   2    0.00    0.30
   8  10   2    0.60    0.40
   8  10   2    0.30    0.20
   8  10   2    0.40    0.30
  -7 -10  -2    0.80    0.30
  -7 -10  -2    1.10    0.20
  -7 -10  -2    1.40    0.30
   7  10   2    1.80    0.40
   7  10   2    1.40    0.40
   7  10   2    1.70    0.20
   7  10   2    1.00    0.30
   7  10   2    1.90    0.40
  -6 -10  -2    0.00    0.20
  -6 -10  -2    0.00    0.10
  -6 -10  -2    0.50    0.10
   6  10   2    0.40    0.10
   6  10   2    0.30    0.30
   6  10   2    0.30    0.40
   6  10   2    0.00    0.20
   6  10   2    0.50    0.20
  -5 -10  -2    0.00    0.10
  -5 -10  -2    0.10    0.10
  -5 -10  -2    0.00    0.20
  -5 -10  -2    0.00    0.10
   5  10   2    0.00    0.20
   5  10   2    0.20    0.20
   5  10   2   -0.10    0.20
   5  10   2    0.00    0.10
   5  10   2   -0.50    0.30
   5  10   2    0.00    0.10
  -4 -10  -2    4.30    0.40
  -4 -10  -2    4.10    0.30
  -4 -10  -2    3.90    0.40
  -4 -10  -2    4.10    0.30
   4  10   2    4.00    0.40
   4  10   2    3.70    0.40
   4  10   2    4.20    0.40
   4  10   2    2.60    0.50
   4  10   2    4.00    0.30
   4  10   2    4.00    0.50
  -3 -10  -2    4.50    0.40
  -3 -10  -2    4.70    0.40
  -3 -10  -2    4.80    0.50
  -3 -10  -2    4.40    0.40
   3  10   2    4.80    0.40
   3  10   2    5.20    0.50
   3  10   2    3.70    0.50
   3  10   2    4.90    0.40
   3  10   2    3.70    0.60
   3  10   2    4.50    0.50
  -2 -10  -2    0.20    0.10
  -2 -10  -2    0.20    0.10
  -2 -10  -2    0.20    0.10
  -2 -10  -2    0.20    0.20
   2  10   2   -0.10    0.30
   2  10   2    0.30    0.20
   2  10   2   -0.10    0.10
   2  10   2   -0.10    0.20
   2  10   2    0.10    0.20
   2  10   2    0.00    0.10
  -1 -10  -2    7.30    0.60
  -1 -10  -2    7.10    0.50
  -1 -10  -2    7.50    0.50
  -1 -10  -2    6.10    0.50
   1  10   2    8.00    0.50
   1  10   2    7.40    0.60
   1  10   2    7.70    0.60
   1  10   2    8.20    0.70
   1  10   2    7.40    0.70
   1  10   2    7.60    0.60
   0 -10  -2   16.60    1.30
   0 -10  -2   20.90    1.70
   0 -10  -2   18.00    1.30
   0 -10  -2   17.90    1.30
   0  10   2   17.30    1.30
   0  10   2   19.10    1.40
   0  10   2   20.00    1.40
   0  10   2   17.80    1.40
   0  10   2   18.60    1.20
   0  10   2   17.90    1.50
   1 -10  -2    1.10    0.20
   1 -10  -2    0.80    0.10
   1 -10  -2    1.50    0.20
   1 -10  -2    1.00    0.20
   1 -10  -2    1.30    0.20
  -1  10   2    1.40    0.30
  -1  10   2    1.20    0.30
  -1  10   2    1.00    0.20
  -1  10   2    1.80    0.40
  -1  10   2    1.60    0.30
  -1  10   2    1.60    0.30
  -1  10   2    1.00    0.20
   2 -10  -2    1.60    0.20
   2 -10  -2    1.80    0.30
   2 -10  -2    1.40    0.20
   2 -10  -2    1.60    0.20
   2 -10  -2    1.70    0.30
  -2  10   2    2.40    0.50
  -2  10   2    1.80    0.30
  -2  10   2    1.90    0.40
  -2  10   2    1.30    0.30
  -2  10   2    1.70    0.20
  -2  10   2    1.40    0.30
   3 -10  -2    2.80    0.30
   3 -10  -2    3.50    0.50
   3 -10  -2    3.00    0.40
   3 -10  -2    2.90    0.30
   3 -10  -2    2.80    0.30
   3 -10  -2    2.60    0.30
  -3  10   2    2.20    0.50
  -3  10   2    2.70    0.30
  -3  10   2    2.50    0.40
  -3  10   2    3.10    0.40
  -3  10   2    2.90    0.40
  -3  10   2    3.00    0.40
   4 -10  -2    7.80    0.70
   4 -10  -2    8.10    0.80
   4 -10  -2    7.40    0.60
   4 -10  -2    7.10    0.60
   4 -10  -2    7.80    0.80
  -4  10   2    6.60    0.80
  -4  10   2    7.40    0.70
  -4  10   2    7.80    0.90
  -4  10   2    7.30    0.70
  -4  10   2    7.20    0.70
  -4  10   2    7.50    0.50
   5 -10  -2    1.40    0.20
   5 -10  -2    1.10    0.30
   5 -10  -2    1.10    0.20
   5 -10  -2    1.80    0.30
  -5  10   2    1.00    0.30
  -5  10   2    1.60    0.20
  -5  10   2    1.30    0.30
  -5  10   2    1.50    0.30
  -5  10   2    1.80    0.50
   6 -10  -2    0.50    0.20
   6 -10  -2    0.40    0.20
   6 -10  -2    0.30    0.30
   6 -10  -2    0.10    0.20
  -6  10   2    0.30    0.30
  -6  10   2    0.20    0.30
  -6  10   2   -0.40    0.30
   7 -10  -2    0.10    0.20
   7 -10  -2    0.10    0.20
   7 -10  -2   -0.10    0.20
   7 -10  -2    0.20    0.30
  -7  10   2    0.10    0.30
  -7  10   2   -0.50    0.30
  -7  10   2    0.30    0.30
   8 -10  -2    1.90    0.30
   8 -10  -2    2.00    0.40
   8 -10  -2    2.60    0.60
  -8  10   2    2.70    0.30
  -8  10   2    2.30    0.50
  -8  10   2    2.20    0.50
   9 -10  -2   -0.20    0.40
   9 -10  -2    0.00    0.20
  -9  10   2    0.10    0.30
  -9  10   2    0.30    0.40
  10 -10  -2    0.80    0.50
  10 -10  -2    0.20    0.20
 -10  10   2    0.50    0.40
 -10  10   2    0.30    0.40
  11 -10  -2    0.40    0.40
  11 -10  -2    0.20    0.20
 -11  10   2    0.20    0.40
 -11  -9  -2    0.10    0.20
 -11  -9  -2    0.00    0.30
 -11  -9  -2   -0.10    0.10
  11   9   2    0.40    0.40
  11   9   2   -0.30    0.20
 -10  -9  -2   -0.30    0.20
 -10  -9  -2    0.00    0.10
 -10  -9  -2    0.00    0.30
  10   9   2   -0.10    0.20
  10   9   2    0.30    0.30
  10   9   2    0.10    0.20
  10   9   2   -0.20    0.30
  -9  -9  -2    0.00    0.20
  -9  -9  -2   -0.10    0.20
  -9  -9  -2    0.20    0.20
   9   9   2    0.00    0.30
   9   9   2   -0.30    0.20
   9   9   2    0.10    0.20
   9   9   2    0.40    0.30
  -8  -9  -2   -0.10    0.20
  -8  -9  -2    0.10    0.10
  -8  -9  -2   -0.30    0.20
   8   9   2   -0.10    0.20
   8   9   2    0.50    0.20
   8   9   2   -0.20    0.20
   8   9   2    0.10    0.20
   8   9   2    0.00    0.30
  -7  -9  -2    1.60    0.20
  -7  -9  -2    1.60    0.30
  -7  -9  -2    1.00    0.30
  -7  -9  -2    1.70    0.20
   7   9   2    2.00    0.20
   7   9   2    1.40    0.40
   7   9   2    1.30    0.30
   7   9   2    2.90    0.40
   7   9   2    1.30    0.30
  -6  -9  -2    2.40    0.20
  -6  -9  -2    2.40    0.30
  -6  -9  -2    2.30    0.30
  -6  -9  -2    1.10    0.30
   6   9   2    2.10    0.30
   6   9   2    2.30    0.50
   6   9   2    2.50    0.40
   6   9   2    2.40    0.30
   6   9   2    2.40    0.40
  -5  -9  -2    4.60    0.30
  -5  -9  -2    4.60    0.40
  -5  -9  -2    4.50    0.40
  -5  -9  -2    4.00    0.50
   5   9   2    4.30    0.50
   5   9   2    4.30    0.40
   5   9   2    4.30    0.50
   5   9   2    3.90    0.50
   5   9   2    3.80    0.60
   5   9   2    5.00    0.40
  -4  -9  -2    1.20    0.20
  -4  -9  -2    1.50    0.30
  -4  -9  -2    1.50    0.20
  -4  -9  -2    1.10    0.20
   4   9   2    1.20    0.20
   4   9   2    1.90    0.30
   4   9   2    1.50    0.30
   4   9   2    1.00    0.20
   4   9   2    1.20    0.20
   4   9   2    1.60    0.30
  -3  -9  -2    3.90    0.30
  -3  -9  -2    3.80    0.30
  -3  -9  -2    4.10    0.30
  -3  -9  -2    4.50    0.40
   3   9   2    4.00    0.30
   3   9   2    4.00    0.40
   3   9   2    3.20    0.40
   3   9   2    3.60    0.50
   3   9   2    3.70    0.40
   3   9   2    3.00    0.40
  -2  -9  -2   36.60    2.60
  -2  -9  -2   39.30    2.50
  -2  -9  -2   38.40    2.60
  -2  -9  -2   37.00    2.60
   2   9   2   41.20    2.50
   2   9   2   39.10    2.60
   2   9   2   37.40    2.60
   2   9   2   36.20    2.80
   2   9   2   37.70    2.80
   2   9   2   37.60    2.60
  -1  -9  -2    5.60    0.50
  -1  -9  -2    6.70    0.50
  -1  -9  -2    6.20    0.60
  -1  -9  -2    6.50    0.50
  -1  -9  -2    6.50    0.50
   1   9   2    6.80    0.60
   1   9   2    6.40    0.60
   1   9   2    6.10    0.50
   1   9   2    6.40    0.50
   1   9   2    6.20    0.50
   1   9   2    6.60    0.70
   0  -9  -2    3.00    0.30
   0  -9  -2    2.90    0.40
   0  -9  -2    3.30    0.30
   0  -9  -2    3.20    0.30
   0  -9  -2    3.70    0.30
   0   9   2    3.10    0.40
   0   9   2    2.80    0.40
   0   9   2    2.80    0.40
   0   9   2    2.90    0.50
   0   9   2    3.10    0.30
   0   9   2    2.50    0.30
   1  -9  -2    2.40    0.30
   1  -9  -2    3.40    0.30
   1  -9  -2    3.00    0.30
   1  -9  -2    2.70    0.30
   1  -9  -2    3.10    0.30
  -1   9   2    2.80    0.40
  -1   9   2    2.90    0.30
  -1   9   2    3.50    0.40
  -1   9   2    2.70    0.30
  -1   9   2    3.00    0.40
  -1   9   2    2.40    0.40
   2  -9  -2    8.90    0.70
   2  -9  -2    8.60    0.80
   2  -9  -2    8.00    0.60
   2  -9  -2    8.80    0.80
   2  -9  -2    8.80    0.70
  -2   9   2    8.60    0.80
  -2   9   2    9.30    0.70
  -2   9   2    9.10    0.60
  -2   9   2    9.10    0.90
  -2   9   2    9.30    0.70
  -2   9   2    9.60    0.90
  -2   9   2    9.70    0.90
   3  -9  -2    0.00    0.10
   3  -9  -2   -0.10    0.10
   3  -9  -2    0.00    0.10
   3  -9  -2    0.00    0.10
   3  -9  -2    0.10    0.30
   3  -9  -2   -0.20    0.20
  -3   9   2    0.00    0.20
  -3   9   2    0.20    0.20
  -3   9   2    0.00    0.30
  -3   9   2   -0.20    0.20
  -3   9   2    0.50    0.20
  -3   9   2    0.00    0.20
   4  -9  -2    0.50    0.10
   4  -9  -2    0.40    0.10
   4  -9  -2    0.40    0.20
   4  -9  -2    0.50    0.20
   4  -9  -2    0.40    0.30
   4  -9  -2    0.50    0.10
  -4   9   2    0.50    0.20
  -4   9   2    0.40    0.20
  -4   9   2    0.20    0.20
  -4   9   2    0.20    0.30
  -4   9   2    0.60    0.20
   5  -9  -2    0.10    0.10
   5  -9  -2    0.00    0.10
   5  -9  -2    0.00    0.20
   5  -9  -2    0.00    0.20
   5  -9  -2    0.20    0.30
  -5   9   2    0.00    0.30
  -5   9   2    0.30    0.20
  -5   9   2    0.30    0.20
  -5   9   2   -0.10    0.20
  -5   9   2    0.60    0.20
   6  -9  -2    0.40    0.20
   6  -9  -2    0.30    0.30
   6  -9  -2    0.50    0.20
   6  -9  -2    0.60    0.20
  -6   9   2    0.40    0.20
  -6   9   2    0.60    0.30
  -6   9   2    0.50    0.20
  -6   9   2    0.20    0.30
   7  -9  -2    5.40    0.80
   7  -9  -2    6.00    0.70
   7  -9  -2    5.70    0.50
   7  -9  -2    6.40    0.60
  -7   9   2    7.60    0.70
  -7   9   2    6.00    0.70
  -7   9   2    6.90    0.80
  -7   9   2    7.50    0.70
   8  -9  -2    3.20    0.60
   8  -9  -2    4.40    0.40
   8  -9  -2    4.40    0.60
  -8   9   2    4.20    0.60
  -8   9   2    4.70    0.60
   9  -9  -2    3.20    0.50
   9  -9  -2    1.80    0.50
   9  -9  -2    2.70    0.40
  -9   9   2    3.80    0.60
  -9   9   2    2.90    0.50
  10  -9  -2    3.70    0.40
  10  -9  -2    2.60    0.60
 -10   9   2    3.80    0.70
 -10   9   2    4.90    0.70
  11  -9  -2    0.00    0.20
  11  -9  -2    0.00    0.40
 -11   9   2    0.10    0.40
 -11  -8  -2    0.30    0.20
 -11  -8  -2    0.30    0.30
 -11  -8  -2    0.20    0.30
  11   8   2    1.00    0.40
  11   8   2    0.30    0.30
 -10  -8  -2    0.10    0.30
 -10  -8  -2    0.50    0.30
 -10  -8  -2   -0.20    0.10
  10   8   2    0.50    0.30
  10   8   2    0.90    0.40
  10   8   2    0.30    0.20
  10   8   2    0.50    0.30
  -9  -8  -2    0.00    0.10
  -9  -8  -2    0.30    0.20
  -9  -8  -2    0.20    0.20
   9   8   2    0.20    0.20
   9   8   2    0.20    0.20
   9   8   2    0.10    0.10
   9   8   2   -0.30    0.30
  -8  -8  -2    3.50    0.30
  -8  -8  -2    3.30    0.40
  -8  -8  -2    4.20    0.50
  -8  -8  -2    3.50    0.30
  -8  -8  -2    2.30    0.50
   8   8   2    2.70    0.40
   8   8   2    3.40    0.50
   8   8   2    2.70    0.50
   8   8   2    3.80    0.40
   8   8   2    3.50    0.30
  -7  -8  -2    7.90    0.80
  -7  -8  -2    6.80    0.60
  -7  -8  -2    6.70    0.50
  -7  -8  -2    7.00    0.50
   7   8   2    7.60    0.70
   7   8   2    6.30    0.70
   7   8   2    6.70    0.60
   7   8   2    6.90    0.70
   7   8   2    6.80    0.60
  -6  -8  -2    0.30    0.10
  -6  -8  -2    0.30    0.20
  -6  -8  -2    0.20    0.20
  -6  -8  -2    0.40    0.20
  -6  -8  -2    0.10    0.10
   6   8   2    0.50    0.20
   6   8   2    0.00    0.20
   6   8   2    0.20    0.10
   6   8   2   -0.20    0.30
   6   8   2    0.00    0.20
  -5  -8  -2    0.90    0.30
  -5  -8  -2    1.70    0.20
  -5  -8  -2    1.70    0.30
  -5  -8  -2    2.60    0.30
  -5  -8  -2    2.20    0.20
  -5  -8  -2    1.80    0.20
   5   8   2    2.20    0.30
   5   8   2    1.90    0.30
   5   8   2    2.30    0.40
   5   8   2    1.70    0.30
   5   8   2    2.10    0.20
   5   8   2    2.10    0.20
  -4  -8  -2    9.20    0.70
  -4  -8  -2    9.40    0.70
  -4  -8  -2    8.90    0.70
  -4  -8  -2   10.50    0.70
  -4  -8  -2    9.40    0.90
   4   8   2    9.40    0.60
   4   8   2    8.80    0.70
   4   8   2    9.60    0.70
   4   8   2    9.40    0.80
   4   8   2    9.40    0.80
   4   8   2    9.90    0.80
  -3  -8  -2   12.80    0.90
  -3  -8  -2   12.20    0.90
  -3  -8  -2   12.60    0.90
  -3  -8  -2   12.30    0.90
  -3  -8  -2   11.70    1.20
   3   8   2   13.20    0.80
   3   8   2   13.00    0.90
   3   8   2   12.80    1.00
   3   8   2   11.90    0.90
   3   8   2   11.30    0.90
   3   8   2   12.50    1.00
  -2  -8  -2    2.10    0.20
  -2  -8  -2    2.20    0.20
  -2  -8  -2    2.50    0.20
  -2  -8  -2    1.90    0.30
  -2  -8  -2    1.90    0.30
   2   8   2    1.90    0.20
   2   8   2    1.90    0.30
   2   8   2    2.00    0.30
   2   8   2    1.90    0.30
   2   8   2    2.40    0.20
   2   8   2    2.20    0.40
  -1  -8  -2    0.50    0.20
  -1  -8  -2    0.40    0.10
  -1  -8  -2    0.40    0.10
  -1  -8  -2    0.50    0.10
  -1  -8  -2    0.70    0.20
  -1  -8  -2    0.10    0.10
   1   8   2    0.20    0.10
   1   8   2    0.30    0.20
   1   8   2    0.10    0.20
   1   8   2    0.60    0.20
   1   8   2    0.30    0.10
   1   8   2    0.30    0.20
   0  -8  -2    1.10    0.20
   0  -8  -2    1.00    0.20
   0  -8  -2    0.90    0.10
   0  -8  -2    1.30    0.20
   0  -8  -2    1.10    0.20
   0   8   2    1.70    0.30
   0   8   2    1.80    0.30
   0   8   2    0.90    0.20
   0   8   2    1.00    0.20
   0   8   2    1.30    0.10
   0   8   2    0.70    0.20
   1  -8  -2    3.90    0.40
   1  -8  -2    3.90    0.30
   1  -8  -2    3.90    0.40
   1  -8  -2    3.50    0.40
   1  -8  -2    3.30    0.30
   1  -8  -2    3.80    0.30
  -1   8   2    3.90    0.30
  -1   8   2    3.70    0.40
  -1   8   2    3.60    0.40
  -1   8   2    3.90    0.50
  -1   8   2    3.00    0.50
  -1   8   2    3.00    0.40
   2  -8  -2    1.30    0.30
   2  -8  -2    1.40    0.20
   2  -8  -2    1.60    0.20
   2  -8  -2    1.20    0.20
   2  -8  -2    1.30    0.20
   2  -8  -2    1.70    0.30
  -2   8   2    2.00    0.30
  -2   8   2    1.70    0.30
  -2   8   2    1.40    0.30
  -2   8   2    1.80    0.30
  -2   8   2    2.40    0.40
  -2   8   2    1.80    0.30
   3  -8  -2    0.00    0.20
   3  -8  -2   -0.10    0.10
   3  -8  -2   -0.10    0.10
   3  -8  -2    0.00    0.10
   3  -8  -2   -0.10    0.10
   3  -8  -2   -0.30    0.20
  -3   8   2    0.10    0.20
  -3   8   2    0.30    0.20
  -3   8   2   -0.30    0.30
  -3   8   2   -0.10    0.20
  -3   8   2   -0.10    0.10
  -3   8   2    0.00    0.10
  -3   8   2    0.10    0.20
   4  -8  -2    7.60    0.60
   4  -8  -2    8.60    0.80
   4  -8  -2    8.30    0.80
   4  -8  -2    7.20    0.60
   4  -8  -2    7.50    0.80
   4  -8  -2    7.30    0.60
  -4   8   2    7.90    0.70
  -4   8   2    9.20    0.60
  -4   8   2    8.00    0.80
  -4   8   2    7.50    0.60
  -4   8   2    7.50    0.70
  -4   8   2    8.00    0.80
  -4   8   2    8.40    0.70
   5  -8  -2    0.00    0.10
   5  -8  -2    0.60    0.30
   5  -8  -2   -0.10    0.10
   5  -8  -2    0.00    0.20
   5  -8  -2    0.20    0.20
   5  -8  -2    0.20    0.10
  -5   8   2    0.00    0.20
  -5   8   2    0.00    0.20
  -5   8   2    0.20    0.40
  -5   8   2   -0.20    0.20
  -5   8   2    0.40    0.20
   6  -8  -2    1.50    0.30
   6  -8  -2    1.50    0.40
   6  -8  -2    1.80    0.20
   6  -8  -2    1.50    0.30
  -6   8   2    2.20    0.40
  -6   8   2    1.60    0.30
  -6   8   2    2.10    0.40
  -6   8   2    2.40    0.30
   7  -8  -2    2.30    0.30
   7  -8  -2    2.10    0.50
   7  -8  -2    1.70    0.30
   7  -8  -2    2.30    0.40
  -7   8   2    3.00    0.50
  -7   8   2    2.80    0.40
  -7   8   2    2.50    0.40
  -7   8   2    2.80    0.40
   8  -8  -2    0.70    0.30
   8  -8  -2    0.50    0.40
   8  -8  -2    0.70    0.20
  -8   8   2    1.00    0.30
  -8   8   2    1.70    0.40
  -8   8   2    0.80    0.30
   9  -8  -2    1.20    0.40
   9  -8  -2    1.80    0.30
   9  -8  -2    1.50    0.40
  -9   8   2    2.50    0.50
  -9   8   2    2.60    0.50
  -9   8   2    2.00    0.40
  10  -8  -2    0.00    0.20
  10  -8  -2    0.30    0.40
  10  -8  -2   -0.10    0.30
 -10   8   2    0.10    0.30
 -10   8   2   -0.20    0.30
  11  -8  -2    0.20    0.40
  11  -8  -2   -0.30    0.20
 -11   8   2   -0.10    0.40
  12  -8  -2    0.70    0.50
  12  -8  -2    0.00    0.20
 -12   8   2   -0.10    0.40
 -12  -7  -2    0.30    0.30
 -12  -7  -2    0.60    0.30
 -12  -7  -2   -0.20    0.20
  12   7   2   -0.30    0.30
 -11  -7  -2    0.70    0.30
 -11  -7  -2    0.40    0.20
 -11  -7  -2    0.40    0.30
 -11  -7  -2    0.30    0.30
  11   7   2    0.60    0.20
  11   7   2    0.40    0.30
  11   7   2    0.90    0.30
 -10  -7  -2    0.00    0.30
 -10  -7  -2    0.00    0.20
 -10  -7  -2    0.20    0.30
 -10  -7  -2    0.10    0.30
  10   7   2    0.30    0.20
  10   7   2    0.10    0.20
  10   7   2    0.70    0.40
  10   7   2    0.30    0.20
  -9  -7  -2    0.90    0.30
  -9  -7  -2    0.50    0.20
  -9  -7  -2    0.70    0.10
  -9  -7  -2    0.20    0.20
  -9  -7  -2    0.40    0.30
   9   7   2    0.10    0.20
   9   7   2    0.50    0.20
   9   7   2    0.50    0.20
   9   7   2    0.50    0.30
  -8  -7  -2    0.20    0.10
  -8  -7  -2    0.10    0.30
  -8  -7  -2    0.10    0.20
  -8  -7  -2    0.20    0.10
  -8  -7  -2    0.00    0.20
   8   7   2    0.50    0.20
   8   7   2    0.20    0.30
   8   7   2    0.20    0.10
   8   7   2    0.00    0.20
  -7  -7  -2    1.60    0.40
  -7  -7  -2    2.50    0.30
  -7  -7  -2    2.50    0.20
  -7  -7  -2    2.80    0.30
  -7  -7  -2    3.00    0.40
   7   7   2    1.90    0.40
   7   7   2    2.00    0.30
   7   7   2    2.90    0.40
   7   7   2    3.00    0.30
  -6  -7  -2    2.90    0.20
  -6  -7  -2    1.90    0.40
  -6  -7  -2    2.80    0.30
  -6  -7  -2    2.70    0.40
  -6  -7  -2    2.70    0.30
   6   7   2    2.70    0.40
   6   7   2    2.50    0.30
   6   7   2    2.70    0.40
   6   7   2    2.60    0.30
  -5  -7  -2    4.70    0.40
  -5  -7  -2    5.50    0.60
  -5  -7  -2    4.10    0.40
  -5  -7  -2    4.60    0.40
  -5  -7  -2    4.80    0.40
   5   7   2    4.40    0.50
   5   7   2    4.20    0.50
   5   7   2    5.20    0.40
   5   7   2    5.50    0.40
   5   7   2    4.90    0.50
   5   7   2    4.60    0.50
  -4  -7  -2    2.10    0.30
  -4  -7  -2    1.90    0.20
  -4  -7  -2    0.90    0.20
  -4  -7  -2    1.80    0.20
  -4  -7  -2    1.60    0.20
  -4  -7  -2    1.50    0.30
   4   7   2    1.60    0.30
   4   7   2    1.60    0.20
   4   7   2    1.40    0.30
   4   7   2    1.50    0.20
   4   7   2    1.70    0.20
   4   7   2    1.70    0.30
  -3  -7  -2   16.50    1.50
  -3  -7  -2   15.90    1.10
  -3  -7  -2   15.20    1.10
  -3  -7  -2   16.10    1.10
  -3  -7  -2   15.50    1.10
   3   7   2   15.60    1.10
   3   7   2   14.90    1.10
   3   7   2   15.40    1.10
   3   7   2   15.10    1.20
   3   7   2   14.80    1.20
   3   7   2   16.00    1.00
  -2  -7  -2   17.20    1.20
  -2  -7  -2   15.10    1.70
  -2  -7  -2   17.20    1.20
  -2  -7  -2   19.20    1.20
  -2  -7  -2   18.30    1.20
   2   7   2   17.40    1.30
   2   7   2   17.20    1.30
   2   7   2   17.70    1.30
   2   7   2   17.90    1.30
   2   7   2   18.80    1.30
   2   7   2   18.60    1.20
  -1  -7  -2   56.69    3.80
  -1  -7  -2   59.19    3.80
  -1  -7  -2   58.69    3.90
  -1  -7  -2   60.39    3.80
  -1  -7  -2   48.50    5.00
   1   7   2   59.99    3.70
   1   7   2   58.49    3.90
   1   7   2   56.89    3.90
   1   7   2   57.19    4.10
   1   7   2   57.29    3.90
   1   7   2   57.49    4.00
   0  -7  -2   97.99    6.20
   0  -7  -2   87.69    8.30
   0  -7  -2   97.79    6.40
   0  -7  -2   95.99    6.30
   0   7   2   94.29    6.70
   0   7   2   85.79    6.50
   0   7   2   95.99    6.40
   0   7   2   97.69    6.50
   0   7   2   93.59    6.30
   0   7   2  100.99    6.00
   1  -7  -2  245.58   21.50
   1  -7  -2  274.37   21.60
   1  -7  -2  240.78   16.00
   1  -7  -2  242.28   16.70
   1  -7  -2  243.98   16.70
   1  -7  -2  236.88   16.10
  -1   7   2  251.97   16.30
  -1   7   2  241.78   16.40
  -1   7   2  237.98   17.20
  -1   7   2  248.68   19.80
  -1   7   2  240.58   16.80
   2  -7  -2    2.20    0.30
   2  -7  -2    1.90    0.20
   2  -7  -2    1.80    0.20
   2  -7  -2    2.00    0.40
   2  -7  -2    1.70    0.20
   2  -7  -2    2.00    0.30
  -2   7   2    1.90    0.20
  -2   7   2    2.00    0.30
  -2   7   2    2.00    0.30
  -2   7   2    1.90    0.30
  -2   7   2    2.40    0.40
  -2   7   2    1.70    0.30
  -2   7   2    2.40    0.30
   3  -7  -2    0.40    0.10
   3  -7  -2   -0.10    0.10
   3  -7  -2    0.00    0.10
   3  -7  -2    0.00    0.20
   3  -7  -2    0.00    0.20
   3  -7  -2    0.00    0.10
  -3   7   2   -0.10    0.20
  -3   7   2   -0.10    0.10
  -3   7   2   -0.10    0.20
  -3   7   2    0.50    0.20
  -3   7   2   -0.10    0.10
  -3   7   2    0.30    0.20
  -3   7   2    0.10    0.10
   4  -7  -2   58.59    5.30
   4  -7  -2   58.59    5.30
   4  -7  -2   56.99    4.10
   4  -7  -2   60.09    4.30
   4  -7  -2   54.79    3.90
   4  -7  -2   58.39    4.10
  -4   7   2   60.49    4.00
  -4   7   2   63.89    4.30
  -4   7   2   59.49    4.90
  -4   7   2   61.39    4.10
  -4   7   2   62.39    4.00
  -4   7   2   61.49    4.30
  -4   7   2   62.99    5.60
   5  -7  -2    0.70    0.20
   5  -7  -2    0.90    0.20
   5  -7  -2    0.60    0.20
   5  -7  -2    1.20    0.30
   5  -7  -2    1.10    0.20
   5  -7  -2    0.90    0.30
  -5   7   2    1.10    0.30
  -5   7   2    1.00    0.40
  -5   7   2    1.10    0.20
  -5   7   2    1.20    0.30
  -5   7   2    1.10    0.20
  -5   7   2    1.50    0.20
  -5   7   2    1.40    0.30
   6  -7  -2    0.10    0.10
   6  -7  -2    0.00    0.30
   6  -7  -2    0.00    0.20
   6  -7  -2    0.30    0.30
   6  -7  -2    0.20    0.10
   6  -7  -2    0.00    0.10
  -6   7   2   -0.20    0.20
  -6   7   2   -0.20    0.20
  -6   7   2    0.10    0.20
  -6   7   2   -0.60    0.20
  -6   7   2    0.40    0.30
   7  -7  -2    3.30    0.30
   7  -7  -2    2.70    0.50
   7  -7  -2    2.70    0.30
   7  -7  -2    3.10    0.30
   7  -7  -2    2.30    0.40
  -7   7   2    3.10    0.50
  -7   7   2    3.70    0.40
  -7   7   2    3.40    0.50
  -7   7   2    4.20    0.50
   8  -7  -2    1.50    0.50
   8  -7  -2    2.70    0.30
   8  -7  -2    1.80    0.40
  -8   7   2    2.80    0.50
  -8   7   2    3.20    0.40
  -8   7   2    3.20    0.50
   9  -7  -2    1.60    0.40
   9  -7  -2    1.60    0.50
   9  -7  -2    2.00    0.30
  -9   7   2    2.00    0.40
  -9   7   2    2.60    0.50
  -9   7   2    2.80    0.50
  10  -7  -2    0.30    0.40
  10  -7  -2    0.20    0.30
  10  -7  -2    0.20    0.20
 -10   7   2    0.60    0.30
 -10   7   2   -0.40    0.30
 -10   7   2    0.60    0.30
  11  -7  -2    0.60    0.50
  11  -7  -2    0.50    0.20
 -11   7   2    0.30    0.40
 -11   7   2    0.60    0.30
  12  -7  -2    0.10    0.40
  12  -7  -2   -0.10    0.20
 -12   7   2   -0.30    0.40
 -12  -6  -2   -0.20    0.30
 -12  -6  -2    0.10    0.20
 -12  -6  -2   -0.50    0.30
 -12  -6  -2   -0.10    0.30
  12   6   2    0.30    0.30
  12   6   2   -0.30    0.30
 -11  -6  -2    0.20    0.30
 -11  -6  -2    0.00    0.30
 -11  -6  -2   -0.30    0.20
 -11  -6  -2    0.10    0.10
  11   6   2    0.10    0.20
  11   6   2   -0.30    0.20
  11   6   2    0.30    0.30
 -10  -6  -2    0.60    0.30
 -10  -6  -2    0.80    0.30
 -10  -6  -2    0.40    0.30
 -10  -6  -2    0.40    0.20
  10   6   2    0.40    0.30
  10   6   2    0.70    0.30
  10   6   2    0.90    0.20
  10   6   2    0.70    0.20
  -9  -6  -2    1.80    0.20
  -9  -6  -2    1.00    0.30
  -9  -6  -2    1.70    0.30
  -9  -6  -2    1.90    0.40
  -9  -6  -2    1.70    0.20
   9   6   2    2.60    0.40
   9   6   2    2.10    0.40
   9   6   2    1.90    0.30
   9   6   2    1.50    0.30
  -8  -6  -2   16.10    1.20
  -8  -6  -2   16.50    1.10
  -8  -6  -2   18.30    1.60
   8   6   2   15.90    1.20
   8   6   2   14.90    1.20
   8   6   2   16.30    1.20
   8   6   2   14.90    1.30
  -7  -6  -2    1.90    0.40
  -7  -6  -2    2.30    0.30
  -7  -6  -2    2.50    0.20
  -7  -6  -2    3.00    0.40
  -7  -6  -2    2.50    0.30
   7   6   2    2.50    0.30
   7   6   2    2.50    0.30
   7   6   2    2.30    0.40
   7   6   2    2.10    0.30
  -6  -6  -2   14.20    1.00
  -6  -6  -2   15.50    1.40
  -6  -6  -2   14.00    1.00
  -6  -6  -2   10.80    1.20
   6   6   2   14.00    1.00
   6   6   2   15.20    1.00
   6   6   2   13.60    1.00
   6   6   2   14.40    1.10
  -5  -6  -2   10.70    0.80
  -5  -6  -2   11.40    1.10
  -5  -6  -2   11.30    0.80
  -5  -6  -2   11.30    0.80
  -5  -6  -2   10.40    0.80
   5   6   2   10.00    0.90
   5   6   2   11.00    0.80
   5   6   2   11.00    0.80
   5   6   2   11.20    0.80
   5   6   2   11.50    0.70
  -4  -6  -2    3.70    0.30
  -4  -6  -2    3.60    0.40
  -4  -6  -2    3.60    0.30
  -4  -6  -2    2.80    0.30
  -4  -6  -2    3.20    0.30
   4   6   2    3.60    0.40
   4   6   2    3.20    0.30
   4   6   2    3.70    0.30
   4   6   2    3.60    0.40
   4   6   2    3.50    0.30
   4   6   2    4.00    0.40
  -3  -6  -2    6.90    0.50
  -3  -6  -2    6.70    0.50
  -3  -6  -2    6.70    0.50
  -3  -6  -2    6.20    0.50
  -3  -6  -2    7.10    0.70
   3   6   2    5.80    0.50
   3   6   2    5.60    0.60
   3   6   2    6.60    0.50
   3   6   2    7.00    0.50
   3   6   2    6.60    0.60
   3   6   2    7.00    0.50
  -2  -6  -2  140.79    9.10
  -2  -6  -2  129.49   12.80
  -2  -6  -2  140.39    9.40
  -2  -6  -2  144.59    9.00
  -2  -6  -2  141.79    9.20
   2   6   2  132.09    9.70
   2   6   2  137.59    9.30
   2   6   2  139.89    9.20
   2   6   2  139.89    8.80
   2   6   2  137.79    9.50
   2   6   2  139.79    9.40
  -1  -6  -2  107.19    7.30
  -1  -6  -2  108.89    7.20
  -1  -6  -2  115.29    7.50
  -1  -6  -2  114.19    7.20
   1   6   2  111.69    7.30
   1   6   2  110.99    7.60
   1   6   2  108.49    7.70
   1   6   2  110.99    7.00
   1   6   2  104.79    7.40
   1   6   2  106.59    7.50
   0  -6  -2  144.79   13.80
   0  -6  -2  168.58   10.70
   0  -6  -2  161.08   10.70
   0  -6  -2  159.88   10.20
   0  -6  -2  158.78   10.30
   0   6   2  158.78   10.80
   0   6   2  165.08   10.50
   0   6   2  145.59   10.50
   0   6   2  155.58   11.10
   1  -6  -2  308.47   21.60
   1  -6  -2  332.07   27.90
   1  -6  -2  323.97   21.60
   1  -6  -2  309.27   20.90
   1  -6  -2  317.57   20.70
   1  -6  -2  353.96   28.00
  -1   6   2  311.37   29.40
  -1   6   2  313.07   25.70
  -1   6   2  312.07   21.30
  -1   6   2  308.07   22.30
  -1   6   2  320.07   21.70
  -1   6   2  319.67   21.10
   2  -6  -2   13.90    1.00
   2  -6  -2   15.20    1.30
   2  -6  -2   14.10    1.30
   2  -6  -2   14.10    1.00
   2  -6  -2   14.00    1.10
   2  -6  -2   13.10    1.00
  -2   6   2   15.30    1.00
  -2   6   2   14.00    1.10
  -2   6   2   14.20    1.00
  -2   6   2   14.70    1.40
  -2   6   2   13.30    1.10
  -2   6   2   13.40    1.20
   3  -6  -2   49.80    3.50
   3  -6  -2   50.39    4.30
   3  -6  -2   45.00    3.40
   3  -6  -2   49.90    3.40
   3  -6  -2   45.90    3.20
   3  -6  -2   50.79    4.30
  -3   6   2   54.09    4.60
  -3   6   2   49.30    3.50
  -3   6   2   49.70    3.30
  -3   6   2   48.30    3.30
  -3   6   2   46.40    4.00
  -3   6   2   49.60    3.50
  -3   6   2   47.60    3.30
   4  -6  -2    6.80    0.70
   4  -6  -2    7.10    0.50
   4  -6  -2    7.10    0.50
   4  -6  -2    7.60    0.50
   4  -6  -2    6.60    0.70
   4  -6  -2    6.30    0.70
  -4   6   2    6.90    0.60
  -4   6   2    7.20    0.50
  -4   6   2    8.00    0.70
  -4   6   2    7.00    0.70
  -4   6   2    7.70    0.60
  -4   6   2    7.20    0.70
  -4   6   2    6.80    0.50
   5  -6  -2    0.80    0.10
   5  -6  -2    0.60    0.10
   5  -6  -2    0.60    0.30
   5  -6  -2    0.60    0.20
   5  -6  -2    0.60    0.30
   5  -6  -2    0.60    0.10
  -5   6   2    0.50    0.30
  -5   6   2    0.80    0.20
  -5   6   2    0.70    0.10
  -5   6   2    0.40    0.20
  -5   6   2    0.80    0.20
  -5   6   2    0.80    0.20
  -5   6   2    0.80    0.20
   6  -6  -2    0.00    0.20
   6  -6  -2   -0.20    0.10
   6  -6  -2    0.30    0.30
   6  -6  -2    0.00    0.10
   6  -6  -2    0.40    0.30
   6  -6  -2    0.00    0.10
  -6   6   2    0.30    0.20
  -6   6   2    0.10    0.20
  -6   6   2    0.10    0.10
  -6   6   2    0.20    0.20
  -6   6   2   -0.20    0.20
  -6   6   2    0.40    0.30
   7  -6  -2    7.30    0.60
   7  -6  -2    6.50    0.60
   7  -6  -2    5.50    0.80
   7  -6  -2    6.50    0.60
   7  -6  -2    6.00    0.70
  -7   6   2    8.20    0.70
  -7   6   2    7.90    0.60
  -7   6   2    8.30    0.70
  -7   6   2    8.10    0.80
   8  -6  -2    3.70    0.50
   8  -6  -2    3.90    0.40
   8  -6  -2    4.40    0.40
  -8   6   2    5.20    0.60
  -8   6   2    4.80    0.50
  -8   6   2    3.90    0.60
   9  -6  -2    3.00    0.50
   9  -6  -2    3.70    0.40
   9  -6  -2    2.50    0.60
  -9   6   2    4.00    0.50
  -9   6   2    4.90    0.60
  -9   6   2    4.60    0.60
  10  -6  -2    1.30    0.40
  10  -6  -2    1.00    0.20
  10  -6  -2    0.80    0.50
 -10   6   2    1.30    0.30
 -10   6   2    1.50    0.40
  11  -6  -2    0.10    0.40
  11  -6  -2   -0.20    0.20
  11  -6  -2    0.40    0.30
 -11   6   2   -0.30    0.30
 -11   6   2   -0.30    0.20
  12  -6  -2    0.20    0.20
  12  -6  -2    0.60    0.40
 -12   6   2    0.40    0.40
 -12   6   2    0.50    0.30
 -12  -5  -2    0.30    0.30
 -12  -5  -2   -0.20    0.30
 -12  -5  -2    0.10    0.30
 -12  -5  -2    0.10    0.20
  12   5   2   -0.40    0.20
  12   5   2    0.20    0.30
 -11  -5  -2    0.00    0.20
 -11  -5  -2    0.00    0.30
 -11  -5  -2    0.10    0.30
 -11  -5  -2    0.00    0.10
  11   5   2    0.20    0.20
  11   5   2   -0.10    0.20
  11   5   2    0.30    0.30
  11   5   2   -0.20    0.20
 -10  -5  -2    0.10    0.30
 -10  -5  -2    0.30    0.30
 -10  -5  -2   -0.10    0.20
 -10  -5  -2   -0.30    0.10
  10   5   2    0.00    0.20
  10   5   2   -0.20    0.20
  10   5   2   -0.10    0.20
  10   5   2    0.60    0.20
  10   5   2   -0.10    0.10
  -9  -5  -2    0.30    0.20
  -9  -5  -2    0.40    0.30
  -9  -5  -2    0.20    0.30
  -9  -5  -2    0.10    0.10
  -9  -5  -2    0.00    0.10
   9   5   2    0.10    0.10
   9   5   2    0.10    0.20
   9   5   2    0.00    0.20
   9   5   2    0.50    0.20
  -8  -5  -2    2.00    0.40
  -8  -5  -2    2.80    0.30
  -8  -5  -2    2.70    0.40
  -8  -5  -2    3.00    0.30
  -8  -5  -2    2.00    0.30
   8   5   2    2.30    0.40
   8   5   2    2.60    0.40
   8   5   2    2.60    0.30
   8   5   2    2.90    0.40
  -7  -5  -2    0.10    0.10
  -7  -5  -2    0.30    0.10
  -7  -5  -2    0.10    0.20
  -7  -5  -2    0.00    0.20
  -7  -5  -2    0.10    0.20
   7   5   2   -0.10    0.20
   7   5   2    0.20    0.20
   7   5   2    0.00    0.10
   7   5   2    0.00    0.20
  -6  -5  -2    1.00    0.30
  -6  -5  -2    1.40    0.20
  -6  -5  -2    1.60    0.30
  -6  -5  -2    1.70    0.30
  -6  -5  -2    1.50    0.20
   6   5   2    1.40    0.20
   6   5   2    1.80    0.30
   6   5   2    1.70    0.30
  -5  -5  -2    5.20    0.40
  -5  -5  -2    4.30    0.60
  -5  -5  -2    6.10    0.60
  -5  -5  -2    5.00    0.50
  -5  -5  -2    5.30    0.40
  -5  -5  -2    5.40    0.40
   5   5   2    4.80    0.50
   5   5   2    5.70    0.50
   5   5   2    5.50    0.40
   5   5   2    5.90    0.40
   5   5   2    5.30    0.50
   5   5   2    5.70    0.50
  -4  -5  -2    0.20    0.10
  -4  -5  -2    0.00    0.10
  -4  -5  -2    0.00    0.10
  -4  -5  -2    0.00    0.10
  -4  -5  -2    0.10    0.10
  -4  -5  -2    0.00    0.10
  -4  -5  -2   -0.10    0.10
   4   5   2    0.00    0.10
   4   5   2    0.20    0.10
   4   5   2    0.30    0.10
   4   5   2    0.20    0.10
   4   5   2    0.00    0.20
  -3  -5  -2   29.80    2.00
  -3  -5  -2   27.30    2.70
  -3  -5  -2   29.80    2.00
  -3  -5  -2   32.90    2.80
  -3  -5  -2   30.70    2.00
  -3  -5  -2   28.80    2.00
   3   5   2   30.60    2.10
   3   5   2   29.70    2.10
   3   5   2   30.90    1.90
   3   5   2   29.70    2.10
   3   5   2   30.90    2.00
  -2  -5  -2    0.10    0.10
  -2  -5  -2    0.10    0.10
  -2  -5  -2    0.00    0.10
  -2  -5  -2    0.10    0.10
  -2  -5  -2    0.10    0.10
   2   5   2    0.00    0.10
   2   5   2    0.10    0.10
   2   5   2    0.10    0.10
   2   5   2    0.20    0.20
   2   5   2    0.00    0.10
   2   5   2    0.00    0.10
  -1  -5  -2   28.20    1.80
  -1  -5  -2   27.10    1.80
  -1  -5  -2   28.20    1.80
  -1  -5  -2   27.00    1.80
   1   5   2   25.80    1.90
   1   5   2   26.10    1.90
   1   5   2   27.00    1.70
   1   5   2   26.40    1.90
   1   5   2   26.50    2.00
   1   5   2   28.00    1.80
   0  -5  -2   99.99    6.50
   0  -5  -2  100.89    6.70
   0  -5  -2  101.19    6.70
   0  -5  -2   91.69    8.70
   0  -5  -2  100.29    6.40
   0   5   2  103.59    6.60
   0   5   2   99.49    6.80
   0   5   2   92.59    7.00
   0   5   2  101.19    6.60
   1  -5  -2   16.30    1.10
   1  -5  -2   17.20    1.50
   1  -5  -2   17.90    1.50
   1  -5  -2   15.60    1.20
   1  -5  -2   16.90    1.20
  -1   5   2   16.50    1.20
  -1   5   2   16.20    1.20
  -1   5   2   15.90    1.40
  -1   5   2   16.80    1.20
  -1   5   2   15.80    1.60
  -1   5   2   18.10    1.20
   2  -5  -2   89.09    5.80
   2  -5  -2   80.89    6.10
   2  -5  -2   93.09    7.80
   2  -5  -2   90.79    6.10
   2  -5  -2   91.69    6.20
   2  -5  -2   97.29    7.90
  -2   5   2   93.49    8.20
  -2   5   2   89.99    6.20
  -2   5   2   86.99    6.00
  -2   5   2   90.89    5.90
  -2   5   2   81.69    7.20
  -2   5   2   86.19    6.30
   3  -5  -2   37.90    2.80
   3  -5  -2   37.10    3.40
   3  -5  -2   37.30    2.50
   3  -5  -2   41.30    2.70
   3  -5  -2   35.40    2.70
   3  -5  -2   41.30    3.40
  -3   5   2   39.00    2.60
  -3   5   2   36.90    2.80
  -3   5   2   39.60    2.60
  -3   5   2   38.60    2.70
  -3   5   2   44.10    3.60
  -3   5   2   36.10    3.20
   4  -5  -2    6.60    0.60
   4  -5  -2    6.20    0.60
   4  -5  -2    5.70    0.50
   4  -5  -2    5.20    0.50
   4  -5  -2    5.50    0.70
   4  -5  -2    5.50    0.40
  -4   5   2    6.40    0.60
  -4   5   2    6.40    0.60
  -4   5   2    6.30    0.50
  -4   5   2    6.40    0.50
  -4   5   2    7.00    0.60
  -4   5   2    5.90    0.50
  -4   5   2    6.30    0.40
   5  -5  -2   13.20    1.00
   5  -5  -2   13.40    1.20
   5  -5  -2   13.70    1.00
   5  -5  -2   13.70    1.30
   5  -5  -2   12.90    1.40
   5  -5  -2   14.20    1.00
  -5   5   2   16.00    1.40
  -5   5   2   15.30    1.00
  -5   5   2   16.60    1.10
  -5   5   2   16.30    1.00
  -5   5   2   14.30    1.10
  -5   5   2   14.70    1.20
  -5   5   2   15.60    1.20
   6  -5  -2    5.30    0.60
   6  -5  -2    4.50    0.60
   6  -5  -2    5.30    0.40
   6  -5  -2    4.00    0.60
   6  -5  -2    4.80    0.40
   6  -5  -2    5.10    0.40
  -6   5   2    6.00    0.60
  -6   5   2    5.40    0.50
  -6   5   2    6.20    0.60
  -6   5   2    6.00    0.50
  -6   5   2    5.90    0.40
   7  -5  -2    0.30    0.10
   7  -5  -2    0.10    0.10
   7  -5  -2    0.40    0.20
   7  -5  -2    0.00    0.30
   7  -5  -2   -0.10    0.10
   7  -5  -2   -0.10    0.30
  -7   5   2    0.30    0.10
  -7   5   2    0.20    0.20
  -7   5   2    0.10    0.20
  -7   5   2    0.20    0.20
   8  -5  -2    0.40    0.30
   8  -5  -2    0.70    0.20
   8  -5  -2    0.60    0.20
   8  -5  -2    0.60    0.20
  -8   5   2    1.00    0.30
  -8   5   2    0.90    0.20
  -8   5   2    0.90    0.30
  -8   5   2    0.80    0.20
   9  -5  -2    0.50    0.40
   9  -5  -2    0.90    0.30
   9  -5  -2    1.00    0.20
   9  -5  -2    1.00    0.20
  -9   5   2    1.30    0.20
  -9   5   2    1.40    0.40
  -9   5   2    1.30    0.30
  -9   5   2    1.10    0.40
  10  -5  -2   -0.20    0.20
  10  -5  -2    0.10    0.20
  10  -5  -2   -0.20    0.40
 -10   5   2    0.00    0.20
 -10   5   2   -0.20    0.30
  11  -5  -2    0.30    0.30
  11  -5  -2   -0.10    0.10
  11  -5  -2   -0.10    0.40
 -11   5   2   -0.20    0.30
 -11   5   2   -0.40    0.30
  12  -5  -2    0.10    0.20
  12  -5  -2    0.10    0.40
 -12   5   2   -0.30    0.30
 -12   5   2    0.30    0.30
 -12  -4  -2    0.00    0.30
 -12  -4  -2   -0.30    0.30
 -12  -4  -2   -0.10    0.20
  12   4   2    0.10    0.20
  12   4   2    0.30    0.30
  12   4   2    0.20    0.20
 -11  -4  -2   -0.20    0.20
 -11  -4  -2   -0.10    0.30
 -11  -4  -2    0.00    0.10
 -11  -4  -2   -0.20    0.30
  11   4   2    0.00    0.10
  11   4   2    0.10    0.20
  11   4   2    0.30    0.30
  11   4   2   -0.10    0.20
 -10  -4  -2    0.90    0.30
 -10  -4  -2    1.30    0.40
 -10  -4  -2    0.70    0.30
 -10  -4  -2    0.80    0.20
  10   4   2    0.40    0.20
  10   4   2    0.50    0.20
  10   4   2    1.30    0.30
  10   4   2    0.90    0.20
  10   4   2    1.00    0.30
  -9  -4  -2    2.90    0.30
  -9  -4  -2    2.60    0.40
  -9  -4  -2    3.40    0.50
  -9  -4  -2    1.80    0.40
   9   4   2    2.90    0.50
   9   4   2    2.80    0.30
   9   4   2    2.40    0.40
   9   4   2    2.20    0.40
  -8  -4  -2    4.40    0.50
  -8  -4  -2    3.60    0.30
  -8  -4  -2    2.90    0.50
  -8  -4  -2    4.00    0.30
  -8  -4  -2    4.30    0.40
   8   4   2    3.10    0.50
   8   4   2    3.80    0.40
   8   4   2    3.50    0.30
  -7  -4  -2    0.10    0.20
  -7  -4  -2    0.10    0.10
  -7  -4  -2    0.00    0.20
  -7  -4  -2    0.10    0.10
  -7  -4  -2   -0.20    0.20
   7   4   2    0.20    0.10
   7   4   2    0.20    0.20
   7   4   2   -0.10    0.20
   7   4   2    0.10    0.20
  -6  -4  -2   11.00    1.00
  -6  -4  -2    7.80    0.90
  -6  -4  -2    8.80    0.60
  -6  -4  -2    9.30    0.70
   6   4   2   10.00    0.70
   6   4   2    8.80    0.80
   6   4   2    9.90    0.70
  -5  -4  -2   30.40    2.60
  -5  -4  -2   26.90    1.90
  -5  -4  -2   27.70    1.90
  -5  -4  -2   28.80    1.90
  -5  -4  -2   21.80    2.30
  -5  -4  -2   26.50    1.80
   5   4   2   29.40    1.80
   5   4   2   27.70    1.90
   5   4   2   27.70    2.00
   5   4   2   27.50    1.90
  -4  -4  -2    0.70    0.10
  -4  -4  -2    0.60    0.20
  -4  -4  -2    0.70    0.10
  -4  -4  -2    0.50    0.10
  -4  -4  -2    0.40    0.20
  -4  -4  -2    0.60    0.20
  -4  -4  -2    0.80    0.10
   4   4   2    0.60    0.10
   4   4   2    0.30    0.20
   4   4   2    0.60    0.10
   4   4   2    0.60    0.20
   4   4   2    0.80    0.10
  -3  -4  -2   18.40    1.60
  -3  -4  -2   16.90    1.20
  -3  -4  -2   15.60    1.20
  -3  -4  -2   16.20    1.10
  -3  -4  -2   16.90    1.20
   3   4   2   18.50    1.20
   3   4   2   16.30    1.20
   3   4   2   16.30    1.20
   3   4   2   17.50    1.10
   3   4   2   16.90    1.20
  -2  -4  -2  166.08   11.50
  -2  -4  -2  177.68   11.90
  -2  -4  -2  176.98   11.70
  -2  -4  -2  172.38   15.50
  -2  -4  -2  170.08   11.40
  -2  -4  -2  191.58   16.20
   2   4   2  188.28   11.70
   2   4   2  173.08   11.90
   2   4   2  177.78   12.00
   2   4   2  169.78   11.20
   2   4   2  171.38   11.80
  -1  -4  -2  129.89   12.60
  -1  -4  -2  147.39    9.30
  -1  -4  -2  140.79    9.10
  -1  -4  -2  136.99    9.00
   1   4   2  128.09    9.30
   1   4   2  127.09    9.30
   1   4   2  139.29    9.10
   1   4   2  134.49    9.60
   1   4   2  145.19    9.10
   0  -4  -2  194.68   13.10
   0  -4  -2  204.58   13.60
   0  -4  -2  227.58   17.70
   0  -4  -2  195.88   17.50
   0  -4  -2  200.68   13.60
   0   4   2  185.88   14.10
   0   4   2  196.78   13.70
   0   4   2  206.28   13.30
   0   4   2  195.38   13.40
   1  -4  -2  530.65   33.30
   1  -4  -2  548.45   44.90
   1  -4  -2  539.85   34.80
   1  -4  -2  573.14   45.20
   1  -4  -2  477.65   34.90
  -1   4   2  514.55   47.30
  -1   4   2  491.65   35.90
  -1   4   2  512.85   34.00
  -1   4   2  471.75   41.40
  -1   4   2  506.55   34.90
  -1   4   2  496.15   34.30
   2  -4  -2    2.40    0.30
   2  -4  -2    2.20    0.20
   2  -4  -2    2.80    0.40
   2  -4  -2    2.00    0.20
   2  -4  -2    2.50    0.30
   2  -4  -2    2.40    0.20
  -2   4   2    2.10    0.30
  -2   4   2    2.50    0.30
  -2   4   2    2.70    0.20
  -2   4   2    2.70    0.30
  -2   4   2    2.20    0.20
  -2   4   2    2.20    0.20
   3  -4  -2   19.50    1.50
   3  -4  -2   20.70    1.40
   3  -4  -2   22.30    1.50
   3  -4  -2   20.80    1.60
   3  -4  -2   19.70    1.90
   3  -4  -2   22.40    1.90
  -3   4   2   22.50    1.60
  -3   4   2   24.30    2.00
  -3   4   2   21.50    1.40
  -3   4   2   19.00    1.80
  -3   4   2   21.60    1.50
  -3   4   2   20.40    1.50
   4  -4  -2   34.20    3.40
   4  -4  -2   39.40    3.40
   4  -4  -2   36.10    2.50
   4  -4  -2   34.30    2.60
   4  -4  -2   37.40    2.80
   4  -4  -2   36.70    2.70
  -4   4   2   38.90    3.10
  -4   4   2   40.00    2.60
  -4   4   2   38.30    2.80
  -4   4   2   41.60    2.60
  -4   4   2   43.10    3.60
  -4   4   2   40.60    2.70
  -4   4   2   41.10    2.60
   5  -4  -2   19.80    1.40
   5  -4  -2   20.00    1.90
   5  -4  -2   19.20    1.40
   5  -4  -2   19.90    1.40
   5  -4  -2   18.50    1.90
   5  -4  -2   19.10    1.60
  -5   4   2   22.90    1.40
  -5   4   2   21.80    1.50
  -5   4   2   20.20    1.70
  -5   4   2   22.70    2.00
  -5   4   2   20.50    1.50
  -5   4   2   20.80    1.50
   6  -4  -2    6.50    0.70
   6  -4  -2    6.70    0.50
   6  -4  -2    5.70    0.70
   6  -4  -2    5.90    0.50
   6  -4  -2    5.50    0.50
   6  -4  -2    5.70    0.70
  -6   4   2    6.70    0.60
  -6   4   2    7.50    0.50
  -6   4   2    5.60    0.50
  -6   4   2    7.60    0.70
  -6   4   2    7.20    0.70
  -6   4   2    6.70    0.60
   7  -4  -2    1.10    0.30
   7  -4  -2    0.70    0.30
   7  -4  -2    0.80    0.20
   7  -4  -2    0.90    0.30
   7  -4  -2    1.00    0.20
   7  -4  -2    1.50    0.20
   7  -4  -2    1.10    0.20
  -7   4   2    1.00    0.20
  -7   4   2    1.30    0.30
  -7   4   2    1.40    0.20
  -7   4   2    1.40    0.30
  -7   4   2    1.20    0.20
   8  -4  -2    6.80    0.50
   8  -4  -2    6.40    0.60
   8  -4  -2    5.50    0.70
  -8   4   2    7.30    0.50
  -8   4   2    7.30    0.70
  -8   4   2    8.00    0.70
  -8   4   2    8.40    0.80
   9  -4  -2    0.50    0.20
   9  -4  -2    0.30    0.30
   9  -4  -2    0.20    0.10
   9  -4  -2    0.10    0.40
  -9   4   2    0.20    0.20
  -9   4   2    0.40    0.30
  -9   4   2    0.30    0.20
  -9   4   2    0.50    0.30
  10  -4  -2    1.20    0.20
  10  -4  -2    1.30    0.20
  10  -4  -2    1.10    0.30
  10  -4  -2    0.60    0.40
 -10   4   2    1.90    0.30
 -10   4   2    1.30    0.40
 -10   4   2    1.90    0.30
  11  -4  -2    0.30    0.20
  11  -4  -2    0.40    0.30
  11  -4  -2   -0.30    0.30
 -11   4   2    0.20    0.30
 -11   4   2    0.10    0.30
  12  -4  -2   -0.10    0.20
  12  -4  -2   -0.10    0.30
 -12   4   2   -0.20    0.30
 -12   4   2    0.00    0.30
  13  -4  -2    0.00    0.20
 -13   4   2    0.50    0.30
 -13   4   2   -0.30    0.30
 -12  -3  -2    0.40    0.20
 -12  -3  -2    0.10    0.30
 -12  -3  -2    0.50    0.30
  12   3   2    0.30    0.30
  12   3   2    0.10    0.20
  12   3   2    0.20    0.20
 -11  -3  -2    0.60    0.30
 -11  -3  -2    0.40    0.20
 -11  -3  -2    0.60    0.30
 -11  -3  -2    0.60    0.30
  11   3   2    0.60    0.20
  11   3   2    0.40    0.20
  11   3   2    0.10    0.20
  11   3   2    1.10    0.30
 -10  -3  -2    0.60    0.30
 -10  -3  -2    0.10    0.30
 -10  -3  -2    0.30    0.30
 -10  -3  -2    0.40    0.20
  10   3   2    0.00    0.30
  10   3   2    0.00    0.20
  10   3   2   -0.10    0.20
  10   3   2    0.10    0.20
  10   3   2    0.20    0.20
  -9  -3  -2    1.20    0.40
  -9  -3  -2    2.00    0.30
  -9  -3  -2    1.50    0.30
  -9  -3  -2    2.50    0.40
   9   3   2    1.70    0.30
   9   3   2    1.80    0.40
   9   3   2    1.50    0.30
   9   3   2    2.30    0.30
   9   3   2    1.10    0.40
  -8  -3  -2    4.60    0.40
  -8  -3  -2    4.00    0.40
  -8  -3  -2    3.60    0.50
  -8  -3  -2    5.20    0.60
   8   3   2    4.00    0.40
   8   3   2    4.70    0.40
   8   3   2    4.60    0.50
   8   3   2    2.40    0.60
  -7  -3  -2    0.50    0.10
  -7  -3  -2    0.40    0.20
  -7  -3  -2    0.50    0.20
  -7  -3  -2    0.70    0.20
  -7  -3  -2    0.50    0.10
   7   3   2    0.40    0.20
   7   3   2    0.50    0.10
   7   3   2    0.30    0.30
  -6  -3  -2    0.20    0.20
  -6  -3  -2    0.20    0.10
  -6  -3  -2    0.20    0.20
  -6  -3  -2    0.20    0.10
  -6  -3  -2    0.20    0.20
   6   3   2    0.20    0.20
   6   3   2    0.40    0.10
   6   3   2    0.10    0.30
   6   3   2    0.10    0.20
  -5  -3  -2    7.70    0.50
  -5  -3  -2    8.80    0.60
  -5  -3  -2    7.70    0.60
  -5  -3  -2    7.20    0.50
  -5  -3  -2    7.10    0.70
  -5  -3  -2    8.90    0.80
   5   3   2    7.90    0.60
   5   3   2    8.10    0.60
   5   3   2    5.50    0.80
   5   3   2    6.70    0.70
   5   3   2    8.30    0.50
  -4  -3  -2    1.90    0.30
  -4  -3  -2    1.70    0.20
  -4  -3  -2    1.60    0.20
  -4  -3  -2    1.70    0.20
  -4  -3  -2    2.00    0.10
  -4  -3  -2    1.70    0.30
   4   3   2    1.50    0.40
   4   3   2    2.30    0.20
   4   3   2    1.90    0.20
   4   3   2    1.90    0.10
   4   3   2    1.50    0.20
   4   3   2    1.80    0.30
  -3  -3  -2    0.80    0.20
  -3  -3  -2    1.40    0.20
  -3  -3  -2    1.60    0.10
  -3  -3  -2    1.40    0.10
  -3  -3  -2    1.20    0.10
  -3  -3  -2    1.20    0.10
  -3  -3  -2    1.40    0.20
   3   3   2    1.40    0.10
   3   3   2    1.10    0.20
   3   3   2    1.40    0.20
   3   3   2    1.00    0.30
   3   3   2    1.60    0.20
   3   3   2    1.00    0.10
  -2  -3  -2  127.49    8.50
  -2  -3  -2  135.59    8.70
  -2  -3  -2  125.09    8.40
  -2  -3  -2  138.09   11.80
   2   3   2  123.89    8.80
   2   3   2  129.19    8.60
   2   3   2  123.09    8.70
   2   3   2  123.79    8.20
  -1  -3  -2   46.50    3.00
  -1  -3  -2   41.00    2.90
  -1  -3  -2   49.99    3.90
   1   3   2   43.00    3.00
   1   3   2   38.20    3.00
   1   3   2   46.90    2.90
   1   3   2   40.50    2.90
   1   3   2   42.80    3.10
   0  -3  -2    2.70    0.20
   0  -3  -2    2.60    0.20
   0  -3  -2    1.90    0.20
   0  -3  -2    2.30    0.20
   0   3   2    2.20    0.20
   0   3   2    2.00    0.20
   0   3   2    2.40    0.20
   0   3   2    2.30    0.20
   1  -3  -2  137.39    9.00
   1  -3  -2  144.79   11.60
   1  -3  -2  135.89    9.10
   1  -3  -2  134.29   11.60
   1  -3  -2  116.59    9.00
  -1   3   2  146.59   12.20
  -1   3   2  129.29    8.80
  -1   3   2  131.49    9.00
  -1   3   2  125.59    8.80
  -1   3   2  120.39    9.30
   2  -3  -2  126.39   10.20
   2  -3  -2  122.39    7.50
   2  -3  -2  104.39    7.90
   2  -3  -2  112.89   10.20
   2  -3  -2  116.39    8.00
   2  -3  -2  120.79    7.90
  -2   3   2  113.09    7.80
  -2   3   2  110.69    8.10
  -2   3   2  120.29    7.90
  -2   3   2  127.99   10.70
  -2   3   2  116.99    7.70
  -2   3   2  101.29    9.40
   3  -3  -2   46.50    3.10
   3  -3  -2   43.20    2.90
   3  -3  -2   46.10    3.90
   3  -3  -2   39.20    3.90
   3  -3  -2   43.60    3.00
   3  -3  -2   38.40    3.00
  -3   3   2   41.00    3.60
  -3   3   2   48.30    4.10
  -3   3   2   45.00    3.00
  -3   3   2   48.30    2.90
  -3   3   2   46.00    3.10
  -3   3   2   41.90    3.10
   4  -3  -2    7.40    0.60
   4  -3  -2    8.20    0.80
   4  -3  -2    8.60    0.80
   4  -3  -2    7.90    0.60
   4  -3  -2    8.40    0.60
   4  -3  -2    7.90    0.70
  -4   3   2    8.40    0.60
  -4   3   2    8.50    0.70
  -4   3   2    7.60    0.60
  -4   3   2    8.30    0.60
  -4   3   2    9.40    0.70
  -4   3   2    7.90    0.60
  -4   3   2    8.40    0.80
   5  -3  -2   13.50    1.00
   5  -3  -2   14.30    1.00
   5  -3  -2   13.70    1.10
   5  -3  -2   11.60    1.40
   5  -3  -2   14.60    1.30
  -5   3   2   15.00    1.20
  -5   3   2   14.50    1.10
  -5   3   2   14.60    1.00
  -5   3   2   16.00    1.40
  -5   3   2   14.50    1.10
  -5   3   2   15.60    1.00
   6  -3  -2    1.30    0.30
   6  -3  -2    1.20    0.30
   6  -3  -2    1.10    0.20
   6  -3  -2    1.30    0.20
   6  -3  -2    1.00    0.30
   6  -3  -2    1.30    0.20
   6  -3  -2    1.40    0.20
  -6   3   2    1.40    0.20
  -6   3   2    1.30    0.20
  -6   3   2    1.10    0.20
  -6   3   2    1.10    0.30
  -6   3   2    1.20    0.30
   7  -3  -2    0.20    0.30
   7  -3  -2    0.00    0.10
   7  -3  -2    0.00    0.10
   7  -3  -2    0.10    0.10
   7  -3  -2    0.00    0.10
   7  -3  -2    0.10    0.20
   7  -3  -2    0.30    0.30
  -7   3   2    0.00    0.10
  -7   3   2    0.20    0.20
  -7   3   2    0.00    0.10
  -7   3   2    0.00    0.20
  -7   3   2    0.00    0.10
   8  -3  -2    0.30    0.20
   8  -3  -2    0.60    0.20
   8  -3  -2    0.10    0.30
   8  -3  -2    0.40    0.10
  -8   3   2    0.80    0.30
  -8   3   2    0.70    0.30
  -8   3   2    0.20    0.20
  -8   3   2    0.40    0.10
   9  -3  -2   -0.20    0.20
   9  -3  -2    0.40    0.20
   9  -3  -2    0.00    0.10
   9  -3  -2    0.00    0.30
  -9   3   2    0.30    0.30
  -9   3   2    0.10    0.10
  -9   3   2    0.10    0.30
  -9   3   2    0.00    0.20
  10  -3  -2    0.50    0.20
  10  -3  -2    0.60    0.30
  10  -3  -2    0.50    0.20
  10  -3  -2    0.50    0.40
 -10   3   2    0.80    0.30
 -10   3   2    0.70    0.20
 -10   3   2    0.40    0.30
  11  -3  -2    0.20    0.30
  11  -3  -2    0.30    0.20
  11  -3  -2    0.00    0.20
  11  -3  -2    0.10    0.20
 -11   3   2    0.40    0.30
 -11   3   2    0.40    0.20
 -11   3   2    0.20    0.30
  12  -3  -2    0.00    0.40
  12  -3  -2   -0.20    0.20
 -12   3   2   -0.10    0.30
 -12   3   2   -0.50    0.30
  13  -3  -2    1.20    0.40
  13  -3  -2    0.40    0.20
 -13   3   2    0.10    0.40
 -13   3   2    0.40    0.40
 -13  -2  -2   -0.40    0.20
 -13  -2  -2    0.50    0.30
 -13  -2  -2   -0.60    0.30
  13   2   2   -0.30    0.20
  13   2   2   -0.20    0.20
 -12  -2  -2    0.30    0.30
 -12  -2  -2    0.30    0.30
 -12  -2  -2   -0.20    0.20
  12   2   2   -0.20    0.20
  12   2   2    0.00    0.20
  12   2   2    0.30    0.20
 -11  -2  -2    0.00    0.30
 -11  -2  -2    0.30    0.30
 -11  -2  -2    0.00    0.10
 -11  -2  -2   -0.10    0.30
  11   2   2    0.40    0.40
  11   2   2    0.10    0.20
  11   2   2   -0.30    0.10
  11   2   2    0.30    0.30
 -10  -2  -2    1.00    0.30
 -10  -2  -2    1.00    0.20
 -10  -2  -2    1.20    0.30
 -10  -2  -2    0.80    0.30
  10   2   2    0.50    0.40
  10   2   2    1.00    0.20
  10   2   2    0.90    0.20
  10   2   2    1.00    0.30
  -9  -2  -2    0.20    0.20
  -9  -2  -2   -0.20    0.20
  -9  -2  -2   -0.10    0.30
  -9  -2  -2    0.20    0.30
   9   2   2    0.00    0.10
   9   2   2    0.20    0.40
   9   2   2   -0.10    0.20
   9   2   2   -0.30    0.20
  -8  -2  -2    4.70    0.40
  -8  -2  -2    4.30    0.60
  -8  -2  -2    5.90    0.60
  -8  -2  -2    4.40    0.40
   8   2   2    3.40    0.40
   8   2   2    4.00    0.50
   8   2   2    4.30    0.40
  -7  -2  -2    3.90    0.50
  -7  -2  -2    4.70    0.40
  -7  -2  -2    4.10    0.40
  -7  -2  -2    5.00    0.50
   7   2   2    2.90    0.60
   7   2   2    4.20    0.40
   7   2   2    4.00    0.40
   7   2   2    4.50    0.50
  -6  -2  -2    3.70    0.30
  -6  -2  -2    3.20    0.40
  -6  -2  -2    3.40    0.30
  -6  -2  -2    3.80    0.50
  -6  -2  -2    3.70    0.40
   6   2   2    2.40    0.50
   6   2   2    3.70    0.30
   6   2   2    3.30    0.40
   6   2   2    3.90    0.40
  -5  -2  -2    1.00    0.20
  -5  -2  -2    1.10    0.20
  -5  -2  -2    0.80    0.10
  -5  -2  -2    1.10    0.10
  -5  -2  -2    0.70    0.10
  -5  -2  -2    0.90    0.20
   5   2   2    0.60    0.20
   5   2   2    0.90    0.10
   5   2   2    0.60    0.30
   5   2   2    0.90    0.10
   5   2   2    0.50    0.30
   5   2   2    0.90    0.20
  -4  -2  -2    4.10    0.30
  -4  -2  -2    4.30    0.30
  -4  -2  -2    3.80    0.30
  -4  -2  -2    4.20    0.40
  -4  -2  -2    3.50    0.20
  -4  -2  -2    4.00    0.40
   4   2   2    3.70    0.40
   4   2   2    4.00    0.30
   4   2   2    3.80    0.40
   4   2   2    3.40    0.50
   4   2   2    4.00    0.30
   4   2   2    3.40    0.50
  -3  -2  -2   73.89    5.40
  -3  -2  -2   91.19    7.70
  -3  -2  -2   83.79    5.50
  -3  -2  -2   80.99    5.60
   3   2   2   83.79    7.30
   3   2   2   82.89    5.70
   3   2   2   84.79    7.30
   3   2   2   83.29    5.70
   3   2   2   86.89    5.30
  -2  -2  -2    3.50    0.40
  -2  -2  -2    3.70    0.30
  -2  -2  -2    3.50    0.30
  -2  -2  -2    4.40    0.30
   2   2   2    3.10    0.30
   2   2   2    3.30    0.30
   2   2   2    3.50    0.20
   2   2   2    3.80    0.40
  -1  -2  -2   36.90    2.60
  -1  -2  -2   43.20    2.70
   1   2   2   37.10    2.70
   1   2   2   42.00    3.50
   0  -2  -2   12.80    1.00
   0  -2  -2   15.50    1.00
   0  -2  -2   15.70    1.30
   0   2   2   15.80    1.30
   0   2   2   13.30    1.00
   0   2   2   13.20    1.00
   1  -2  -2    5.90    0.50
   1  -2  -2    5.70    0.50
   1  -2  -2    5.20    0.40
   1  -2  -2    6.10    0.40
  -1   2   2    5.20    0.40
  -1   2   2    5.70    0.50
  -1   2   2    5.20    0.40
   2  -2  -2   36.10    2.40
   2  -2  -2   35.70    2.40
   2  -2  -2   30.20    3.10
   2  -2  -2   30.70    2.40
   2  -2  -2   37.50    3.10
  -2   2   2   31.70    2.40
  -2   2   2   37.30    3.20
  -2   2   2   38.70    2.40
   3  -2  -2   12.30    0.90
   3  -2  -2   12.30    0.90
   3  -2  -2   14.40    1.20
   3  -2  -2   10.40    1.20
   3  -2  -2   13.40    0.90
   3  -2  -2   13.10    1.00
  -3   2   2   14.30    1.20
  -3   2   2   12.60    1.10
  -3   2   2   14.10    1.00
  -3   2   2   13.20    1.00
   4  -2  -2   14.60    1.10
   4  -2  -2   16.10    1.40
   4  -2  -2   14.50    1.00
   4  -2  -2   13.20    1.00
   4  -2  -2   14.70    1.00
   4  -2  -2   13.40    1.00
  -4   2   2   14.10    1.00
  -4   2   2   14.20    1.20
  -4   2   2   15.70    1.40
  -4   2   2   15.40    1.10
  -4   2   2   15.00    1.10
  -4   2   2   15.60    1.00
   5  -2  -2    0.00    0.10
   5  -2  -2    0.10    0.10
   5  -2  -2    0.10    0.20
   5  -2  -2    0.30    0.10
   5  -2  -2    0.20    0.10
   5  -2  -2    0.10    0.20
   5  -2  -2   -0.10    0.20
  -5   2   2    0.10    0.10
  -5   2   2   -0.30    0.10
  -5   2   2    0.20    0.20
  -5   2   2    0.30    0.10
  -5   2   2    0.20    0.10
   6  -2  -2    0.60    0.10
   6  -2  -2    0.50    0.10
   6  -2  -2    0.50    0.10
   6  -2  -2    0.30    0.20
   6  -2  -2   -0.10    0.30
   6  -2  -2    0.10    0.30
   6  -2  -2    0.50    0.10
  -6   2   2    0.30    0.20
  -6   2   2    0.50    0.20
  -6   2   2    0.40    0.10
  -6   2   2    0.30    0.10
  -6   2   2    0.40    0.20
   7  -2  -2    0.30    0.30
   7  -2  -2    0.60    0.20
   7  -2  -2    0.10    0.10
   7  -2  -2    0.60    0.30
   7  -2  -2    0.30    0.10
   7  -2  -2    0.60    0.20
   7  -2  -2    0.40    0.10
  -7   2   2    0.40    0.20
  -7   2   2    0.30    0.20
  -7   2   2    0.30    0.20
  -7   2   2    0.30    0.10
  -7   2   2    0.10    0.20
   8  -2  -2    1.50    0.20
   8  -2  -2    1.30    0.20
   8  -2  -2    1.20    0.30
   8  -2  -2    1.50    0.20
   8  -2  -2    0.80    0.40
  -8   2   2    1.30    0.30
  -8   2   2    1.40    0.30
  -8   2   2    1.90    0.20
  -8   2   2    1.10    0.30
   9  -2  -2    0.50    0.40
   9  -2  -2    0.10    0.20
   9  -2  -2    0.50    0.20
   9  -2  -2    0.80    0.20
  -9   2   2    0.80    0.20
  -9   2   2    0.80    0.30
  -9   2   2    1.00    0.30
  -9   2   2    0.90    0.40
  10  -2  -2    0.10    0.20
  10  -2  -2   -0.20    0.30
  10  -2  -2    0.10    0.20
  10  -2  -2   -0.10    0.20
 -10   2   2    0.50    0.30
 -10   2   2    0.00    0.20
 -10   2   2    0.30    0.30
  11  -2  -2    0.30    0.20
  11  -2  -2    0.20    0.30
  11  -2  -2    0.10    0.20
 -11   2   2   -0.10    0.30
 -11   2   2   -0.40    0.20
 -11   2   2    0.10    0.20
  12  -2  -2   -0.20    0.30
  12  -2  -2   -0.30    0.20
  12  -2  -2    0.10    0.20
 -12   2   2   -0.20    0.10
 -12   2   2   -0.30    0.30
 -12   2   2   -0.30    0.30
  13  -2  -2   -0.10    0.20
 -13   2   2    0.20    0.30
 -13   2   2    0.10    0.30
 -13  -1  -2    0.40    0.30
 -13  -1  -2    0.60    0.20
 -13  -1  -2    0.60    0.40
  13   1   2    0.50    0.20
  13   1   2    0.70    0.30
  13   1   2    0.30    0.40
 -12  -1  -2    2.50    0.30
 -12  -1  -2    1.10    0.40
 -12  -1  -2    2.60    0.50
  12   1   2    1.40    0.50
  12   1   2    2.50    0.30
  12   1   2    1.80    0.30
 -11  -1  -2    7.50    0.70
 -11  -1  -2    9.40    0.90
 -11  -1  -2    7.40    0.80
 -11  -1  -2    8.80    0.60
  11   1   2    4.70    0.90
  11   1   2    7.50    0.60
  11   1   2    6.70    0.70
  11   1   2    7.50    0.60
 -10  -1  -2    1.60    0.30
 -10  -1  -2    2.10    0.30
 -10  -1  -2    1.30    0.40
 -10  -1  -2    1.60    0.40
  10   1   2    2.30    0.40
  10   1   2    1.10    0.50
  10   1   2    1.60    0.30
  10   1   2    1.60    0.20
  -9  -1  -2    6.40    0.50
  -9  -1  -2    5.70    0.60
  -9  -1  -2    4.90    0.70
  -9  -1  -2    7.70    0.80
   9   1   2    4.10    0.80
   9   1   2    5.50    0.50
   9   1   2    5.10    0.60
   9   1   2    5.30    0.50
  -8  -1  -2   73.29    4.80
  -8  -1  -2   73.29    4.80
  -8  -1  -2   82.79    6.70
  -8  -1  -2   69.59    5.90
   8   1   2   65.69    5.00
   8   1   2   69.39    4.90
   8   1   2   68.89    4.70
  -7  -1  -2    4.30    0.40
  -7  -1  -2    3.40    0.50
  -7  -1  -2    5.00    0.50
  -7  -1  -2    4.40    0.40
   7   1   2    4.40    0.50
   7   1   2    3.10    0.60
   7   1   2    3.50    0.30
   7   1   2    4.80    0.50
   7   1   2    4.40    0.40
  -6  -1  -2   51.09    3.40
  -6  -1  -2   46.20    4.10
  -6  -1  -2   50.19    3.40
  -6  -1  -2   57.89    4.70
   6   1   2   49.50    3.50
   6   1   2   48.30    3.40
   6   1   2   52.19    4.50
   6   1   2   44.10    4.50
   6   1   2   53.99    3.60
  -5  -1  -2  264.57   17.60
  -5  -1  -2  272.07   17.90
  -5  -1  -2  314.47   25.50
  -5  -1  -2  276.97   18.10
  -5  -1  -2  271.97   22.30
  -5  -1  -2  275.87   18.40
   5   1   2  276.77   18.80
   5   1   2  268.07   18.80
   5   1   2  271.97   19.00
   5   1   2  251.47   24.20
   5   1   2  300.37   24.30
  -4  -1  -2   46.60    2.90
  -4  -1  -2   41.80    2.90
  -4  -1  -2   39.40    3.60
  -4  -1  -2   44.00    3.00
  -4  -1  -2   47.60    4.10
   4   1   2   47.40    3.90
   4   1   2   43.00    3.10
   4   1   2   43.20    3.00
   4   1   2   44.10    3.90
   4   1   2   44.60    3.10
  -3  -1  -2  233.08   17.10
  -3  -1  -2  285.47   24.30
  -3  -1  -2  253.07   17.60
  -3  -1  -2  262.77   17.30
   3   1   2  281.07   23.10
   3   1   2  293.47   23.20
   3   1   2  253.77   18.10
   3   1   2  255.97   17.90
   3   1   2  258.27   18.00
  -2  -1  -2 1033.70   71.39
  -2  -1  -2 1082.69   70.19
  -2  -1  -2 1137.89   98.79
   2   1   2 1079.19   72.79
   2   1   2 1033.40   73.49
   2   1   2 1009.20   68.19
   2   1   2 1023.40   72.69
   2   1   2 1197.78   93.79
  -1  -1  -2   76.09    6.60
  -1  -1  -2   68.99    5.10
  -1  -1  -2   75.19    4.90
  -1  -1  -2   75.39    6.90
   1   1   2   65.19    5.10
   1   1   2   84.99    6.50
   1   1   2   77.69    5.10
   0  -1  -2  231.68   22.10
   0  -1  -2  243.28   17.00
   0   1   2  278.97   22.10
   1  -1  -2 1305.77   83.39
   1  -1  -2 1176.98   82.49
  -1   1   2 1199.28   84.99
  -1   1   2 1189.18  111.99
   2  -1  -2    6.10    0.50
   2  -1  -2    4.70    0.40
   2  -1  -2    5.70    0.40
   2  -1  -2    5.40    0.40
  -2   1   2    5.20    0.40
  -2   1   2    6.00    0.50
   3  -1  -2   20.80    1.40
   3  -1  -2   19.00    1.50
   3  -1  -2   19.10    1.40
   3  -1  -2   20.90    1.50
   3  -1  -2   22.10    1.90
  -3   1   2   23.60    2.00
  -3   1   2   20.70    1.70
  -3   1   2   21.70    1.50
   4  -1  -2  136.19    9.20
   4  -1  -2  133.59   11.90
   4  -1  -2  132.39    8.70
   4  -1  -2  124.69    9.10
   4  -1  -2  121.99    9.10
   4  -1  -2  138.29    9.30
  -4   1   2  131.89   10.80
  -4   1   2  145.79   12.40
  -4   1   2  141.89    9.40
  -4   1   2  130.69    8.80
  -4   1   2  143.79    9.00
   5  -1  -2    0.10    0.20
   5  -1  -2   -0.10    0.20
   5  -1  -2    0.10    0.10
   5  -1  -2    0.20    0.10
   5  -1  -2    0.20    0.10
   5  -1  -2    0.00    0.10
   5  -1  -2    0.00    0.20
  -5   1   2    0.10    0.20
  -5   1   2    0.20    0.10
  -5   1   2   -0.10    0.20
  -5   1   2    0.00    0.10
  -5   1   2    0.10    0.10
   6  -1  -2    1.80    0.40
   6  -1  -2    2.60    0.20
   6  -1  -2    2.20    0.40
   6  -1  -2    2.70    0.20
   6  -1  -2    2.30    0.40
   6  -1  -2    2.30    0.30
   6  -1  -2    2.70    0.30
  -6   1   2    2.50    0.30
  -6   1   2    2.90    0.40
  -6   1   2    3.30    0.20
  -6   1   2    2.60    0.30
  -6   1   2    3.30    0.40
   7  -1  -2    5.70    0.60
   7  -1  -2    5.60    0.50
   7  -1  -2    5.20    0.40
   7  -1  -2    6.00    0.50
   7  -1  -2    5.70    0.70
   7  -1  -2    4.50    0.50
  -7   1   2    6.50    0.40
  -7   1   2    5.30    0.50
  -7   1   2    6.50    0.70
  -7   1   2    5.70    0.60
  -7   1   2    6.90    0.60
   8  -1  -2    5.90    0.70
   8  -1  -2    5.90    0.50
   8  -1  -2    4.10    0.80
   8  -1  -2    6.40    0.50
   8  -1  -2    7.00    0.50
  -8   1   2    7.30    0.80
  -8   1   2    7.30    0.70
  -8   1   2    6.90    0.70
  -8   1   2    7.40    0.50
  -8   1   2    6.90    0.50
   9  -1  -2   15.20    1.10
   9  -1  -2   12.10    1.50
   9  -1  -2   13.70    1.10
  -9   1   2   18.20    1.60
  -9   1   2   15.60    1.40
  -9   1   2   16.60    1.10
  10  -1  -2    0.60    0.40
  10  -1  -2    0.10    0.10
  10  -1  -2    0.00    0.20
  10  -1  -2    0.30    0.30
 -10   1   2    0.20    0.20
 -10   1   2    0.40    0.30
 -10   1   2    0.10    0.30
  11  -1  -2    0.70    0.30
  11  -1  -2    0.20    0.20
  11  -1  -2    0.30    0.20
  11  -1  -2    0.40    0.20
 -11   1   2    0.50    0.20
 -11   1   2    0.50    0.30
 -11   1   2    0.40    0.30
  12  -1  -2    0.10    0.20
  12  -1  -2    0.10    0.20
 -12   1   2    0.50    0.30
 -12   1   2    0.20    0.20
 -12   1   2    0.20    0.30
  13  -1  -2   -0.10    0.20
  13  -1  -2   -0.20    0.20
 -13   1   2   -0.20    0.20
 -13   1   2    0.30    0.30
 -13   1   2    0.40    0.30
 -13   0  -2    0.00    0.40
 -13   0  -2    0.30    0.20
 -13   0  -2    0.50    0.30
  13   0   2    0.10    0.20
  13   0   2    0.70    0.50
 -12   0  -2    0.40    0.20
 -12   0  -2    0.40    0.40
 -12   0  -2    0.10    0.30
  12   0   2    0.20    0.20
  12   0   2    0.10    0.40
 -11   0  -2    0.40    0.30
 -11   0  -2    0.60    0.30
 -11   0  -2    0.20    0.20
  11   0   2    0.60    0.40
  11   0   2    0.10    0.20
  11   0   2    0.30    0.20
  11   0   2    0.20    0.20
 -10   0  -2    5.70    0.70
 -10   0  -2    6.90    0.80
 -10   0  -2    6.00    0.60
 -10   0  -2    6.50    0.50
  10   0   2    5.30    0.60
  10   0   2    6.10    0.50
  10   0   2    5.90    0.50
  -9   0  -2   10.10    0.80
  -9   0  -2   11.40    1.10
  -9   0  -2   10.00    0.70
  -9   0  -2    9.50    0.90
   9   0   2    9.50    0.70
   9   0   2    7.20    1.10
   9   0   2    8.90    0.70
   9   0   2    8.90    0.80
  -8   0  -2   14.90    1.00
  -8   0  -2   13.90    1.10
  -8   0  -2   12.70    1.30
  -8   0  -2   17.40    1.50
   8   0   2   14.70    1.00
   8   0   2   13.50    1.10
   8   0   2   14.20    1.40
   8   0   2   13.70    1.00
  -7   0  -2    5.70    0.50
  -7   0  -2    5.80    0.40
  -7   0  -2    6.40    0.70
  -7   0  -2    6.00    0.70
  -7   0  -2    5.10    0.60
   7   0   2    4.80    0.70
   7   0   2    5.80    0.50
   7   0   2    5.30    0.50
   7   0   2    5.30    0.40
   7   0   2    5.40    0.60
  -6   0  -2   29.20    2.10
  -6   0  -2   29.20    2.50
  -6   0  -2   34.40    2.90
  -6   0  -2   30.50    2.00
  -6   0  -2   29.10    2.30
   6   0   2   30.90    2.70
   6   0   2   31.50    2.00
   6   0   2   28.10    2.20
   6   0   2   27.70    2.80
   6   0   2   30.00    2.10
   6   0   2   28.50    2.10
  -5   0  -2    7.10    0.70
  -5   0  -2    8.00    0.60
  -5   0  -2    7.60    0.60
  -5   0  -2    8.90    0.80
  -5   0  -2    7.30    0.70
   5   0   2    5.20    0.70
   5   0   2    8.10    0.60
   5   0   2    8.40    0.70
   5   0   2    7.40    0.60
   5   0   2    6.40    0.60
   5   0   2    6.90    0.80
  -4   0  -2   13.20    1.20
  -4   0  -2   12.60    0.90
  -4   0  -2   15.50    1.30
  -4   0  -2   14.40    1.00
  -4   0  -2   13.10    1.10
  -4   0  -2   13.60    1.00
   4   0   2   15.20    1.30
   4   0   2   13.80    1.00
   4   0   2   14.40    1.10
   4   0   2   14.20    1.00
   4   0   2   14.70    1.30
  -3   0  -2   23.30    2.00
  -3   0  -2   20.50    1.40
  -3   0  -2   20.50    1.40
  -3   0  -2   21.70    1.40
  -3   0  -2   20.90    1.40
  -3   0  -2   21.70    1.60
  -3   0  -2   18.80    1.80
   3   0   2   23.60    1.90
   3   0   2   21.70    1.50
   3   0   2   20.60    1.50
   3   0   2   21.90    1.60
  -2   0  -2  157.48   14.30
  -2   0  -2  166.18   10.60
  -2   0  -2  148.59   10.30
  -2   0  -2  159.58   10.90
  -2   0  -2  154.18   10.30
  -2   0  -2  147.09   10.20
   2   0   2  147.09   10.50
   2   0   2  165.68   13.60
   2   0   2  153.18   10.60
  -1   0  -2  241.18   22.40
  -1   0  -2  272.27   16.60
  -1   0  -2  207.28   15.40
  -1   0  -2  248.78   16.10
  -1   0  -2  270.67   16.70
   1   0   2  237.18   15.40
   1   0   2  220.78   16.50
   1   0   2  250.17   21.30
   0   0   2    2.50    0.30
   1   0  -2    3.90    0.30
   1   0  -2    4.70    0.30
   1   0  -2    3.00    0.40
   1   0  -2    3.70    0.30
   1   0  -2    4.10    0.30
   1   0  -2    4.40    0.30
  -1   0   2    3.10    0.40
   2   0  -2  467.75   31.10
   2   0  -2  510.05   32.40
   2   0  -2  493.35   33.20
   2   0  -2  484.65   43.00
   2   0  -2  474.15   33.10
   2   0  -2  461.75   33.10
   2   0  -2  515.65   33.50
  -2   0   2  471.45   45.00
  -2   0   2  525.85   34.20
   3   0  -2  222.08   16.80
   3   0  -2  251.07   21.70
   3   0  -2  247.08   16.80
   3   0  -2  228.18   15.70
   3   0  -2  232.28   16.70
   3   0  -2  260.47   17.00
  -3   0   2  260.47   22.80
  -3   0   2  271.27   17.30
  -3   0   2  260.27   16.40
  -3   0   2  240.28   19.90
   4   0  -2  156.88   14.50
   4   0  -2  160.08   11.20
   4   0  -2  160.58   11.10
   4   0  -2  166.78   11.30
   4   0  -2  166.78   10.60
   4   0  -2  143.99   11.10
   4   0  -2  154.98   10.40
  -4   0   2  159.98   13.20
  -4   0   2  179.48   10.90
  -4   0   2  171.68   15.10
  -4   0   2  167.38   10.70
  -4   0   2  180.88   11.50
   5   0  -2    0.10    0.20
   5   0  -2    0.20    0.10
   5   0  -2    0.20    0.10
   5   0  -2    0.20    0.20
   5   0  -2    0.10    0.20
   5   0  -2    0.20    0.10
   5   0  -2    0.20    0.10
  -5   0   2    0.10    0.20
  -5   0   2    0.30    0.10
  -5   0   2    0.20    0.20
  -5   0   2    0.30    0.10
  -5   0   2    0.20    0.10
   6   0  -2   54.19    3.90
[truncated: 2,150,971 more chars]
