# Supplementary material for: 5-Acetyl-2-amino-4-(2-fluoro­phen­yl)-6-methyl-4H-pyran-3-carbo­nitrile dichlo­methane hemisolvate
Source: IUCrdata. 2025 Apr 24;10(Pt 4):x250337. doi: 10.1107/S2414314625003372 (PMC12054746; doi:10.1107/S2414314625003372)
Supplement: Supplementary file 2 [file x-10-x250337-Isup2.hkl]

data_I                                                                          
_shelx_title ' 24zs_boo_c1_5a_0ma_a.res in P2(1)/c'                             
_shelx_refln_list_code          4                                               
_shelx_F_calc_maximum      553.02                                               
_exptl_crystal_F_000      1304.00                                               
_reflns_d_resolution_high  0.8098                                               
                                                                                
loop_                                                                           
 _space_group_symop_operation_xyz                                               
 'x, y, z'                                                                      
 '-x, y+1/2, -z+1/2'                                                            
 '-x, -y, -z'                                                                   
 'x, -y-1/2, z-1/2'                                                             
                                                                                
_cell_length_a    10.8670                                                       
_cell_length_b    15.2671                                                       
_cell_length_c    19.1569                                                       
_cell_angle_alpha  90.000                                                       
_cell_angle_beta   97.463                                                       
_cell_angle_gamma  90.000                                                       
                                                                                
_shelx_F_squared_multiplier     1.000                                           
                                                                                
loop_                                                                           
 _refln_index_h                                                                 
 _refln_index_k                                                                 
 _refln_index_l                                                                 
 _refln_F_squared_calc                                                          
 _refln_F_squared_meas                                                          
 _refln_F_squared_sigma                                                         
 _refln_observed_status                                                         
   1   0   0       1442.20       1263.73        36.68 o                         
   2   0   0      24157.84      25725.82       705.04 o                         
   3   0   0     305834.06     257374.47      7171.08 o                         
   4   0   0      11147.79      11744.15       252.53 o                         
   5   0   0       4717.78       4758.31        97.49 o                         
   6   0   0      24313.21      24660.99       504.75 o                         
   7   0   0       2078.39       2145.48        52.29 o                         
   8   0   0        451.25        334.12         9.42 o                         
   9   0   0       4257.78       4495.46       121.32 o                         
  10   0   0          8.25         22.19         2.74 o                         
  11   0   0        135.47         96.98         4.93 o                         
  12   0   0        153.76        183.37         8.96 o                         
  13   0   0          0.22         -2.97         2.97 o                         
   2   1   0        105.10         93.32         1.88 o                         
   3   1   0       1572.40       1678.11        26.03 o                         
   4   1   0        102.03        101.53         2.10 o                         
   5   1   0         60.20         77.18         1.64 o                         
   6   1   0        821.71        764.10        12.16 o                         
   7   1   0         67.97         85.48         2.73 o                         
   8   1   0         17.24         20.68         1.37 o                         
   9   1   0        561.37        585.31        11.31 o                         
  10   1   0          6.86          7.44         1.61 o                         
  11   1   0         15.00          8.16         1.90 o                         
  12   1   0         46.78         58.09         3.88 o                         
  13   1   0          0.02         -0.55         2.50 o                         
   0   2   0      14505.29      13320.30       401.24 o                         
   1   2   0       2674.18       2870.24        49.49 o                         
   2   2   0      12373.49      13517.71       207.93 o                         
   3   2   0       1501.16       1629.84        24.89 o                         
   4   2   0       1039.50       1021.00        15.44 o                         
   5   2   0        758.29        846.30        12.96 o                         
   6   2   0       1521.00       1589.12        25.57 o                         
   7   2   0        694.31        674.92        12.27 o                         
   8   2   0        154.26        158.92         3.56 o                         
   9   2   0       1160.03       1217.81        22.96 o                         
  10   2   0          0.67         -0.50         1.37 o                         
  11   2   0         40.43         36.60         2.80 o                         
  12   2   0         67.71         74.68         4.84 o                         
  13   2   0          2.37          4.03         2.55 o                         
   1   3   0         77.19         88.89         1.73 o                         
   2   3   0        513.65        530.97         8.27 o                         
   3   3   0        846.05        918.11        13.57 o                         
   4   3   0        281.62        241.87         3.74 o                         
   5   3   0        136.47        120.22         2.18 o                         
   6   3   0        374.40        437.28         6.75 o                         
   7   3   0        232.46        164.51         3.43 o                         
   8   3   0         39.92         35.68         1.60 o                         
   9   3   0         54.72         66.97         2.55 o                         
  10   3   0         57.67         55.30         2.57 o                         
  11   3   0          5.07          5.37         1.99 o                         
  12   3   0          5.53          3.05         2.30 o                         
  13   3   0          9.70         11.69         3.60 o                         
   0   4   0      31893.39      34758.68       837.63 o                         
   1   4   0       5944.10       7261.47       120.90 o                         
   2   4   0         22.81         57.15         1.32 o                         
   3   4   0       3231.40       3977.86        57.68 o                         
   4   4   0         71.95        124.60         2.13 o                         
   5   4   0          2.70          8.11         0.69 o                         
   6   4   0       1208.55       1292.78        19.45 o                         
   7   4   0         27.14         21.58         1.08 o                         
   8   4   0        113.76        111.91         2.89 o                         
   9   4   0        380.12        408.63         8.29 o                         
  10   4   0         19.47         17.59         1.91 o                         
  11   4   0          3.87          3.52         1.81 o                         
  12   4   0          3.52          0.90         2.21 o                         
   1   5   0        101.11        100.45         1.95 o                         
   2   5   0        384.26        363.31         5.58 o                         
   3   5   0        195.48        155.26         2.59 o                         
   4   5   0        282.79        262.79         4.09 o                         
   5   5   0         71.40         77.09         1.63 o                         
   6   5   0         41.36         38.94         1.18 o                         
   7   5   0         26.14         31.05         1.44 o                         
   8   5   0          1.31          0.63         0.98 o                         
   9   5   0         26.53         30.64         1.98 o                         
  10   5   0         40.94         47.46         2.43 o                         
  11   5   0          1.01         -1.48         1.72 o                         
  12   5   0          0.18         -2.21         2.21 o                         
   0   6   0      15430.44      14057.23       317.29 o                         
   1   6   0       3855.29       2992.69        45.66 o                         
   2   6   0         55.90          3.29         0.68 o                         
   3   6   0        737.95        589.59         8.53 o                         
   4   6   0        396.43        364.24         5.48 o                         
   5   6   0        265.25        270.41         4.20 o                         
   6   6   0         46.35         53.91         1.57 o                         
   7   6   0        197.62        177.95         3.84 o                         
   8   6   0          0.08         -0.15         1.14 o                         
   9   6   0        247.44        278.87         7.05 o                         
  10   6   0         27.38         29.37         2.42 o                         
  11   6   0          2.36          0.00         1.88 o                         
  12   6   0          0.49          2.05         2.99 o                         
   1   7   0          0.09          0.87         0.83 o                         
   2   7   0        269.27        277.80         4.58 o                         
   3   7   0         44.06         57.22         1.44 o                         
   4   7   0         53.35         41.66         1.22 o                         
   5   7   0         39.22         24.35         1.00 o                         
   6   7   0         14.03         25.01         1.05 o                         
   7   7   0         65.57         48.04         1.82 o                         
   8   7   0          4.03          0.19         1.37 o                         
   9   7   0          5.68          7.82         1.47 o                         
  10   7   0          3.41          2.00         1.84 o                         
  11   7   0          0.38          0.06         2.17 o                         
  12   7   0          4.30          5.86         2.83 o                         
   0   8   0        178.55        203.89         5.50 o                         
   1   8   0        799.88        874.52        13.77 o                         
   2   8   0       1494.33       1475.23        21.86 o                         
   3   8   0       1008.58        959.29        14.06 o                         
   4   8   0          5.42          0.42         0.75 o                         
   5   8   0         16.86          4.95         0.81 o                         
   6   8   0        456.28        414.99         6.85 o                         
   7   8   0        141.36        108.21         2.93 o                         
   8   8   0         32.05         21.75         2.07 o                         
   9   8   0          0.00         -1.46         1.46 o                         
  10   8   0          7.09          7.10         1.92 o                         
  11   8   0          1.58          5.00         2.83 o                         
  12   8   0          1.03         -3.18         3.18 o                         
   1   9   0         15.22         26.17         0.98 o                         
   2   9   0          4.02          5.35         1.06 o                         
   3   9   0        340.94        327.63         5.12 o                         
   4   9   0        115.86        137.60         2.79 o                         
   5   9   0          4.75          6.65         0.88 o                         
   6   9   0        239.10        222.97         4.75 o                         
   7   9   0         33.66         35.19         1.94 o                         
   8   9   0          0.26          1.26         1.46 o                         
   9   9   0         28.60         25.84         2.27 o                         
  10   9   0          6.39         -1.27         2.34 o                         
  11   9   0          0.16          5.74         2.42 o                         
   0  10   0       1674.57       1614.23        35.23 o                         
   1  10   0        169.85        223.79         4.28 o                         
   2  10   0        165.71        173.89         3.26 o                         
   3  10   0        912.39        983.86        15.75 o                         
   4  10   0         15.82         21.48         1.05 o                         
   5  10   0          2.81         -1.20         1.20 o                         
   6  10   0         65.11         91.09         2.86 o                         
   7  10   0         24.37         34.55         1.96 o                         
   8  10   0          0.00         -1.68         1.68 o                         
   9  10   0          1.37          0.17         2.14 o                         
  10  10   0         13.17          8.17         2.49 o                         
  11  10   0          0.01         -0.26         2.78 o                         
   1  11   0         21.22         19.05         0.93 o                         
   2  11   0          1.59          0.08         0.92 o                         
   3  11   0         58.25         63.61         1.98 o                         
   4  11   0          3.67          4.47         1.15 o                         
   5  11   0          0.01         -1.06         1.06 o                         
   6  11   0         28.69         33.18         1.84 o                         
   7  11   0          9.55          7.82         1.74 o                         
   8  11   0         13.99          9.61         1.86 o                         
   9  11   0          3.28          1.05         2.26 o                         
  10  11   0          0.18         -2.40         2.40 o                         
   0  12   0          1.35          5.82         1.50 o                         
   1  12   0          2.40          0.39         1.17 o                         
   2  12   0        100.67         83.78         2.48 o                         
   3  12   0          3.34         -1.11         1.11 o                         
   4  12   0         77.19         97.55         2.60 o                         
   5  12   0          1.66         -0.99         0.99 o                         
   6  12   0          2.59         -0.13         1.47 o                         
   7  12   0         21.19         15.22         1.90 o                         
   8  12   0          5.70          2.68         1.87 o                         
   9  12   0          2.67          8.33         2.22 o                         
  10  12   0          0.27          1.24         2.90 o                         
   1  13   0          1.84          1.13         1.25 o                         
   2  13   0          2.17          1.10         1.93 o                         
   3  13   0          5.36          4.87         1.23 o                         
   4  13   0          1.49         -1.12         1.37 o                         
   5  13   0          9.71          3.13         1.75 o                         
   6  13   0          6.72         10.64         1.61 o                         
   7  13   0          8.43          5.86         2.14 o                         
   8  13   0         13.89          9.38         2.38 o                         
   9  13   0          5.17          5.88         3.87 o                         
   0  14   0        600.36        563.21        16.15 o                         
   1  14   0         74.65         75.58         2.55 o                         
   2  14   0         75.51         67.31         2.88 o                         
   3  14   0         69.71         69.24         2.98 o                         
   4  14   0        151.04        166.60         4.21 o                         
   5  14   0          0.24          2.22         1.26 o                         
   6  14   0          8.84         14.31         1.78 o                         
   7  14   0         54.80         66.38         3.18 o                         
   8  14   0          0.08          0.00         2.86 o                         
   1  15   0          2.01         -0.33         1.44 o                         
   2  15   0          6.04          4.15         1.41 o                         
   3  15   0          0.01         -1.32         1.32 o                         
   4  15   0          1.37         -1.65         1.65 o                         
   5  15   0          1.25         -0.55         1.66 o                         
   6  15   0          1.80          3.40         2.41 o                         
   7  15   0          2.21         -0.62         2.27 o                         
   8  15   0          0.00         -2.21         5.20 o                         
   0  16   0          1.00          1.77         2.30 o                         
   1  16   0         38.72         41.17         2.10 o                         
   2  16   0          0.83          2.18         1.33 o                         
   3  16   0         24.26         45.97         2.56 o                         
   4  16   0          1.57         -0.18         1.76 o                         
   5  16   0          9.01         11.64         1.91 o                         
   6  16   0          0.16          1.10         1.95 o                         
   7  16   0          0.06         -1.36         2.65 o                         
   1  17   0          2.21          5.86         2.54 o                         
   2  17   0          1.25          1.07         2.52 o                         
   3  17   0          8.61          7.80         2.81 o                         
   4  17   0          0.05         -1.89         1.89 o                         
   5  17   0          0.05         -1.09         2.06 o                         
   0  18   0         13.83         11.42         4.36 o                         
   1  18   0          4.74          5.19         2.69 o                         
   2  18   0          3.74          6.73         2.61 o                         
   3  18   0          4.00          5.23         2.57 o                         
 -13   1   1          0.25          0.07         2.28 o                         
 -12   1   1          4.00          1.01         1.95 o                         
 -11   1   1          2.16         -1.12         1.68 o                         
 -10   1   1        102.02        105.68         3.83 o                         
  -9   1   1        160.17        129.61         4.89 o                         
  -8   1   1         49.03         89.04         3.02 o                         
  -7   1   1         21.58         42.41         1.61 o                         
  -6   1   1         97.12         69.91         3.82 o                         
  -5   1   1        184.67        242.55         3.93 o                         
  -4   1   1       1734.77       1967.47        29.14 o                         
  -3   1   1        553.57        698.92        11.13 o                         
  -2   1   1          8.08          2.76         0.71 o                         
   0   1   1        829.43        938.31        58.46 o                         
   1   1   1       1037.84       1229.60        24.13 o                         
   2   1   1      11131.93      12621.48       216.24 o                         
   3   1   1       6752.85       7271.42       109.48 o                         
   4   1   1       4435.87       4615.00        69.72 o                         
   5   1   1        277.35        210.37         3.61 o                         
   6   1   1        636.21        632.84        10.51 o                         
   7   1   1       1461.97       1396.14        24.34 o                         
   8   1   1         60.98         75.78         2.49 o                         
   9   1   1          0.72          0.85         1.61 o                         
  10   1   1         75.52         62.10         2.80 o                         
  11   1   1         11.33         12.80         2.06 o                         
  12   1   1          0.74          3.79         2.30 o                         
  13   1   1          5.69          1.52         2.09 o                         
 -13   2   1          0.30          1.74         2.92 o                         
 -12   2   1         12.36         13.40         2.27 o                         
 -11   2   1         12.07          6.55         1.68 o                         
 -10   2   1         21.83         20.06         1.86 o                         
  -9   2   1         41.27         49.59         2.73 o                         
  -8   2   1         34.43         33.20         1.55 o                         
  -7   2   1        239.04        201.44         3.61 o                         
  -6   2   1         68.93         98.20         2.73 o                         
  -5   2   1         13.85         26.57         0.88 o                         
  -4   2   1        338.48        221.70         3.34 o                         
  -3   2   1         53.70         89.00         2.19 o                         
  -2   2   1        332.56        339.31         6.42 o                         
  -1   2   1        156.98        114.40         2.89 o                         
   0   2   1        501.13        394.92         8.86 o                         
   1   2   1        525.32        505.03         9.40 o                         
   2   2   1        132.68        115.62         2.12 o                         
   3   2   1        750.94        700.29        11.24 o                         
   4   2   1        307.80        285.25         4.54 o                         
   5   2   1         90.24         87.10         1.71 o                         
   6   2   1        342.68        321.05         5.58 o                         
   7   2   1        119.46         97.99         2.51 o                         
   8   2   1          8.66          7.86         1.25 o                         
   9   2   1         57.42         56.78         2.80 o                         
  10   2   1         20.71         21.97         1.93 o                         
  11   2   1          9.67         10.53         2.01 o                         
  12   2   1          5.79          2.52         2.14 o                         
  13   2   1          1.65          0.63         2.61 o                         
 -13   3   1          0.02          1.89         3.43 o                         
 -12   3   1          0.25         -1.85         1.85 o                         
 -11   3   1          5.02         -0.38         1.62 o                         
 -10   3   1        163.83        163.98         4.75 o                         
  -9   3   1         50.99         64.60         3.04 o                         
  -8   3   1        238.66        252.07         4.86 o                         
  -7   3   1         26.51         28.06         1.26 o                         
  -6   3   1         41.82         29.83         1.13 o                         
  -5   3   1        112.26        157.99         2.70 o                         
  -4   3   1         99.04         77.93         1.46 o                         
  -3   3   1        455.58        573.22         8.83 o                         
  -2   3   1       5990.86       6982.81       107.68 o                         
  -1   3   1      20449.69      21606.79       360.36 o                         
   0   3   1       6017.91       6399.29       113.19 o                         
   1   3   1        207.26        141.33         2.83 o                         
   2   3   1       8361.14       9116.55       136.62 o                         
   3   3   1          1.35          2.21         0.60 o                         
   4   3   1        462.23        541.36         8.30 o                         
   5   3   1        393.89        440.99         6.79 o                         
   6   3   1         75.25        144.94         2.85 o                         
   7   3   1         26.04         18.68         0.99 o                         
   8   3   1        304.76        277.74         5.49 o                         
   9   3   1        217.58        198.25         4.18 o                         
  10   3   1          0.76          2.23         1.41 o                         
  11   3   1          9.07          8.14         1.66 o                         
  12   3   1          0.05         -1.38         1.85 o                         
  13   3   1          2.48         -0.98         2.48 o                         
 -13   4   1          2.38         -2.80         2.80 o                         
 -12   4   1          3.08          4.16         2.39 o                         
 -11   4   1          0.63         -0.67         1.76 o                         
 -10   4   1        102.32         95.70         3.87 o                         
  -9   4   1          9.52          5.69         1.20 o                         
  -8   4   1        181.10        237.13         4.87 o                         
  -7   4   1         59.36         87.89         2.25 o                         
  -6   4   1         16.39         62.00         1.60 o                         
  -5   4   1         64.14         29.87         1.05 o                         
  -4   4   1        508.92        548.52         8.18 o                         
  -3   4   1        621.31        662.22         9.65 o                         
  -2   4   1       5329.69       5753.81        86.85 o                         
  -1   4   1         16.42          6.55         0.81 o                         
   0   4   1         97.42         72.21         1.64 o                         
   1   4   1       5756.18       5974.33        93.71 o                         
   2   4   1       1204.03       1218.24        17.87 o                         
   3   4   1        682.79        713.20        10.32 o                         
   4   4   1        852.92        701.39        10.21 o                         
   5   4   1         37.16         43.51         1.17 o                         
   6   4   1         31.80         32.37         1.03 o                         
   7   4   1         75.66         66.09         1.92 o                         
   8   4   1          3.48          3.85         1.04 o                         
   9   4   1          2.47          1.03         1.36 o                         
  10   4   1          1.08         -1.43         1.43 o                         
  11   4   1          3.06          0.95         1.66 o                         
  12   4   1          0.25          0.19         2.30 o                         
 -12   5   1         14.14         12.09         2.86 o                         
 -11   5   1          0.48          0.00         1.86 o                         
 -10   5   1          8.04          2.79         1.63 o                         
  -9   5   1         79.95         78.78         3.25 o                         
  -8   5   1        293.41        280.13         8.14 o                         
  -7   5   1        104.99        134.68         2.99 o                         
  -6   5   1          0.77          3.38         0.77 o                         
  -5   5   1        169.42        118.25         2.19 o                         
  -4   5   1        149.10         80.79         1.61 o                         
  -3   5   1        622.55        479.47         7.14 o                         
  -2   5   1       6939.94       6017.52        91.61 o                         
  -1   5   1        291.54        741.05        12.80 o                         
   1   5   1      13753.60      12074.91       178.49 o                         
   2   5   1          9.50         15.42         0.73 o                         
   3   5   1         32.76         64.74         1.40 o                         
   4   5   1       1041.76        975.64        14.03 o                         
   5   5   1        130.37        103.57         2.06 o                         
   6   5   1        145.88        182.25         3.32 o                         
   7   5   1        199.26        202.57         4.10 o                         
   8   5   1        340.44        309.16         5.99 o                         
   9   5   1        108.76         99.37         3.24 o                         
  10   5   1         14.70         11.52         1.82 o                         
  11   5   1          0.41         -1.27         1.53 o                         
  12   5   1          0.79         -2.00         2.00 o                         
 -12   6   1          4.36          2.33         2.83 o                         
 -11   6   1          1.68          0.79         1.88 o                         
 -10   6   1         15.19         12.41         2.07 o                         
  -9   6   1          3.31          1.21         1.42 o                         
  -8   6   1         17.36         21.60         1.77 o                         
  -7   6   1          0.49          3.08         0.94 o                         
  -6   6   1         10.01          3.44         0.77 o                         
  -5   6   1         14.36         30.07         1.10 o                         
  -4   6   1        218.09        188.51         3.06 o                         
  -3   6   1        474.91        467.62         6.97 o                         
  -2   6   1        345.05        441.08         7.16 o                         
  -1   6   1       4817.34       4898.05        77.59 o                         
   0   6   1       2051.56       2229.88        34.81 o                         
   1   6   1       3116.46       3239.77        48.18 o                         
   2   6   1        800.65        885.08        13.45 o                         
   3   6   1          9.52         12.71         0.72 o                         
   4   6   1       1516.20       1499.00        21.28 o                         
   5   6   1        226.05        241.74         3.94 o                         
   6   6   1         45.87         69.32         1.71 o                         
   7   6   1         83.29         70.69         2.02 o                         
   8   6   1         64.26         71.50         2.77 o                         
   9   6   1         29.48         37.49         2.18 o                         
  10   6   1         11.20          5.78         1.96 o                         
  11   6   1          0.99          0.93         1.84 o                         
  12   6   1          3.61          6.03         2.72 o                         
 -12   7   1          0.20         -2.99         2.99 o                         
 -11   7   1          9.63          5.27         2.41 o                         
 -10   7   1          5.33          1.46         1.98 o                         
  -9   7   1         15.17         24.02         2.55 o                         
  -8   7   1         49.58         33.74         2.44 o                         
  -7   7   1         34.98         36.58         1.76 o                         
  -6   7   1         34.29         20.72         0.94 o                         
  -5   7   1        162.87        163.95         2.91 o                         
  -4   7   1        446.83        392.91         6.13 o                         
  -3   7   1       1030.37        981.97        14.61 o                         
  -2   7   1        678.54        894.45        13.34 o                         
  -1   7   1        415.96        355.96         6.03 o                         
   0   7   1        417.41        471.98         7.99 o                         
   1   7   1        703.95       1004.94        15.21 o                         
   2   7   1       2138.77       2106.36        31.63 o                         
   3   7   1        321.46        301.30         4.66 o                         
   4   7   1       1157.65       1468.79        20.89 o                         
   5   7   1        140.77        145.59         2.76 o                         
   6   7   1        102.57         82.12         1.99 o                         
   7   7   1        535.57        567.84        10.21 o                         
   8   7   1          0.48          1.88         1.15 o                         
   9   7   1         17.87         14.24         1.96 o                         
  10   7   1        121.15        116.80         4.22 o                         
  11   7   1          1.63          2.24         2.31 o                         
  12   7   1          4.43          0.15         2.60 o                         
 -12   8   1          0.57         -2.37         3.19 o                         
 -11   8   1         61.07         57.07         5.81 o                         
 -10   8   1         32.23         31.04         2.40 o                         
  -9   8   1          4.27          5.25         1.70 o                         
  -8   8   1        342.15        332.79         8.41 o                         
  -7   8   1        394.69        441.75         8.97 o                         
  -6   8   1         19.27         31.29         1.41 o                         
  -5   8   1       2678.77       2747.27        41.57 o                         
  -4   8   1       1671.15       1852.53        27.21 o                         
  -3   8   1        270.07        327.49         5.02 o                         
  -2   8   1       9038.86       9675.26       147.03 o                         
  -1   8   1       2691.68       2937.70        46.45 o                         
   0   8   1       1375.86       1468.37        23.33 o                         
   1   8   1       8314.44       8595.72       125.01 o                         
   2   8   1       1239.76       1468.35        22.31 o                         
   3   8   1       1029.93       1068.06        15.45 o                         
   4   8   1       2658.83       2817.42        41.43 o                         
   5   8   1        145.28        179.11         3.25 o                         
   6   8   1         71.26         68.18         1.88 o                         
   7   8   1        570.82        602.83        11.19 o                         
   8   8   1         29.48         29.75         1.97 o                         
   9   8   1         19.69         15.92         2.01 o                         
  10   8   1         38.16         38.63         2.62 o                         
  11   8   1          4.42          9.69         2.78 o                         
 -11   9   1          0.50          3.93         2.72 o                         
 -10   9   1          0.45          0.96         1.90 o                         
  -9   9   1          9.45          8.74         2.10 o                         
  -8   9   1         92.81        110.26         3.61 o                         
  -7   9   1         59.55         78.88         2.78 o                         
  -6   9   1         17.04         12.83         1.36 o                         
  -5   9   1          1.08          3.99         1.00 o                         
  -4   9   1         13.29         33.54         1.30 o                         
  -3   9   1        185.86        185.02         3.25 o                         
  -2   9   1        602.46        501.88         7.96 o                         
  -1   9   1         95.36        116.03         2.37 o                         
   0   9   1         26.11         40.34         1.43 o                         
   1   9   1        394.93        277.36         4.76 o                         
   2   9   1        275.12        245.56         4.12 o                         
   3   9   1         38.67         61.99         1.65 o                         
   4   9   1        458.79        379.81         6.34 o                         
   5   9   1        130.66        213.58         3.87 o                         
   6   9   1        483.58        632.55        10.68 o                         
   7   9   1        137.56        104.57         3.59 o                         
   8   9   1          3.29          0.46         1.47 o                         
   9   9   1          0.19          3.05         1.54 o                         
  10   9   1         62.79         53.48         3.29 o                         
  11   9   1         11.09          6.07         2.84 o                         
 -11  10   1          4.17          4.31         2.81 o                         
 -10  10   1         14.77         12.26         2.54 o                         
  -9  10   1         20.00         22.45         2.44 o                         
  -8  10   1          6.93         13.57         2.12 o                         
  -7  10   1          2.02         -0.21         1.11 o                         
  -6  10   1         99.42        133.46         3.27 o                         
  -5  10   1         16.02          3.63         1.11 o                         
  -4  10   1         24.56         16.01         1.43 o                         
  -3  10   1        124.92        149.35         2.95 o                         
  -2  10   1         82.27         69.87         1.80 o                         
  -1  10   1        203.34        233.79         4.27 o                         
   0  10   1          1.92          4.78         0.91 o                         
   1  10   1         19.80         13.58         0.91 o                         
   2  10   1         60.11         46.11         1.63 o                         
   3  10   1          4.29          2.18         1.11 o                         
   4  10   1         11.47          8.90         0.87 o                         
   5  10   1         13.49         11.54         0.98 o                         
   6  10   1         28.96         29.66         2.14 o                         
   7  10   1         17.80         13.86         1.77 o                         
   8  10   1          0.05          0.83         1.69 o                         
   9  10   1          0.14          0.15         2.09 o                         
  10  10   1          0.54          1.16         2.65 o                         
  11  10   1          0.03         -1.21         2.81 o                         
 -10  11   1          1.39          1.23         2.65 o                         
  -9  11   1          0.00         -2.17         2.17 o                         
  -8  11   1         43.74         41.59         2.63 o                         
  -7  11   1         33.14         28.87         2.01 o                         
  -6  11   1          0.80         -0.55         1.27 o                         
  -5  11   1          2.64          2.07         0.99 o                         
  -4  11   1          0.01         -1.03         1.03 o                         
  -3  11   1        111.30        109.28         2.69 o                         
  -2  11   1         12.16         10.96         1.03 o                         
  -1  11   1        183.06        178.84         3.61 o                         
   0  11   1          1.19         -1.15         1.15 o                         
   1  11   1        100.47         95.11         2.72 o                         
   2  11   1         50.53         50.37         1.66 o                         
   3  11   1          5.31          3.09         0.87 o                         
   4  11   1          3.62          4.18         0.97 o                         
   5  11   1         11.27         10.10         1.14 o                         
   6  11   1          3.71          2.71         1.13 o                         
   7  11   1         31.55         35.92         2.01 o                         
   8  11   1         11.04         12.75         2.25 o                         
   9  11   1         28.29         25.66         2.50 o                         
  10  11   1          4.67          3.72         2.75 o                         
 -10  12   1          2.49          4.25         2.86 o                         
  -9  12   1          2.05          0.62         2.30 o                         
  -8  12   1         34.68         29.01         2.34 o                         
  -7  12   1          9.32          5.05         1.60 o                         
  -6  12   1         18.17         18.43         1.80 o                         
  -5  12   1         15.87         15.08         1.31 o                         
  -4  12   1          0.56          0.50         1.35 o                         
  -3  12   1          8.77          5.65         1.19 o                         
  -2  12   1          5.77         10.40         1.28 o                         
  -1  12   1         77.76         72.07         2.13 o                         
   0  12   1          6.39          3.66         1.07 o                         
   1  12   1         33.26         37.63         2.28 o                         
   2  12   1          0.06         -1.00         1.74 o                         
   3  12   1         44.64         35.86         1.68 o                         
   4  12   1         17.01         14.93         1.26 o                         
   5  12   1          8.34         10.70         1.63 o                         
   6  12   1         36.89         31.53         2.32 o                         
   7  12   1         17.71         17.83         1.98 o                         
   8  12   1         15.05         20.12         2.48 o                         
   9  12   1          0.25         -0.48         2.90 o                         
  10  12   1          2.24          2.99         4.10 o                         
  -9  13   1          0.14          6.90         4.43 o                         
  -8  13   1         25.99         29.07         2.49 o                         
  -7  13   1         20.13         16.37         2.55 o                         
  -6  13   1          0.06         -1.43         1.43 o                         
  -5  13   1        100.35        105.98         3.45 o                         
  -4  13   1         30.28         14.14         1.50 o                         
  -3  13   1         32.99         42.59         1.83 o                         
  -2  13   1        481.90        453.35         9.31 o                         
  -1  13   1         13.53         22.38         1.44 o                         
   0  13   1          0.60          1.26         1.37 o                         
   1  13   1        119.10         97.79         2.99 o                         
   2  13   1         15.32          7.07         1.32 o                         
   3  13   1        150.08        133.90         3.71 o                         
   4  13   1         53.45         58.66         2.27 o                         
   5  13   1          2.66          6.11         1.19 o                         
   6  13   1         42.45         38.66         2.24 o                         
   7  13   1         38.51         41.09         2.55 o                         
   8  13   1          0.96          0.61         2.49 o                         
   9  13   1          4.14          0.18         3.60 o                         
  -8  14   1          2.11          5.59         2.54 o                         
  -7  14   1          4.63          1.69         1.80 o                         
  -6  14   1          7.78          1.75         1.60 o                         
  -5  14   1          2.92          4.15         1.38 o                         
  -4  14   1          4.09         -0.97         1.05 o                         
  -3  14   1         19.34         10.58         1.44 o                         
  -2  14   1          5.17          2.79         1.56 o                         
  -1  14   1          2.96          2.33         1.30 o                         
   0  14   1          7.47          6.95         1.13 o                         
   1  14   1          0.51         -1.27         1.27 o                         
   2  14   1          0.49          0.60         1.06 o                         
   3  14   1          4.28          3.08         1.06 o                         
   4  14   1          6.41          4.79         1.27 o                         
   5  14   1         15.91         16.43         1.96 o                         
   6  14   1          4.89         10.90         1.81 o                         
   7  14   1          1.79          7.12         2.20 o                         
   8  14   1          6.12          7.00         4.87 o                         
  -8  15   1          8.28         10.55         3.45 o                         
  -7  15   1          0.69          2.93         2.27 o                         
  -6  15   1         10.36          6.70         2.03 o                         
  -5  15   1          8.82         11.13         1.93 o                         
  -4  15   1          1.05         -0.61         1.41 o                         
  -3  15   1          1.88         -0.19         1.27 o                         
  -2  15   1         35.31         30.61         1.88 o                         
  -1  15   1          1.13          1.06         1.79 o                         
   0  15   1          2.96          0.12         1.80 o                         
   1  15   1         11.53          7.71         1.68 o                         
   2  15   1          6.92          4.80         1.34 o                         
   3  15   1          4.09          6.54         1.46 o                         
   4  15   1          1.37          3.85         1.57 o                         
   5  15   1          4.51          1.00         1.50 o                         
   6  15   1         18.56         26.76         2.49 o                         
   7  15   1          0.58          2.47         2.62 o                         
  -7  16   1         15.28         22.17         3.34 o                         
  -6  16   1          0.35         -2.27         2.27 o                         
  -5  16   1         17.61         18.78         2.26 o                         
  -4  16   1         25.21         30.56         2.13 o                         
  -3  16   1          0.30          0.15         1.49 o                         
  -2  16   1         34.06         28.54         2.23 o                         
  -1  16   1          9.16          4.76         1.90 o                         
   0  16   1         21.94         23.81         2.24 o                         
   1  16   1          2.27          3.06         1.76 o                         
   2  16   1          2.34          2.58         2.17 o                         
   3  16   1         18.92         25.04         3.38 o                         
   4  16   1          4.29          6.52         2.65 o                         
   5  16   1          0.29          3.11         2.59 o                         
   6  16   1          4.87          5.08         2.88 o                         
  -5  17   1          6.11          3.44         2.43 o                         
  -4  17   1          1.38         -2.34         2.34 o                         
  -3  17   1          2.59          6.80         2.13 o                         
  -2  17   1         54.61         69.40         4.86 o                         
  -1  17   1          0.82          1.40         2.73 o                         
   0  17   1          2.17          2.06         3.08 o                         
   1  17   1         21.84         22.43         3.71 o                         
   2  17   1         43.84         48.02         3.40 o                         
   3  17   1          2.29         -0.58         2.52 o                         
   4  17   1         10.27         16.67         2.65 o                         
   5  17   1          8.38         14.87         3.12 o                         
  -3  18   1         16.69         21.03         2.90 o                         
  -2  18   1          3.34          9.55         2.49 o                         
  -1  18   1          8.46         10.57         2.98 o                         
   0  18   1          0.06          0.15         2.64 o                         
   1  18   1          0.21          1.77         2.75 o                         
   2  18   1          2.22          2.20         2.55 o                         
   3  18   1          5.63          6.06         2.83 o                         
 -13   0   2         10.76          5.86         3.57 o                         
 -12   0   2         16.93          8.22         2.70 o                         
 -11   0   2         19.63         14.83         2.65 o                         
 -10   0   2          2.32          6.22         2.65 o                         
  -9   0   2          3.20          5.47         2.67 o                         
  -8   0   2        286.22        181.52         5.45 o                         
  -7   0   2        260.06        210.87         5.05 o                         
  -6   0   2       1345.18       1591.04        32.86 o                         
  -5   0   2          1.47          6.01         1.02 o                         
  -4   0   2       4668.06       4824.10        97.76 o                         
  -3   0   2       6717.99       7244.79       164.21 o                         
  -2   0   2      13382.51      14384.03       338.23 o                         
  -1   0   2        188.11        118.02         6.03 o                         
   0   0   2        187.65         73.23         8.79 o                         
   1   0   2       7629.94       7159.14       187.48 o                         
   2   0   2       4507.54       4539.65       107.64 o                         
   3   0   2        598.40        624.39        13.74 o                         
   4   0   2        384.27        409.40         9.58 o                         
   5   0   2        131.57        219.74         6.91 o                         
   6   0   2        642.41        876.25        20.12 o                         
   7   0   2        165.63        163.35         4.87 o                         
   8   0   2        476.88        420.30        11.76 o                         
   9   0   2        261.33        279.46         9.11 o                         
  10   0   2        208.43        177.81         6.37 o                         
  11   0   2          5.81          8.87         2.58 o                         
  12   0   2          7.39          7.32         3.41 o                         
  13   0   2          6.98          8.32         3.47 o                         
 -13   1   2          2.43         -0.13         2.25 o                         
 -12   1   2          6.96          4.17         2.10 o                         
 -11   1   2          5.17          7.60         1.64 o                         
 -10   1   2          4.77          3.11         1.43 o                         
  -9   1   2        448.22        442.63        10.27 o                         
  -8   1   2        201.12        195.53         3.90 o                         
  -7   1   2        160.51        171.53         3.10 o                         
  -6   1   2         82.45         80.80         2.35 o                         
  -5   1   2          9.76          2.88         0.67 o                         
  -4   1   2       3683.18       3882.00        57.35 o                         
  -3   1   2        468.97        591.51         9.69 o                         
  -2   1   2        270.64        150.93         3.01 o                         
  -1   1   2      35977.81      35011.37       736.26 o                         
   0   1   2       7187.10       7567.17       175.60 o                         
   1   1   2       1667.51       2181.37        39.41 o                         
   2   1   2      30260.50      31390.81       521.98 o                         
   3   1   2       6826.46       7696.12       120.21 o                         
   4   1   2       1078.37       1315.63        20.12 o                         
   5   1   2       7897.15       8250.51       127.72 o                         
   6   1   2       1434.98       1496.41        25.05 o                         
   7   1   2        137.61        125.20         2.97 o                         
   8   1   2       1978.37       2107.63        39.41 o                         
   9   1   2        174.68        167.34         4.72 o                         
  10   1   2         57.07         51.12         2.50 o                         
  11   1   2        252.03        229.99        10.23 o                         
  12   1   2         59.31         67.69         5.21 o                         
  13   1   2         19.36         17.03         2.38 o                         
 -13   2   2          5.56          4.21         2.85 o                         
 -12   2   2          0.01         -1.75         1.75 o                         
 -11   2   2          3.33          1.62         1.98 o                         
 -10   2   2          4.22          2.64         1.43 o                         
  -9   2   2         16.93         15.39         2.27 o                         
  -8   2   2         30.56         41.26         1.58 o                         
  -7   2   2          2.68          8.22         0.79 o                         
  -6   2   2         18.00         11.83         1.31 o                         
  -5   2   2          0.81          3.63         0.65 o                         
  -4   2   2        299.84        424.06         6.24 o                         
  -3   2   2        289.07        371.07         6.07 o                         
  -2   2   2       1167.06        982.94        17.00 o                         
  -1   2   2        260.91        151.99         3.89 o                         
   0   2   2        242.63        395.22         8.28 o                         
   1   2   2        819.68       1105.18        22.78 o                         
   2   2   2         56.55        102.21         1.90 o                         
   3   2   2       2397.18       2489.72        37.69 o                         
   4   2   2        104.55        117.31         2.00 o                         
   5   2   2         51.06         27.80         1.02 o                         
   6   2   2         81.31        111.46         2.69 o                         
   7   2   2        100.92        126.13         3.18 o                         
   8   2   2        106.53        133.73         3.53 o                         
   9   2   2          0.65         -0.17         1.30 o                         
  10   2   2         25.37         31.34         2.01 o                         
  11   2   2          0.28          1.02         1.56 o                         
  12   2   2          1.62          5.71         2.46 o                         
  13   2   2          0.09         -2.35         2.35 o                         
 -13   3   2          1.69          7.72         3.15 o                         
 -12   3   2          0.36         -1.95         1.95 o                         
 -11   3   2          9.55          4.44         1.93 o                         
 -10   3   2         12.53         20.42         1.96 o                         
  -9   3   2          6.19          0.98         1.47 o                         
  -8   3   2          9.55         10.67         1.05 o                         
  -7   3   2          6.97          0.58         0.73 o                         
  -6   3   2         15.17         33.28         1.13 o                         
  -5   3   2        273.66        421.20         6.77 o                         
  -4   3   2        382.33        230.78         3.69 o                         
  -3   3   2       1197.75       1244.78        18.21 o                         
  -2   3   2       3086.50       3315.29        50.90 o                         
  -1   3   2       3765.34       3692.91        61.96 o                         
   0   3   2        130.79         64.67         1.59 o                         
   1   3   2        935.26       1251.08        21.39 o                         
   2   3   2       3791.95       3791.89        58.73 o                         
   3   3   2         31.40         40.34         0.96 o                         
   4   3   2         45.26         55.88         1.21 o                         
   5   3   2        150.91        236.04         3.71 o                         
   6   3   2          0.00          6.86         0.86 o                         
   7   3   2         24.16         17.43         1.04 o                         
   8   3   2        112.45        131.83         3.28 o                         
   9   3   2         69.06         53.27         2.75 o                         
  10   3   2          5.65          5.97         1.80 o                         
  11   3   2         15.38         14.50         1.93 o                         
  12   3   2         13.61          9.42         2.22 o                         
 -13   4   2          0.01         -3.29         3.29 o                         
 -12   4   2          1.46         -0.13         2.35 o                         
 -11   4   2          5.46          5.21         2.29 o                         
 -10   4   2         42.70         42.03         2.54 o                         
  -9   4   2         11.65          8.16         1.63 o                         
  -8   4   2        210.85        201.87         4.39 o                         
  -7   4   2         28.79         35.21         1.25 o                         
  -6   4   2        197.42        184.81         3.37 o                         
  -5   4   2        624.36        585.38         8.81 o                         
  -4   4   2       1057.49       1096.41        16.02 o                         
  -3   4   2        604.36        603.85         9.11 o                         
  -2   4   2         58.67         63.51         1.69 o                         
  -1   4   2      13391.26      14581.26       241.37 o                         
   0   4   2       5510.11       5717.72        93.52 o                         
   1   4   2       4036.55       4009.11        65.77 o                         
   2   4   2       4565.03       5164.92        74.66 o                         
   3   4   2        503.84        504.07         7.77 o                         
   4   4   2         15.54         21.48         0.95 o                         
   5   4   2        879.13        832.76        12.38 o                         
   6   4   2        236.12        287.59         5.14 o                         
   7   4   2          1.10          2.45         0.98 o                         
   8   4   2        133.12        112.65         3.04 o                         
   9   4   2         74.54         83.69         2.83 o                         
  10   4   2         37.93         24.08         1.89 o                         
  11   4   2          1.71         -1.28         1.48 o                         
  12   4   2          1.33         -0.28         2.14 o                         
 -12   5   2          0.04          0.36         2.14 o                         
 -11   5   2          0.06         -1.71         1.71 o                         
 -10   5   2          0.80         -1.48         1.48 o                         
  -9   5   2         47.77         29.71         1.91 o                         
  -8   5   2         24.19         20.30         1.65 o                         
  -7   5   2          9.71          5.76         0.86 o                         
  -6   5   2        118.49        155.09         2.85 o                         
  -5   5   2        383.42        411.82         6.04 o                         
  -4   5   2        157.54        169.13         3.10 o                         
  -3   5   2       1154.33       1087.20        16.05 o                         
  -2   5   2       2562.25       2549.37        38.92 o                         
  -1   5   2        413.19        476.51         8.29 o                         
   0   5   2       2936.63       2883.39        46.59 o                         
   1   5   2        838.94        795.31        12.28 o                         
   2   5   2          0.95          2.05         0.68 o                         
   3   5   2        899.10        896.92        13.23 o                         
   4   5   2          0.19          1.90         0.69 o                         
   5   5   2        131.01        165.39         2.82 o                         
   6   5   2         49.91         46.19         1.55 o                         
   7   5   2          4.86          2.93         1.03 o                         
   8   5   2         57.56         79.25         2.55 o                         
   9   5   2          3.08          4.41         1.14 o                         
  10   5   2          0.05         -1.35         1.35 o                         
  11   5   2          1.64          1.35         1.64 o                         
  12   5   2          0.80          1.59         2.34 o                         
 -12   6   2          9.98         11.88         2.66 o                         
 -11   6   2          1.11          0.50         2.44 o                         
 -10   6   2         32.55         37.81         2.40 o                         
  -9   6   2        121.01        103.05         4.78 o                         
  -8   6   2        119.35        122.47         3.61 o                         
  -7   6   2        183.40        208.05         4.18 o                         
  -6   6   2          3.19          1.84         0.94 o                         
  -5   6   2         19.10         19.76         0.82 o                         
  -4   6   2        234.20        197.56         3.15 o                         
  -3   6   2       1304.10       1386.63        20.31 o                         
  -2   6   2        482.57        405.47         6.83 o                         
  -1   6   2       9822.87       9196.16       147.96 o                         
   0   6   2       3994.47       4637.18        72.49 o                         
   1   6   2       2899.39       3261.58        49.25 o                         
   2   6   2       4453.56       4131.81        60.49 o                         
   3   6   2        176.35        195.55         3.37 o                         
   4   6   2         97.06        103.72         2.07 o                         
   5   6   2        343.50        327.23         5.27 o                         
   6   6   2        442.19        430.43         7.64 o                         
   7   6   2         81.23         77.11         2.47 o                         
   8   6   2        456.65        485.70        10.07 o                         
   9   6   2         47.48         51.37         2.11 o                         
  10   6   2         22.63         19.27         2.01 o                         
  11   6   2          1.86          3.37         1.74 o                         
  12   6   2          0.58         -1.04         2.72 o                         
 -12   7   2          0.02         -2.99         2.99 o                         
 -11   7   2         13.05         13.66         2.51 o                         
 -10   7   2          7.51          5.72         1.80 o                         
  -9   7   2         78.20         56.91         2.82 o                         
  -8   7   2         86.28         68.37         3.56 o                         
  -7   7   2         65.50         91.89         2.61 o                         
  -6   7   2          4.59         -0.52         0.90 o                         
  -5   7   2         54.74         29.31         1.06 o                         
  -4   7   2       1578.80       1684.12        23.65 o                         
  -3   7   2          3.33          1.13         0.79 o                         
  -2   7   2         90.92         54.58         1.51 o                         
  -1   7   2       6460.04       7037.84       111.77 o                         
   0   7   2       2392.57       2821.11        44.12 o                         
   1   7   2       1510.57       1718.67        25.67 o                         
   2   7   2        447.24        529.58         8.18 o                         
   3   7   2        503.32        465.97         7.05 o                         
   4   7   2         30.37         47.73         1.43 o                         
   5   7   2        111.40        141.88         2.82 o                         
   6   7   2         58.02         84.08         2.19 o                         
   7   7   2         83.82         80.98         2.80 o                         
   8   7   2          3.73          6.52         1.24 o                         
   9   7   2          8.71         14.95         1.59 o                         
  10   7   2          0.80          4.08         1.93 o                         
  11   7   2         12.60         12.54         2.42 o                         
  12   7   2          0.60          0.98         4.58 o                         
 -12   8   2          7.68          3.82         3.32 o                         
 -11   8   2          0.81          4.70         2.90 o                         
 -10   8   2          3.14          1.49         2.08 o                         
  -9   8   2         46.98         59.91         3.29 o                         
  -8   8   2         13.38         24.56         2.17 o                         
  -7   8   2         68.12         66.60         2.66 o                         
  -6   8   2         48.62         51.42         1.83 o                         
  -5   8   2          0.41          2.71         0.90 o                         
  -4   8   2        241.00        222.55         3.68 o                         
  -3   8   2          0.83         -0.72         0.72 o                         
  -2   8   2         50.04         45.85         1.54 o                         
  -1   8   2        116.20        103.38         2.34 o                         
   0   8   2         65.56         32.66         1.32 o                         
   1   8   2         11.88         12.82         1.03 o                         
   2   8   2         86.24         66.69         1.57 o                         
   3   8   2        355.93        374.82         6.04 o                         
   4   8   2        192.64        277.55         4.77 o                         
   5   8   2         97.55         60.08         2.16 o                         
   6   8   2          1.00          5.70         0.98 o                         
   7   8   2        129.64        209.34         4.51 o                         
   8   8   2         76.07        102.70         2.96 o                         
   9   8   2          0.27          2.28         1.54 o                         
  10   8   2          7.10          7.14         2.66 o                         
  11   8   2          0.94          8.22         2.81 o                         
 -11   9   2          3.80          5.15         2.75 o                         
 -10   9   2        101.46        109.19         4.46 o                         
  -9   9   2         83.54         86.17         3.65 o                         
  -8   9   2        116.72        119.80         4.09 o                         
  -7   9   2        177.96        181.72         4.28 o                         
  -6   9   2         21.84         13.35         1.24 o                         
  -5   9   2          3.00          4.64         1.32 o                         
  -4   9   2         13.19         13.09         0.95 o                         
  -3   9   2          1.70          0.23         0.81 o                         
  -2   9   2        315.18        258.98         4.49 o                         
  -1   9   2         60.39         85.59         2.06 o                         
   0   9   2         74.53         93.11         2.28 o                         
   1   9   2        131.06        189.14         3.48 o                         
   2   9   2       1035.16       1139.37        18.18 o                         
   3   9   2        131.67        114.24         2.46 o                         
   4   9   2         38.19         39.21         1.56 o                         
   5   9   2        131.04        133.21         2.92 o                         
   6   9   2         71.10         72.67         2.23 o                         
   7   9   2         36.20         51.44         2.34 o                         
   8   9   2          0.78         -0.04         1.59 o                         
   9   9   2          0.06          0.34         1.95 o                         
  10   9   2          1.38          0.67         1.84 o                         
  11   9   2          0.83         -1.53         2.14 o                         
 -11  10   2          4.16          6.66         2.90 o                         
 -10  10   2          7.79          9.21         2.56 o                         
  -9  10   2          1.80          0.16         1.88 o                         
  -8  10   2         53.59         66.58         3.08 o                         
  -7  10   2          5.36          3.93         1.38 o                         
  -6  10   2          7.39          5.26         1.33 o                         
  -5  10   2         49.18         39.00         1.96 o                         
  -4  10   2        246.97        213.56         4.07 o                         
  -3  10   2         64.41         80.64         2.11 o                         
  -2  10   2         41.62         46.67         1.62 o                         
  -1  10   2         40.63         36.37         1.49 o                         
   0  10   2        517.80        535.89         9.10 o                         
   1  10   2        234.17        221.14         4.21 o                         
   2  10   2          3.02          2.84         0.88 o                         
   3  10   2        127.26        136.33         3.02 o                         
   4  10   2        106.39        114.40         2.53 o                         
   5  10   2          5.51         -0.65         0.85 o                         
   6  10   2         10.06          8.38         1.08 o                         
   7  10   2         35.77         44.83         2.27 o                         
   8  10   2          5.14          7.46         1.92 o                         
   9  10   2          4.49          4.66         1.96 o                         
  10  10   2         12.68         13.47         2.64 o                         
  11  10   2          3.77         -0.84         2.91 o                         
 -10  11   2         19.87         18.41         2.84 o                         
  -9  11   2         17.74         18.04         2.54 o                         
  -8  11   2         17.77         33.83         2.19 o                         
  -7  11   2         55.60         42.19         2.09 o                         
  -6  11   2         35.40         59.73         2.27 o                         
  -5  11   2         62.66         79.90         2.34 o                         
  -4  11   2         44.18         39.74         1.69 o                         
  -3  11   2        370.75        410.30         7.75 o                         
  -2  11   2        155.32        151.93         3.36 o                         
  -1  11   2        167.71        202.54         3.78 o                         
   0  11   2        368.04        310.55         5.92 o                         
   1  11   2        102.39         85.29         2.47 o                         
   2  11   2        157.35        149.80         3.16 o                         
   3  11   2        192.19        197.00         3.83 o                         
   4  11   2         31.85         48.18         1.62 o                         
   5  11   2          0.11          0.56         1.23 o                         
   6  11   2        145.50        183.70         4.50 o                         
   7  11   2          0.07          3.09         1.47 o                         
   8  11   2         21.34         17.10         2.03 o                         
   9  11   2          0.72          1.37         2.64 o                         
  10  11   2          0.10          6.75         2.56 o                         
 -10  12   2          1.04          1.17         2.99 o                         
  -9  12   2          0.32          1.93         2.47 o                         
  -8  12   2         15.77         22.34         2.15 o                         
  -7  12   2          0.02         -0.85         1.61 o                         
  -6  12   2         63.87         61.53         2.36 o                         
  -5  12   2          0.06         -1.35         1.35 o                         
  -4  12   2        223.27        208.06         4.55 o                         
  -3  12   2         14.97         15.05         1.30 o                         
  -2  12   2         73.37         57.75         2.69 o                         
  -1  12   2        167.02        186.51         4.04 o                         
   0  12   2        190.33        201.08         4.19 o                         
   1  12   2          9.24          9.04         0.96 o                         
   2  12   2        358.34        374.89         6.89 o                         
   3  12   2        286.48        305.20         5.77 o                         
   4  12   2          3.20          3.42         0.92 o                         
   5  12   2        280.17        253.40         5.38 o                         
   6  12   2         18.25         25.68         1.94 o                         
   7  12   2         14.77         21.75         2.14 o                         
   8  12   2          0.53         -0.05         1.67 o                         
   9  12   2          6.52          5.83         2.30 o                         
  10  12   2          0.31          3.20         2.97 o                         
  -9  13   2          0.08         -0.46         2.80 o                         
  -8  13   2         24.78         22.35         2.20 o                         
  -7  13   2          4.60          6.82         2.17 o                         
  -6  13   2         26.20         33.54         2.17 o                         
  -5  13   2          2.42         -1.95         1.95 o                         
  -4  13   2         27.16         21.76         1.76 o                         
  -3  13   2         21.84         27.33         1.73 o                         
  -2  13   2         34.29         53.34         2.08 o                         
  -1  13   2         20.66         21.39         2.44 o                         
   0  13   2         54.32         38.13         1.86 o                         
   1  13   2         19.76         14.25         1.29 o                         
   2  13   2          5.42          6.87         1.31 o                         
   3  13   2         25.63         19.40         1.69 o                         
   4  13   2          6.00          2.13         1.48 o                         
   5  13   2         26.86         28.05         2.24 o                         
   6  13   2          3.44          3.19         1.61 o                         
   7  13   2         10.84         12.06         2.19 o                         
   8  13   2          6.97          8.07         2.48 o                         
   9  13   2          6.09          7.57         2.81 o                         
  -8  14   2          7.18          8.20         2.72 o                         
  -7  14   2         43.76         46.77         3.21 o                         
  -6  14   2         27.35         17.64         2.10 o                         
  -5  14   2         35.61         34.31         1.93 o                         
  -4  14   2         96.38         94.23         3.51 o                         
  -3  14   2         18.53         13.04         1.80 o                         
  -2  14   2         47.49         45.03         1.96 o                         
  -1  14   2         25.02         29.43         1.93 o                         
   0  14   2          6.93          4.54         1.74 o                         
   1  14   2         30.48         31.28         1.92 o                         
   2  14   2         42.37         42.68         2.13 o                         
   3  14   2          2.13         -0.50         1.54 o                         
   4  14   2          1.06          0.50         1.19 o                         
   5  14   2         23.43         18.71         1.88 o                         
   6  14   2          0.93          1.89         1.75 o                         
   7  14   2          5.79         12.38         2.40 o                         
   8  14   2          2.50          1.74         2.84 o                         
  -8  15   2          3.67          4.33         3.31 o                         
  -7  15   2          1.13          2.54         2.38 o                         
  -6  15   2          1.36         -1.31         1.79 o                         
  -5  15   2          0.34         -1.83         1.83 o                         
  -4  15   2          0.34         -1.35         1.35 o                         
  -3  15   2         13.16         10.43         1.51 o                         
  -2  15   2          0.21          1.39         1.89 o                         
  -1  15   2         97.40         78.09         3.06 o                         
   0  15   2         78.34         68.22         2.87 o                         
   1  15   2         58.30         41.05         2.61 o                         
   2  15   2         47.84         40.85         2.29 o                         
   3  15   2          8.96          0.94         1.58 o                         
   4  15   2          0.74          0.23         1.50 o                         
   5  15   2          2.02         -1.33         1.49 o                         
   6  15   2         20.24         15.37         2.34 o                         
   7  15   2          2.50          4.80         3.04 o                         
  -7  16   2          0.81         -0.23         2.97 o                         
  -6  16   2          3.78          4.71         2.17 o                         
  -5  16   2          0.01          0.09         1.61 o                         
  -4  16   2          0.14          3.69         1.81 o                         
  -3  16   2         27.79         24.70         2.05 o                         
  -2  16   2          2.36          2.43         1.41 o                         
  -1  16   2         11.72         13.71         2.83 o                         
   0  16   2          0.04         -0.05         2.08 o                         
   1  16   2          4.77          2.36         1.56 o                         
   2  16   2         36.72         42.11         3.34 o                         
   3  16   2          6.80          5.96         1.86 o                         
   4  16   2         11.03          8.21         2.17 o                         
   5  16   2          6.49         10.68         2.34 o                         
   6  16   2          0.73          0.07         2.54 o                         
  -5  17   2          0.87         -1.33         2.15 o                         
  -4  17   2          2.85          7.49         2.38 o                         
  -3  17   2          1.82          1.68         2.28 o                         
  -2  17   2         24.36         17.39         2.43 o                         
  -1  17   2          0.11         -1.52         1.65 o                         
   0  17   2          2.93          4.23         2.64 o                         
   1  17   2          3.52          4.30         2.44 o                         
   2  17   2         13.44         13.98         3.36 o                         
   3  17   2         14.99         12.99         2.90 o                         
   4  17   2          1.74          6.68         2.61 o                         
   5  17   2          7.13         13.84         3.06 o                         
  -3  18   2          1.62         -0.92         2.99 o                         
  -2  18   2          1.42          0.50         2.21 o                         
  -1  18   2          5.85         15.79         4.10 o                         
   0  18   2          0.56          5.86         2.56 o                         
   1  18   2          0.84          4.95         3.12 o                         
   2  18   2          0.49          3.49         2.69 o                         
   3  18   2         14.97         17.30         2.93 o                         
 -13   1   3          3.02          0.15         2.40 o                         
 -12   1   3          3.92          1.13         2.10 o                         
 -11   1   3          8.95          9.86         1.98 o                         
 -10   1   3         54.00         54.97         2.37 o                         
  -9   1   3         53.26         68.74         4.30 o                         
  -8   1   3          0.14          0.92         0.91 o                         
  -7   1   3        234.87        323.52         5.22 o                         
  -6   1   3          5.78         11.04         0.98 o                         
  -5   1   3          0.95         10.11         0.66 o                         
  -4   1   3       1450.25       1618.21        23.95 o                         
  -3   1   3       1002.62        919.75        14.41 o                         
  -2   1   3        292.08        175.77         3.26 o                         
  -1   1   3       1839.25       2057.53        36.54 o                         
   0   1   3        995.12       1128.79        20.97 o                         
   1   1   3       2349.52       2627.75        47.05 o                         
   2   1   3       1072.27        947.51        16.11 o                         
   3   1   3        166.41        106.48         2.23 o                         
   4   1   3       1256.22       1207.67        19.29 o                         
   5   1   3          2.08         -0.15         0.91 o                         
   6   1   3        228.10        146.27         3.22 o                         
   7   1   3         62.36         44.16         1.83 o                         
   8   1   3          1.84          2.93         1.26 o                         
   9   1   3        110.43        101.53         4.16 o                         
  10   1   3         77.71         89.38         3.69 o                         
  11   1   3          0.11          3.85         1.89 o                         
  12   1   3          0.00          1.32         2.24 o                         
 -13   2   3          2.20          2.75         2.85 o                         
 -12   2   3          7.06          3.72         2.10 o                         
 -11   2   3         23.15         23.86         2.04 o                         
 -10   2   3         99.52        120.54         3.99 o                         
  -9   2   3        290.57        325.86         7.69 o                         
  -8   2   3         28.83         29.37         1.41 o                         
  -7   2   3         53.63         79.53         2.30 o                         
  -6   2   3        205.97        178.61         3.08 o                         
  -5   2   3       1517.41       1368.06        19.71 o                         
  -4   2   3        849.52        617.17         9.82 o                         
  -3   2   3       1092.24        901.55        14.79 o                         
  -2   2   3      10083.50       9668.82       159.27 o                         
  -1   2   3       6162.27       5800.94       114.36 o                         
   0   2   3          2.15          0.55         0.73 o                         
   1   2   3      13349.89      13975.15       225.82 o                         
   2   2   3       5971.95       6100.00        94.21 o                         
   3   2   3       4942.78       5318.53        80.59 o                         
   4   2   3       4354.95       4044.44        63.38 o                         
   5   2   3        806.38        680.57        10.67 o                         
   6   2   3       3212.93       3534.25        57.44 o                         
   7   2   3        330.58        286.73         5.64 o                         
   8   2   3         19.45         17.43         1.28 o                         
   9   2   3        323.78        328.88         7.90 o                         
  10   2   3        157.27        198.74         5.28 o                         
  11   2   3         16.69         21.34         2.49 o                         
  12   2   3         20.01         18.12         2.33 o                         
 -13   3   3          4.80          9.07         2.92 o                         
 -12   3   3         38.35         31.67         2.65 o                         
 -11   3   3          0.66         -0.66         1.75 o                         
 -10   3   3         15.90         15.13         2.01 o                         
  -9   3   3          0.02         -1.18         1.18 o                         
  -8   3   3        113.96        105.36         3.19 o                         
  -7   3   3          2.55          3.54         0.79 o                         
  -6   3   3          2.91          2.24         0.70 o                         
  -5   3   3       1840.00       1846.34        26.49 o                         
  -4   3   3       1122.46       1100.20        16.39 o                         
  -3   3   3        261.65        186.57         3.20 o                         
  -2   3   3        322.80        271.45         4.64 o                         
  -1   3   3       7478.86       7144.95       122.77 o                         
   0   3   3      22906.68      23509.65       412.58 o                         
   1   3   3       5915.75       5780.09       107.91 o                         
   2   3   3       1116.71        984.93        15.67 o                         
   3   3   3        906.71        983.57        14.86 o                         
   4   3   3       2970.76       3305.36        48.60 o                         
   5   3   3       1634.67       1626.77        23.81 o                         
   6   3   3          0.08          6.22         0.90 o                         
   7   3   3          8.72         15.20         1.20 o                         
   8   3   3         36.27         38.61         1.79 o                         
   9   3   3        100.99        103.05         3.93 o                         
  10   3   3        125.16        123.21         3.58 o                         
  11   3   3          1.40          0.67         1.72 o                         
  12   3   3          0.69         -0.05         1.96 o                         
 -13   4   3          2.54          2.11         2.80 o                         
 -12   4   3         12.27          8.53         2.37 o                         
 -11   4   3          2.41          0.10         1.83 o                         
 -10   4   3        165.49        207.04         7.42 o                         
  -9   4   3         41.44         61.97         3.34 o                         
  -8   4   3          3.37          4.83         1.12 o                         
  -7   4   3         38.57         50.83         1.53 o                         
  -6   4   3        137.76         94.16         2.06 o                         
  -5   4   3         13.63          0.68         0.71 o                         
  -4   4   3        716.80        768.78        11.41 o                         
  -3   4   3         79.50         69.97         1.63 o                         
  -2   4   3         10.50         13.55         0.72 o                         
  -1   4   3       5828.99       5976.20        94.54 o                         
   0   4   3       7712.77       7780.23       125.51 o                         
   1   4   3       3874.68       3881.90        61.80 o                         
   2   4   3         57.56         29.93         0.85 o                         
   3   4   3        284.58        266.44         4.33 o                         
   4   4   3        187.30        277.45         4.57 o                         
   5   4   3        196.68        166.71         2.90 o                         
   6   4   3         15.20          4.87         0.83 o                         
   7   4   3         29.95         51.25         1.79 o                         
   8   4   3          4.81          3.43         1.24 o                         
   9   4   3         16.10         22.25         1.88 o                         
  10   4   3         49.92         67.60         2.67 o                         
  11   4   3          3.00          3.64         1.94 o                         
  12   4   3          0.67         -1.96         1.96 o                         
 -12   5   3          4.21         12.20         2.83 o                         
 -11   5   3          1.47          1.34         2.25 o                         
 -10   5   3         10.39         12.17         2.20 o                         
  -9   5   3         16.30         24.37         2.04 o                         
  -8   5   3         23.85         25.25         1.87 o                         
  -7   5   3        110.06        109.25         2.42 o                         
  -6   5   3          0.20          0.59         0.78 o                         
  -5   5   3         41.17         35.80         1.18 o                         
  -4   5   3          6.66          3.79         0.69 o                         
  -3   5   3          8.39          5.92         0.70 o                         
  -2   5   3       7283.20       7196.94       109.17 o                         
  -1   5   3       2560.34       2553.87        41.25 o                         
   0   5   3         42.03         29.38         0.92 o                         
   1   5   3       7384.96       7175.30       109.41 o                         
   2   5   3       3342.46       3365.00        48.81 o                         
   3   5   3         10.42         10.29         1.02 o                         
   4   5   3        499.98        398.58         6.19 o                         
   5   5   3          3.85          0.83         0.71 o                         
   6   5   3         18.80          8.24         0.98 o                         
   7   5   3        167.85        155.02         3.41 o                         
   8   5   3          0.38         -1.06         1.06 o                         
   9   5   3          8.09          7.94         1.58 o                         
  10   5   3          2.69          0.43         1.41 o                         
  11   5   3          2.16          0.89         1.69 o                         
  12   5   3          6.33          3.68         2.36 o                         
 -12   6   3         14.75         13.85         2.90 o                         
 -11   6   3         18.90         15.44         2.45 o                         
 -10   6   3          2.75          2.31         1.87 o                         
  -9   6   3          0.24         -1.32         1.32 o                         
  -8   6   3          8.70          0.73         1.33 o                         
  -7   6   3         70.86         63.01         2.42 o                         
  -6   6   3        255.52        198.53         3.69 o                         
  -5   6   3         23.72         10.97         0.80 o                         
  -4   6   3        586.42        584.85         9.01 o                         
  -3   6   3       1427.83       1326.52        20.44 o                         
  -2   6   3        287.16        319.49         5.33 o                         
  -1   6   3         21.37         20.33         0.84 o                         
   0   6   3        827.78        885.39        14.35 o                         
   1   6   3         34.33         46.89         1.27 o                         
   2   6   3         16.41         17.09         0.73 o                         
   3   6   3        548.75        498.82         7.52 o                         
   4   6   3       1162.48        982.75        14.68 o                         
   5   6   3         12.08         21.29         1.39 o                         
   6   6   3          0.33          2.30         0.94 o                         
   7   6   3        194.53        154.33         3.60 o                         
   8   6   3         28.78         43.58         2.47 o                         
   9   6   3        150.60        166.88         4.20 o                         
  10   6   3          2.72          6.13         1.74 o                         
  11   6   3          2.86          1.34         2.86 o                         
  12   6   3         10.36         10.61         2.36 o                         
 -12   7   3          2.28          5.50         2.90 o                         
 -11   7   3         20.58         23.26         2.55 o                         
 -10   7   3          8.93         10.28         2.06 o                         
  -9   7   3        161.79        178.95         5.31 o                         
  -8   7   3          5.24          2.24         1.39 o                         
  -7   7   3          2.41          4.53         1.44 o                         
  -6   7   3        302.79        309.24         5.78 o                         
  -5   7   3        175.90        157.21         3.01 o                         
  -4   7   3          9.12          4.75         0.88 o                         
  -3   7   3        583.48        606.36         9.82 o                         
  -2   7   3       1668.73       1713.19        27.32 o                         
  -1   7   3         11.54         13.60         0.92 o                         
   0   7   3       4521.72       4793.48        72.34 o                         
   1   7   3         53.18         67.24         1.48 o                         
   2   7   3         73.85         97.77         1.97 o                         
   3   7   3       1599.18       1701.88        25.33 o                         
   4   7   3         30.83         32.91         1.23 o                         
   5   7   3          0.88          0.13         0.77 o                         
   6   7   3        322.50        308.35         5.86 o                         
   7   7   3          0.01          1.04         1.20 o                         
   8   7   3          0.65          2.44         1.43 o                         
   9   7   3         76.61         63.32         2.66 o                         
  10   7   3          4.00          2.22         1.91 o                         
  11   7   3          0.89          4.22         2.26 o                         
  12   7   3         12.48         11.99         3.15 o                         
 -12   8   3          3.23          5.39         5.02 o                         
 -11   8   3          6.03         13.03         3.19 o                         
 -10   8   3         21.03         27.82         2.31 o                         
  -9   8   3          0.69         -0.88         1.45 o                         
  -8   8   3         60.24         76.11         2.87 o                         
  -7   8   3         20.88         38.98         1.80 o                         
  -6   8   3          2.44          0.85         0.93 o                         
  -5   8   3        235.36        300.83         5.22 o                         
  -4   8   3         10.72         36.56         1.51 o                         
  -3   8   3          3.80          9.54         0.86 o                         
  -2   8   3       1082.88       1159.00        17.58 o                         
  -1   8   3        667.35        696.60        11.61 o                         
   0   8   3         37.44         31.85         1.00 o                         
   1   8   3       1109.90       1175.59        17.75 o                         
   2   8   3        814.21        948.16        14.52 o                         
   3   8   3        302.18        276.49         4.80 o                         
   4   8   3        141.64        207.53         3.77 o                         
   5   8   3        156.63        215.10         3.88 o                         
   6   8   3        470.43        427.83         7.68 o                         
   7   8   3        190.01        227.63         5.42 o                         
   8   8   3        137.29        140.82         3.72 o                         
   9   8   3        171.63        167.40         5.29 o                         
  10   8   3         46.98         57.38         3.80 o                         
  11   8   3         29.27         24.83         3.04 o                         
 -11   9   3          7.79          7.99         2.90 o                         
 -10   9   3          4.40         11.24         2.49 o                         
  -9   9   3          5.18         -1.73         1.73 o                         
  -8   9   3         26.62         28.61         2.08 o                         
  -7   9   3         57.93         69.66         2.47 o                         
  -6   9   3          3.51         -0.33         1.12 o                         
  -5   9   3          0.15         -0.38         0.91 o                         
  -4   9   3         34.69         47.66         1.63 o                         
  -3   9   3         32.21         56.78         1.73 o                         
  -2   9   3       1267.28       1232.43        18.78 o                         
  -1   9   3         50.22         50.47         1.56 o                         
   0   9   3       1719.33       1859.67        28.79 o                         
   1   9   3        541.35        563.15         8.93 o                         
   2   9   3        184.77        214.65         3.90 o                         
   3   9   3       1019.76       1072.46        16.78 o                         
   4   9   3         89.89         87.50         2.34 o                         
   5   9   3          4.57         11.96         1.45 o                         
   6   9   3        142.12        184.32         3.99 o                         
   7   9   3        260.94        244.16         5.47 o                         
   8   9   3          7.41          2.84         1.41 o                         
   9   9   3         46.23         50.92         2.90 o                         
  10   9   3          1.91          1.66         1.96 o                         
  11   9   3          0.21          2.01         3.01 o                         
 -11  10   3         11.94         14.95         3.35 o                         
 -10  10   3         17.12         21.14         2.54 o                         
  -9  10   3         10.43          6.16         2.32 o                         
  -8  10   3         52.67         69.17         2.96 o                         
  -7  10   3          1.96         -0.69         1.26 o                         
  -6  10   3        329.30        302.08         6.55 o                         
  -5  10   3        108.21        128.88         3.60 o                         
  -4  10   3          0.12          0.65         0.92 o                         
  -3  10   3       1353.68       1325.20        23.10 o                         
  -2  10   3        305.89        267.91         5.19 o                         
  -1  10   3        587.91        502.52         8.36 o                         
   0  10   3          8.66         12.82         0.98 o                         
   1  10   3       1336.53       1212.15        19.04 o                         
   2  10   3         62.81         60.66         1.79 o                         
   3  10   3        379.23        368.75         6.40 o                         
   4  10   3         66.49         68.06         1.92 o                         
   5  10   3          2.17         -0.23         1.06 o                         
   6  10   3         42.49         28.32         1.71 o                         
   7  10   3          5.37         10.60         1.35 o                         
   8  10   3          8.68         17.29         2.25 o                         
   9  10   3          9.92          7.71         2.44 o                         
  10  10   3          7.08          6.91         2.71 o                         
 -10  11   3          0.00          4.17         2.90 o                         
  -9  11   3         56.48         62.43         4.34 o                         
  -8  11   3         17.44         12.32         1.94 o                         
  -7  11   3          3.48          2.00         1.67 o                         
  -6  11   3        156.22        166.11         4.16 o                         
  -5  11   3        261.66        215.64         4.89 o                         
  -4  11   3          4.31          1.11         1.00 o                         
  -3  11   3        378.90        426.68         7.49 o                         
  -2  11   3        121.26         84.02         2.74 o                         
  -1  11   3          9.76         19.90         1.30 o                         
   0  11   3        642.08        683.08        11.79 o                         
   1  11   3         20.02         15.99         1.40 o                         
   2  11   3         30.34         34.26         1.63 o                         
   3  11   3        818.65        824.64        13.58 o                         
   4  11   3         18.81         23.40         1.61 o                         
   5  11   3         26.64         31.55         1.63 o                         
   6  11   3        233.58        238.96         4.97 o                         
   7  11   3          0.46         -1.47         1.47 o                         
   8  11   3          4.34          7.54         2.40 o                         
   9  11   3          9.73         11.07         2.56 o                         
  10  11   3          5.94         12.48         2.84 o                         
 -10  12   3          6.89         13.94         3.27 o                         
  -9  12   3         20.53         23.69         2.75 o                         
  -8  12   3         28.94         29.93         3.00 o                         
  -7  12   3         40.37         46.16         2.42 o                         
  -6  12   3        195.31        209.54         5.54 o                         
  -5  12   3         52.74         38.95         2.25 o                         
  -4  12   3          0.17          0.86         1.01 o                         
  -3  12   3        211.49        191.22         4.92 o                         
  -2  12   3        129.80        130.71         3.26 o                         
  -1  12   3          0.15         -1.02         1.02 o                         
   0  12   3         42.93         44.74         1.81 o                         
   1  12   3         42.97         45.10         2.08 o                         
   2  12   3        150.15        155.74         3.30 o                         
   3  12   3         93.52         96.42         2.46 o                         
   4  12   3          8.05          7.97         1.16 o                         
   5  12   3          1.30         -0.42         1.30 o                         
   6  12   3         79.57         87.91         2.96 o                         
   7  12   3         30.49         33.47         2.84 o                         
   8  12   3          1.16         -0.73         2.03 o                         
   9  12   3          0.01          1.56         2.82 o                         
  -9  13   3          0.83         -1.64         3.28 o                         
  -8  13   3         11.59         16.75         2.27 o                         
  -7  13   3         20.21         25.59         2.11 o                         
  -6  13   3          4.72          6.56         1.71 o                         
  -5  13   3         18.36         18.44         1.61 o                         
  -4  13   3         21.22         23.52         1.60 o                         
  -3  13   3          3.02          4.20         1.36 o                         
  -2  13   3        122.47        121.94         3.60 o                         
  -1  13   3         93.27         97.59         2.98 o                         
   0  13   3        117.41        100.16         2.92 o                         
   1  13   3        154.50        149.29         3.75 o                         
   2  13   3          0.27          0.82         1.48 o                         
   3  13   3        178.76        172.79         3.84 o                         
   4  13   3         88.21         82.84         2.75 o                         
   5  13   3          2.73          3.28         1.73 o                         
   6  13   3         34.38         36.29         2.17 o                         
   7  13   3         48.69         51.51         3.15 o                         
   8  13   3          0.51         -2.14         2.14 o                         
   9  13   3          3.93          0.08         2.65 o                         
  -8  14   3          5.60          4.07         2.59 o                         
  -7  14   3         14.00         23.68         3.10 o                         
  -6  14   3         69.68         83.18         3.17 o                         
  -5  14   3         90.94         78.26         4.06 o                         
  -4  14   3          3.02          1.09         1.36 o                         
  -3  14   3        134.71        125.62         4.16 o                         
  -2  14   3          7.91          0.50         1.14 o                         
  -1  14   3          0.70          2.56         1.55 o                         
   0  14   3         62.11         40.35         2.10 o                         
   1  14   3          5.64         -1.92         1.92 o                         
   2  14   3          0.13          0.52         1.51 o                         
   3  14   3         89.27         76.63         2.74 o                         
   4  14   3         23.14         15.56         1.55 o                         
   5  14   3         61.01         55.83         2.82 o                         
   6  14   3         47.07         50.24         2.73 o                         
   7  14   3         12.90         20.53         2.33 o                         
   8  14   3          0.68         -2.60         2.81 o                         
  -8  15   3         11.66         19.73         3.04 o                         
  -7  15   3          1.37          3.47         2.49 o                         
  -6  15   3          9.61          3.41         3.32 o                         
  -5  15   3         33.70         32.51         2.89 o                         
  -4  15   3         18.52         18.33         1.93 o                         
  -3  15   3         21.79         15.66         1.58 o                         
  -2  15   3        113.50        108.62         3.59 o                         
  -1  15   3          3.27          1.93         1.68 o                         
   0  15   3         57.40         47.14         2.56 o                         
   1  15   3          3.79          2.99         1.51 o                         
   2  15   3         14.42         12.80         1.52 o                         
   3  15   3         24.33         25.38         2.08 o                         
   4  15   3          0.38          0.74         1.77 o                         
   5  15   3         10.13          8.70         2.94 o                         
   6  15   3          5.87          6.81         2.52 o                         
   7  15   3          0.62          2.10         2.97 o                         
  -7  16   3          2.86          3.15         3.24 o                         
  -6  16   3          0.62          3.15         2.64 o                         
  -5  16   3          1.28          2.16         2.04 o                         
  -4  16   3          7.50          8.03         3.18 o                         
  -3  16   3          4.79          3.65         1.60 o                         
  -2  16   3         11.16          9.48         1.84 o                         
  -1  16   3          0.17          1.34         1.79 o                         
   0  16   3         16.44          9.52         1.71 o                         
   1  16   3         11.54         10.24         2.01 o                         
   2  16   3          0.02          1.90         1.84 o                         
   3  16   3          2.51          0.68         2.13 o                         
   4  16   3          0.26         -0.26         2.35 o                         
   5  16   3          1.04          0.09         2.61 o                         
   6  16   3         17.91         16.68         2.94 o                         
  -5  17   3          3.77         10.02         3.21 o                         
  -4  17   3          8.89          8.54         2.39 o                         
  -3  17   3         38.53         43.69         3.19 o                         
  -2  17   3         10.67         11.17         2.85 o                         
  -1  17   3          0.11         -0.79         1.93 o                         
   0  17   3         41.38         41.86         2.81 o                         
   1  17   3         13.61         16.86         2.64 o                         
   2  17   3          1.01          0.75         3.17 o                         
   3  17   3          8.02         12.26         2.89 o                         
   4  17   3         22.68         30.05         4.00 o                         
   5  17   3          0.74         -0.18         3.13 o                         
  -3  18   3        112.64        118.91         6.42 o                         
  -2  18   3          9.58         12.95         2.67 o                         
  -1  18   3         10.23          9.10         2.38 o                         
   0  18   3         40.66         62.54         4.20 o                         
   1  18   3         40.57         42.81         3.45 o                         
   2  18   3          5.26          7.52         3.11 o                         
   3  18   3         52.21         61.47         5.54 o                         
 -13   0   4          0.34         -4.18         4.26 o                         
 -12   0   4         11.27         11.13         3.45 o                         
 -11   0   4          0.16         -0.73         2.23 o                         
 -10   0   4         63.32         73.06         5.46 o                         
  -9   0   4          7.97          8.70         3.57 o                         
  -8   0   4          1.45          0.53         1.18 o                         
  -7   0   4        521.66        505.35        11.56 o                         
  -6   0   4        322.30        322.01         6.93 o                         
  -5   0   4       1693.04       1899.69        37.02 o                         
  -4   0   4       4277.02       4244.42        86.32 o                         
  -3   0   4          0.80         -0.96         0.96 o                         
  -2   0   4       6439.59       5979.68       133.35 o                         
  -1   0   4      17902.16      18568.56       573.05 o                         
   0   0   4       9253.86       9964.56       257.69 o                         
   1   0   4       1572.00       1563.18        35.25 o                         
   2   0   4        816.74       1080.13        22.92 o                         
   3   0   4       5817.88       6746.98       129.01 o                         
   4   0   4       2652.98       3122.35        74.07 o                         
   5   0   4         38.95         29.44         1.95 o                         
   6   0   4        219.81        140.63         5.02 o                         
   7   0   4        195.51        243.08         6.90 o                         
   8   0   4          4.76         -1.28         1.49 o                         
   9   0   4          5.68          1.02         1.88 o                         
  10   0   4        123.24        130.10         7.03 o                         
  11   0   4         26.92         21.05         2.99 o                         
  12   0   4          2.60         11.39         4.43 o                         
 -13   1   4          0.16         -3.01         3.01 o                         
 -12   1   4          0.03         -1.64         1.64 o                         
 -11   1   4         60.38         57.97         2.80 o                         
 -10   1   4         11.45         12.19         1.45 o                         
  -9   1   4          1.80         -1.27         1.65 o                         
  -8   1   4         20.39         12.06         1.23 o                         
  -7   1   4        584.45        577.38         8.72 o                         
  -6   1   4         51.85         52.63         1.34 o                         
  -5   1   4       2936.49       3112.35        44.39 o                         
  -4   1   4       4216.77       3866.89        56.84 o                         
  -3   1   4        754.20        614.27         9.77 o                         
  -2   1   4       3462.78       3843.19        65.94 o                         
  -1   1   4       4923.42       4201.51        74.62 o                         
   0   1   4        575.66        430.21         7.57 o                         
   1   1   4       2297.19       2580.33        40.66 o                         
   2   1   4       4658.54       4543.40        72.43 o                         
   3   1   4        434.11        361.63         6.02 o                         
   4   1   4       2237.97       2422.39        39.60 o                         
   5   1   4        860.17        820.47        13.49 o                         
   6   1   4        141.10        130.81         3.00 o                         
   7   1   4        222.06        231.34         4.97 o                         
   8   1   4          7.08          3.50         1.08 o                         
   9   1   4         66.19         62.08         2.49 o                         
  10   1   4         24.47         20.20         1.97 o                         
  11   1   4          0.08         -1.39         1.61 o                         
  12   1   4          0.27         -1.88         2.22 o                         
 -13   2   4          1.40          4.99         3.09 o                         
 -12   2   4          7.13          8.02         2.25 o                         
 -11   2   4          0.80          0.49         1.50 o                         
 -10   2   4          0.41         -1.35         1.35 o                         
  -9   2   4          1.05          3.33         1.41 o                         
  -8   2   4         12.20          5.62         0.90 o                         
  -7   2   4         11.93         23.35         1.09 o                         
  -6   2   4        170.77        295.09         4.55 o                         
  -5   2   4        445.18        377.16         5.67 o                         
  -4   2   4        239.57        224.07         3.53 o                         
  -3   2   4        579.24        516.19         8.43 o                         
  -2   2   4      11990.61      11319.71       206.74 o                         
  -1   2   4          8.43         27.66         0.85 o                         
   0   2   4       1848.52       1949.62        33.57 o                         
   1   2   4       9371.39       9382.59       163.33 o                         
   2   2   4        257.75        217.19         3.78 o                         
   3   2   4        287.13        286.82         4.56 o                         
   4   2   4        204.33        269.05         5.08 o                         
   5   2   4        125.98        108.41         2.42 o                         
   6   2   4        214.49        240.98         4.73 o                         
   7   2   4        117.77        106.79         2.64 o                         
   8   2   4          3.66         -1.07         1.07 o                         
   9   2   4          0.21         -0.33         1.25 o                         
  10   2   4         22.86         22.82         1.95 o                         
  11   2   4         20.67         20.80         2.00 o                         
  12   2   4          0.70          2.27         2.06 o                         
 -13   3   4          2.27          2.01         2.85 o                         
 -12   3   4          2.13         -1.87         1.87 o                         
 -11   3   4         52.63         51.69         3.77 o                         
 -10   3   4         93.25         94.17         3.64 o                         
  -9   3   4          7.72          9.62         1.68 o                         
  -8   3   4        635.71        623.14        12.72 o                         
  -7   3   4        482.89        524.67         8.37 o                         
  -6   3   4         48.85         46.90         1.83 o                         
  -5   3   4       4299.72       4591.34        70.39 o                         
  -4   3   4       5171.33       4812.65        71.85 o                         
  -3   3   4        812.27        697.87        11.44 o                         
  -2   3   4       5946.92       6656.12       107.99 o                         
  -1   3   4      28091.10      28896.26       438.05 o                         
   0   3   4       2774.05       3010.38        52.13 o                         
   1   3   4       8211.93       8617.32       139.76 o                         
   2   3   4        862.66        911.16        13.92 o                         
   3   3   4          8.65          9.19         0.68 o                         
   4   3   4        398.00        534.90         8.68 o                         
   5   3   4          7.67          4.23         0.75 o                         
   6   3   4          7.67          2.24         0.93 o                         
   7   3   4         34.91         17.68         1.38 o                         
   8   3   4          0.88          0.49         1.12 o                         
   9   3   4          6.63          2.79         1.53 o                         
  10   3   4          0.01         -1.29         1.73 o                         
  11   3   4         11.24          1.78         1.52 o                         
  12   3   4          0.94          1.09         2.06 o                         
 -13   4   4          1.33          5.86         2.99 o                         
 -12   4   4          0.37          2.00         2.04 o                         
 -11   4   4          2.97          4.50         2.04 o                         
 -10   4   4         86.84         96.30         4.71 o                         
  -9   4   4         51.61         55.90         2.61 o                         
  -8   4   4         11.64          8.71         1.06 o                         
  -7   4   4         66.50         70.13         2.20 o                         
  -6   4   4        198.31        204.45         3.62 o                         
  -5   4   4        268.67        210.62         3.46 o                         
  -4   4   4        574.00        696.07        10.89 o                         
  -3   4   4         71.31        130.14         2.47 o                         
  -2   4   4       3641.82       3519.42        55.75 o                         
  -1   4   4       5793.89       7089.50       108.17 o                         
   0   4   4        628.82        835.23        13.84 o                         
   1   4   4       4545.53       4539.21        75.62 o                         
   2   4   4       1066.21       1234.62        20.87 o                         
   3   4   4         88.86        117.36         2.18 o                         
   4   4   4          0.11          0.44         0.65 o                         
   5   4   4        114.24        110.27         2.99 o                         
   6   4   4         39.46         42.45         1.64 o                         
   7   4   4         51.16         58.98         1.96 o                         
   8   4   4         32.85         37.04         1.84 o                         
   9   4   4          3.58          3.73         1.21 o                         
  10   4   4         40.89         41.12         2.20 o                         
  11   4   4          2.75          2.82         1.85 o                         
  12   4   4          0.11         -0.50         1.95 o                         
 -12   5   4          0.24         -1.35         3.45 o                         
 -11   5   4         51.72         65.46         3.66 o                         
 -10   5   4          0.13         -0.25         1.52 o                         
  -9   5   4          0.67          1.28         1.58 o                         
  -8   5   4         31.24         36.98         1.92 o                         
  -7   5   4         51.24         48.64         1.68 o                         
  -6   5   4         51.71         53.32         1.65 o                         
  -5   5   4        529.83        598.81         9.26 o                         
  -4   5   4        320.53        305.37         5.15 o                         
  -3   5   4         27.11         26.53         1.10 o                         
  -2   5   4       1374.91       1388.22        22.02 o                         
  -1   5   4       1878.10       1819.32        30.00 o                         
   0   5   4         45.72         35.70         1.09 o                         
   1   5   4       2662.54       2579.26        40.65 o                         
   2   5   4       1653.45       1666.09        25.05 o                         
   3   5   4         10.43          2.03         0.76 o                         
   4   5   4        533.02        573.16         9.18 o                         
   5   5   4        357.23        325.36         5.78 o                         
   6   5   4          6.37          2.63         0.87 o                         
   7   5   4         65.56         79.82         2.50 o                         
   8   5   4          6.93          9.46         1.30 o                         
   9   5   4          8.73          6.73         1.68 o                         
  10   5   4          9.03         12.10         1.95 o                         
  11   5   4         22.25         19.81         2.11 o                         
  12   5   4          0.63         -0.50         2.07 o                         
 -12   6   4          9.93          7.28         2.90 o                         
 -11   6   4         30.54         44.01         4.36 o                         
 -10   6   4          4.62          8.86         2.30 o                         
  -9   6   4          3.09          5.23         1.61 o                         
  -8   6   4        126.95        124.67         4.01 o                         
  -7   6   4         44.91         63.93         2.02 o                         
  -6   6   4        256.23        300.50         5.58 o                         
  -5   6   4         59.42         68.61         1.83 o                         
  -4   6   4          0.35         -0.08         0.84 o                         
  -3   6   4         75.78        102.63         2.14 o                         
  -2   6   4        491.17        544.39         8.67 o                         
  -1   6   4         12.07          1.72         0.78 o                         
   0   6   4        177.50        140.93         2.78 o                         
   1   6   4       1955.88       2006.27        31.00 o                         
   2   6   4       1233.05       1456.11        22.01 o                         
   3   6   4        100.68         90.12         1.85 o                         
   4   6   4       2881.13       2855.10        43.55 o                         
   5   6   4        434.32        423.73         7.38 o                         
   6   6   4        222.17        237.73         4.83 o                         
   7   6   4        120.07        125.26         3.28 o                         
   8   6   4          6.33          2.93         1.30 o                         
   9   6   4          0.15         -1.12         1.12 o                         
  10   6   4          9.11         11.46         1.91 o                         
  11   6   4          3.96          2.23         1.94 o                         
  12   6   4          0.29          1.69         2.69 o                         
 -12   7   4          0.97          1.46         2.83 o                         
 -11   7   4          0.19          1.23         2.39 o                         
 -10   7   4         47.08         35.97         2.52 o                         
  -9   7   4          7.56         -0.49         1.65 o                         
  -8   7   4         73.40         93.57         4.28 o                         
  -7   7   4         73.32        109.84         3.03 o                         
  -6   7   4          3.22         -0.32         0.91 o                         
  -5   7   4          4.67         23.14         1.23 o                         
  -4   7   4        408.08        433.36         7.01 o                         
  -3   7   4          0.69          6.72         0.81 o                         
  -2   7   4        891.54        850.07        13.40 o                         
  -1   7   4       1166.63       1348.18        22.04 o                         
   0   7   4        207.44        272.85         4.56 o                         
   1   7   4          3.58          0.17         0.81 o                         
   2   7   4        179.84        185.26         3.27 o                         
   3   7   4        612.23        695.87        10.82 o                         
   4   7   4         36.19          4.67         1.14 o                         
   5   7   4         31.73         11.94         0.99 o                         
   6   7   4         62.37        107.36         2.77 o                         
   7   7   4         49.16         24.19         1.48 o                         
   8   7   4        147.33        124.95         3.41 o                         
   9   7   4          5.57          3.86         1.42 o                         
  10   7   4          0.04          0.15         1.48 o                         
  11   7   4          0.03         -2.26         2.26 o                         
 -12   8   4         10.57         17.37         3.07 o                         
 -11   8   4          0.07         -0.25         2.77 o                         
 -10   8   4         57.68         60.43         5.27 o                         
  -9   8   4         49.45         46.41         2.74 o                         
  -8   8   4         39.85         36.66         2.26 o                         
  -7   8   4         17.09          8.14         1.39 o                         
  -6   8   4         98.46         82.94         2.51 o                         
  -5   8   4        117.51        141.22         2.96 o                         
  -4   8   4        282.60        289.36         5.00 o                         
  -3   8   4       1866.78       1818.41        28.22 o                         
  -2   8   4         55.67         47.32         1.55 o                         
  -1   8   4       1329.74       1483.80        23.29 o                         
   0   8   4       1252.31       1234.56        19.03 o                         
   1   8   4          0.91          1.79         0.74 o                         
   2   8   4        748.58        798.34        12.71 o                         
   3   8   4          0.87          4.17         0.98 o                         
   4   8   4        238.05        295.18         5.25 o                         
   5   8   4        184.94        180.50         3.69 o                         
   6   8   4          2.61          1.97         1.44 o                         
   7   8   4         21.70         17.80         1.70 o                         
   8   8   4         32.71         41.12         2.28 o                         
   9   8   4          0.07         -1.40         1.40 o                         
  10   8   4          0.02         -1.75         1.75 o                         
  11   8   4         19.98         27.25         2.76 o                         
 -11   9   4          2.15         -0.28         2.92 o                         
 -10   9   4          3.67          6.17         2.70 o                         
  -9   9   4         12.81          9.61         1.96 o                         
  -8   9   4         38.45         30.82         2.12 o                         
  -7   9   4         39.24         21.84         1.74 o                         
  -6   9   4          2.11         -0.94         0.94 o                         
  -5   9   4          6.78          9.90         0.99 o                         
  -4   9   4          8.62          1.08         0.88 o                         
  -3   9   4         42.68         24.39         1.69 o                         
  -2   9   4         57.41         75.25         2.05 o                         
  -1   9   4        705.81        779.22        12.96 o                         
   0   9   4         76.85         95.47         2.25 o                         
   1   9   4        484.48        415.38         6.92 o                         
   2   9   4        380.72        347.30         5.96 o                         
   3   9   4         21.38         15.07         0.99 o                         
   4   9   4          6.29          3.97         1.21 o                         
   5   9   4         28.10         30.94         1.65 o                         
   6   9   4          8.73          8.54         1.45 o                         
   7   9   4          0.85          0.30         1.27 o                         
   8   9   4         24.55         16.45         1.91 o                         
   9   9   4         29.90         30.19         2.20 o                         
  10   9   4          5.14          3.88         2.68 o                         
  11   9   4         11.07          7.49         2.93 o                         
 -11  10   4         34.87         37.67         3.69 o                         
 -10  10   4         55.42         58.46         4.58 o                         
  -9  10   4          8.37         11.09         2.40 o                         
  -8  10   4        320.44        316.54         9.01 o                         
  -7  10   4         88.01         88.07         3.60 o                         
  -6  10   4          1.31          1.38         1.62 o                         
  -5  10   4        433.73        429.71         8.03 o                         
  -4  10   4        213.23        176.44         3.94 o                         
  -3  10   4        129.71        162.21         3.53 o                         
  -2  10   4        562.42        597.02        10.42 o                         
  -1  10   4        442.47        359.13         6.45 o                         
   0  10   4         76.00         47.65         1.98 o                         
   1  10   4        321.62        323.85         5.71 o                         
   2  10   4          1.40          0.91         1.22 o                         
   3  10   4         64.89         76.92         2.07 o                         
   4  10   4         77.51         65.51         1.85 o                         
   5  10   4          0.89         -0.30         1.60 o                         
   6  10   4          2.15          1.72         1.32 o                         
   7  10   4         31.48         27.98         1.98 o                         
   8  10   4         15.16         17.60         2.16 o                         
   9  10   4          8.88          6.96         2.38 o                         
  10  10   4          0.05         -2.02         2.16 o                         
 -10  11   4         10.71          7.37         3.03 o                         
  -9  11   4         25.63         27.76         2.61 o                         
  -8  11   4         10.45         15.84         2.64 o                         
  -7  11   4         26.91         22.76         2.05 o                         
  -6  11   4          7.95          3.29         1.40 o                         
  -5  11   4        106.29        122.57         3.80 o                         
  -4  11   4          0.07          0.80         1.09 o                         
  -3  11   4        101.61         86.72         2.58 o                         
  -2  11   4         75.16         73.71         2.24 o                         
  -1  11   4         20.04         16.60         1.26 o                         
   0  11   4          1.99          2.80         0.97 o                         
   1  11   4        238.93        252.46         4.99 o                         
   2  11   4         47.67         63.47         1.93 o                         
   3  11   4        124.17        141.57         3.18 o                         
   4  11   4          7.70          8.82         1.45 o                         
   5  11   4          7.47          9.30         1.15 o                         
   6  11   4          6.70          7.79         1.47 o                         
   7  11   4         72.98         77.06         3.03 o                         
   8  11   4          2.42          0.46         1.88 o                         
   9  11   4          5.60         -1.59         3.04 o                         
  10  11   4         14.76         20.09         4.57 o                         
 -10  12   4          8.00          8.11         3.45 o                         
  -9  12   4          8.91          5.13         2.32 o                         
  -8  12   4         47.55         46.54         3.35 o                         
  -7  12   4         32.41         46.86         3.28 o                         
  -6  12   4          2.72          1.57         1.43 o                         
  -5  12   4        212.75        191.84         5.28 o                         
  -4  12   4        214.12        255.95         5.21 o                         
  -3  12   4         39.02         33.37         2.25 o                         
  -2  12   4       1566.74       1448.13        24.47 o                         
  -1  12   4        923.70        998.38        17.56 o                         
   0  12   4         18.63         29.61         1.79 o                         
   1  12   4       1207.27       1152.52        19.75 o                         
   2  12   4        464.93        499.88         8.89 o                         
   3  12   4          2.65          6.10         2.08 o                         
   4  12   4        151.87        175.21         3.84 o                         
   5  12   4         61.94         53.75         2.24 o                         
   6  12   4         18.06         18.49         1.81 o                         
   7  12   4         36.56         46.19         3.30 o                         
   8  12   4          0.64         -0.37         1.88 o                         
   9  12   4          0.54          3.41         2.84 o                         
  -9  13   4          1.96          0.94         3.28 o                         
  -8  13   4         12.37         12.13         2.35 o                         
  -7  13   4          9.64          8.40         1.78 o                         
  -6  13   4         12.30         19.53         1.64 o                         
  -5  13   4          0.49          1.39         1.85 o                         
  -4  13   4         65.87         73.86         2.65 o                         
  -3  13   4         35.59         39.85         2.61 o                         
  -2  13   4        154.40        160.53         4.07 o                         
  -1  13   4          5.34          6.17         1.19 o                         
   0  13   4          0.62         -1.53         1.53 o                         
   1  13   4        104.55        107.61         3.19 o                         
   2  13   4        344.46        373.02         7.11 o                         
   3  13   4         16.29         19.52         1.74 o                         
   4  13   4        128.42        107.20         2.87 o                         
   5  13   4        144.76        193.69         4.63 o                         
   6  13   4          3.69          6.60         1.95 o                         
   7  13   4         85.23         77.77         4.47 o                         
   8  13   4         12.55         20.28         3.71 o                         
   9  13   4          0.67          0.79         3.18 o                         
  -8  14   4          4.64          6.18         2.57 o                         
  -7  14   4          4.05          9.33         2.67 o                         
  -6  14   4          6.40          7.11         1.86 o                         
  -5  14   4         55.79         56.09         2.74 o                         
  -4  14   4         13.80         13.59         1.66 o                         
  -3  14   4         25.36         21.32         1.61 o                         
  -2  14   4        183.31        181.62         5.80 o                         
  -1  14   4        196.31        173.57         4.63 o                         
   0  14   4         27.87         27.09         1.98 o                         
   1  14   4        212.73        211.73         5.51 o                         
   2  14   4        143.64        112.08         3.42 o                         
   3  14   4          1.48          1.37         1.70 o                         
   4  14   4         60.44         68.59         2.82 o                         
   5  14   4         11.16          1.92         2.05 o                         
   6  14   4          0.22         -0.86         1.98 o                         
   7  14   4          0.02         -0.97         2.92 o                         
   8  14   4          0.11         -1.27         2.99 o                         
  -8  15   4          4.97          1.79         2.79 o                         
  -7  15   4         25.02         19.16         2.29 o                         
  -6  15   4          0.88         -2.23         2.23 o                         
  -5  15   4         77.49         82.14         4.40 o                         
  -4  15   4         38.66         24.32         2.02 o                         
  -3  15   4         74.18         61.26         2.51 o                         
  -2  15   4         51.85         40.12         2.16 o                         
  -1  15   4          1.43          3.08         1.91 o                         
   0  15   4          2.01         -0.62         1.74 o                         
   1  15   4          0.49          2.12         1.34 o                         
   2  15   4         78.42         68.48         3.51 o                         
   3  15   4          0.63         -1.28         1.65 o                         
   4  15   4         56.62         57.28         3.03 o                         
   5  15   4         25.51         21.12         2.46 o                         
   6  15   4         33.31         34.43         2.86 o                         
   7  15   4          1.50         -2.18         2.75 o                         
  -6  16   4          0.86         -1.91         1.91 o                         
  -5  16   4          0.86          1.06         1.95 o                         
  -4  16   4          7.10          8.65         2.13 o                         
  -3  16   4         24.35         19.42         2.09 o                         
  -2  16   4          2.29          4.63         1.79 o                         
  -1  16   4          4.60          6.90         1.96 o                         
   0  16   4          1.26          1.29         2.26 o                         
   1  16   4          4.56          8.20         2.02 o                         
   2  16   4         34.06         36.28         2.81 o                         
   3  16   4          0.15          2.69         2.22 o                         
   4  16   4          0.30          3.31         2.33 o                         
   5  16   4          7.74         11.45         2.73 o                         
   6  16   4          0.04          2.88         4.37 o                         
  -5  17   4         13.56          9.02         2.61 o                         
  -4  17   4          0.00         -0.13         2.34 o                         
  -3  17   4          3.62          2.60         2.36 o                         
  -2  17   4          2.89          6.09         1.86 o                         
  -1  17   4         46.87         51.48         3.61 o                         
   0  17   4          9.58          9.30         2.40 o                         
   1  17   4         42.15         35.04         3.86 o                         
   2  17   4          1.46         -0.88         2.50 o                         
   3  17   4         10.92         10.47         2.81 o                         
   4  17   4          5.54         15.70         3.03 o                         
  -3  18   4          0.44          2.69         2.59 o                         
  -2  18   4          0.02         -2.06         2.06 o                         
  -1  18   4          0.25          1.33         2.06 o                         
   0  18   4          1.95          4.92         2.45 o                         
   1  18   4          0.15          2.16         2.93 o                         
   2  18   4          0.21          3.28         2.75 o                         
 -13   1   5          0.97         -2.13         3.52 o                         
 -12   1   5          0.00         -2.10         2.10 o                         
 -11   1   5          4.48          2.01         1.52 o                         
 -10   1   5         40.00         35.54         2.11 o                         
  -9   1   5          1.75          0.31         1.29 o                         
  -8   1   5          1.19         -0.87         0.87 o                         
  -7   1   5         51.85         47.13         1.53 o                         
  -6   1   5         86.95         87.04         1.81 o                         
  -5   1   5         22.57         24.29         0.98 o                         
  -4   1   5       1211.71       1272.67        18.69 o                         
  -3   1   5       3053.98       3132.48        51.88 o                         
  -2   1   5        548.51        702.01        12.09 o                         
  -1   1   5       3927.99       4352.64        74.95 o                         
   0   1   5        368.59        602.84        10.25 o                         
   1   1   5       1429.97       1864.60        28.18 o                         
   2   1   5         21.68         57.14         1.34 o                         
   3   1   5        755.52        686.72        11.09 o                         
   4   1   5        327.29        357.71         6.32 o                         
   5   1   5          7.33         11.80         0.88 o                         
   6   1   5         12.66         19.69         1.08 o                         
   7   1   5          9.13         11.65         1.34 o                         
   8   1   5         82.23         55.63         2.17 o                         
   9   1   5         13.87         28.78         1.86 o                         
  10   1   5          0.02         -1.54         1.54 o                         
  11   1   5         16.94         13.87         2.09 o                         
  12   1   5          3.09          5.60         2.27 o                         
 -13   2   5         14.81         18.16         3.28 o                         
 -12   2   5          0.84         -2.44         2.44 o                         
 -11   2   5          5.53          5.96         1.83 o                         
 -10   2   5        115.56        135.24         4.28 o                         
  -9   2   5          1.21         -0.22         1.27 o                         
  -8   2   5          9.69         22.26         1.09 o                         
  -7   2   5        155.60        161.47         3.36 o                         
  -6   2   5        490.93        579.94         8.65 o                         
  -5   2   5         87.06         76.27         1.62 o                         
  -4   2   5       1599.43       1946.44        30.71 o                         
  -3   2   5          3.27         11.76         0.80 o                         
  -2   2   5        192.16        112.99         2.26 o                         
  -1   2   5        137.94        128.53         2.72 o                         
   0   2   5       1192.42        949.82        15.02 o                         
   1   2   5        689.96        663.52        10.99 o                         
   2   2   5       1133.18       1161.74        18.67 o                         
   3   2   5       1052.90       1000.82        15.97 o                         
   4   2   5         37.59         37.79         1.12 o                         
   5   2   5         27.30         71.25         2.20 o                         
   6   2   5        244.40        190.26         3.94 o                         
   7   2   5          4.38         15.30         1.08 o                         
   8   2   5          2.44          1.99         1.08 o                         
   9   2   5        180.69        190.58         4.66 o                         
  10   2   5          4.92          5.55         1.85 o                         
  11   2   5         15.64          9.87         1.96 o                         
  12   2   5         16.94         21.88         2.30 o                         
 -13   3   5          0.63         -2.93         3.52 o                         
 -12   3   5          8.81         12.53         2.30 o                         
 -11   3   5          0.99          3.04         2.10 o                         
 -10   3   5         63.91         68.64         3.38 o                         
  -9   3   5          1.72         -0.98         1.68 o                         
  -8   3   5          0.21          1.66         0.94 o                         
  -7   3   5        121.64        123.52         2.58 o                         
  -6   3   5        213.34        232.41         3.92 o                         
  -5   3   5         49.53         83.37         1.68 o                         
  -4   3   5       1126.56       1112.34        17.16 o                         
  -3   3   5          7.50          7.60         0.77 o                         
  -2   3   5          1.84          3.23         0.68 o                         
  -1   3   5        610.09        515.10         8.35 o                         
   0   3   5        770.25        736.34        12.46 o                         
   1   3   5        307.73        319.29         5.48 o                         
   2   3   5        327.56        325.88         5.42 o                         
   3   3   5       1443.85       1476.45        23.43 o                         
   4   3   5        149.30        133.40         2.36 o                         
   5   3   5       1940.11       2062.02        34.65 o                         
   6   3   5        144.27        170.46         3.56 o                         
   7   3   5         29.32         17.15         1.13 o                         
   8   3   5         40.14         49.29         2.02 o                         
   9   3   5         13.90         14.29         1.96 o                         
  10   3   5          1.12         -0.67         1.49 o                         
  11   3   5          2.18          0.62         1.76 o                         
  12   3   5          0.33          1.88         2.33 o                         
 -13   4   5         14.51         18.79         3.07 o                         
 -12   4   5         26.48         25.43         2.83 o                         
 -11   4   5          1.95          5.24         3.22 o                         
 -10   4   5         47.44         50.71         4.07 o                         
  -9   4   5        116.05        110.71         4.04 o                         
  -8   4   5        139.76        161.99         4.65 o                         
  -7   4   5        417.44        468.44         9.34 o                         
  -6   4   5       2762.25       2801.84        50.98 o                         
  -5   4   5        576.39        561.47         9.44 o                         
  -4   4   5       5411.49       5715.95        88.65 o                         
  -3   4   5       9367.64       9848.27       156.91 o                         
  -2   4   5         53.16        102.52         2.11 o                         
  -1   4   5       8415.35       8870.59       135.19 o                         
   0   4   5       7279.31       7859.36       130.27 o                         
   1   4   5          3.53          7.66         0.72 o                         
   2   4   5       7733.54       8287.75       126.84 o                         
   3   4   5       4065.26       4323.17        65.88 o                         
   4   4   5        603.00        648.57         9.78 o                         
   5   4   5       1310.74       1352.85        22.47 o                         
   6   4   5        347.65        347.51         6.86 o                         
   7   4   5        162.87        167.75         3.72 o                         
   8   4   5          9.92         16.64         1.32 o                         
   9   4   5         19.22         13.24         1.50 o                         
  10   4   5         12.88         14.49         2.00 o                         
  11   4   5         13.48         16.07         1.98 o                         
  12   4   5          2.27          4.67         2.25 o                         
 -12   5   5         13.31         13.13         3.07 o                         
 -11   5   5         14.41         14.04         2.26 o                         
 -10   5   5          0.95          1.95         1.67 o                         
  -9   5   5          8.51          7.44         1.50 o                         
  -8   5   5         20.82         12.37         1.44 o                         
  -7   5   5         17.26         19.55         1.26 o                         
  -6   5   5          1.61          3.13         0.99 o                         
  -5   5   5         50.45         67.95         1.85 o                         
  -4   5   5       1760.10       1658.51        26.00 o                         
  -3   5   5         47.82         27.31         1.10 o                         
  -2   5   5        247.68        151.85         2.95 o                         
  -1   5   5       1840.60       1456.69        22.76 o                         
   0   5   5        293.58        426.03         7.30 o                         
   1   5   5         10.73         34.45         0.97 o                         
   2   5   5         28.29          9.36         0.80 o                         
   3   5   5        400.04        465.12         7.86 o                         
   4   5   5         15.34         28.33         1.14 o                         
   5   5   5          5.35         11.60         0.94 o                         
   6   5   5          0.96          0.08         0.99 o                         
   7   5   5          2.40          1.43         1.04 o                         
   8   5   5          3.42          4.42         1.38 o                         
   9   5   5          2.00          0.07         1.34 o                         
  10   5   5          0.61          2.42         1.58 o                         
  11   5   5          0.04         -1.83         1.83 o                         
  12   5   5          4.21          3.64         2.47 o                         
 -12   6   5          8.95          8.60         2.92 o                         
 -11   6   5          9.59          7.43         2.50 o                         
 -10   6   5          3.28          0.59         1.52 o                         
  -9   6   5          1.83          5.54         2.20 o                         
  -8   6   5          4.96         13.41         1.47 o                         
  -7   6   5         57.32         48.89         1.89 o                         
  -6   6   5         68.43        105.21         3.25 o                         
  -5   6   5        194.09        245.64         4.42 o                         
  -4   6   5        120.55         92.74         2.12 o                         
  -3   6   5        240.83        225.55         4.12 o                         
  -2   6   5       1215.13       1212.34        19.31 o                         
  -1   6   5         51.41         59.05         1.71 o                         
   0   6   5       1038.00       1192.32        19.71 o                         
   1   6   5       1958.44       2124.60        32.77 o                         
   2   6   5         12.71          4.16         0.77 o                         
   3   6   5          0.14          0.95         0.90 o                         
   4   6   5         76.57         22.36         1.00 o                         
   5   6   5         34.45         69.79         2.00 o                         
   6   6   5          2.03         14.85         1.09 o                         
   7   6   5          1.81         15.37         1.41 o                         
   8   6   5         21.61         29.73         1.86 o                         
   9   6   5         13.38         10.13         1.50 o                         
  10   6   5         28.85         21.21         2.22 o                         
  11   6   5          3.12          0.87         2.07 o                         
 -12   7   5          0.93          1.55         2.83 o                         
 -11   7   5         12.71          6.93         2.57 o                         
 -10   7   5          0.25          4.92         2.30 o                         
  -9   7   5          0.14         -1.43         1.43 o                         
  -8   7   5         37.79         41.39         1.92 o                         
  -7   7   5         30.00         34.51         1.88 o                         
  -6   7   5        180.43        173.36         5.17 o                         
  -5   7   5         92.36         68.44         1.81 o                         
  -4   7   5        876.62        824.34        13.78 o                         
  -3   7   5        115.69        136.47         2.72 o                         
  -2   7   5          2.87          0.30         0.72 o                         
  -1   7   5        230.83        229.40         4.43 o                         
   0   7   5         41.34         63.31         1.58 o                         
   1   7   5        123.24        100.16         2.24 o                         
   2   7   5        118.99        114.14         2.50 o                         
   3   7   5        226.77        276.86         4.83 o                         
   4   7   5          4.52         14.30         0.91 o                         
   5   7   5         39.26         31.70         1.49 o                         
   6   7   5          2.12          0.42         1.05 o                         
   7   7   5         14.66         13.02         1.64 o                         
   8   7   5         51.38         53.06         2.57 o                         
   9   7   5          0.28         -1.37         1.37 o                         
  10   7   5          0.39          4.61         1.87 o                         
  11   7   5         12.15         11.49         2.38 o                         
 -12   8   5          1.07          2.93         3.04 o                         
 -11   8   5          0.28         -2.71         2.71 o                         
 -10   8   5          2.56          4.18         2.46 o                         
  -9   8   5          2.49          1.27         1.99 o                         
  -8   8   5          0.34          0.00         1.37 o                         
  -7   8   5         40.91         20.37         1.48 o                         
  -6   8   5         40.67         56.67         2.03 o                         
  -5   8   5         46.71         57.88         1.83 o                         
  -4   8   5        281.95        207.04         3.72 o                         
  -3   8   5       1090.22       1113.20        18.03 o                         
  -2   8   5        221.88        230.16         4.60 o                         
  -1   8   5        591.04        608.65        10.50 o                         
   0   8   5       1916.62       1801.38        28.02 o                         
   1   8   5         84.29         79.87         1.88 o                         
   2   8   5        326.57        290.43         5.00 o                         
   3   8   5        254.11        232.51         4.22 o                         
   4   8   5          1.25          0.14         0.84 o                         
   5   8   5          7.07         19.58         1.46 o                         
   6   8   5         84.49         96.51         2.91 o                         
   7   8   5          8.67          5.21         1.30 o                         
   8   8   5          0.08         -0.28         1.21 o                         
   9   8   5         11.16         10.70         1.96 o                         
  10   8   5          0.01          2.11         2.01 o                         
  11   8   5          1.07          6.37         2.73 o                         
 -11   9   5          0.03         -1.32         2.92 o                         
 -10   9   5         20.46         18.84         2.54 o                         
  -9   9   5         25.68         28.50         2.35 o                         
  -8   9   5          1.16          0.95         1.41 o                         
  -7   9   5         71.41         54.45         2.90 o                         
  -6   9   5         32.10         39.47         1.69 o                         
  -5   9   5          0.36          0.38         1.00 o                         
  -4   9   5         24.51         45.11         1.87 o                         
  -3   9   5        513.76        452.79         8.12 o                         
  -2   9   5         20.29         28.81         1.85 o                         
  -1   9   5        106.89         93.03         2.50 o                         
   0   9   5        167.77        117.04         2.69 o                         
   1   9   5        130.24        120.82         2.52 o                         
   2   9   5         90.59         53.19         1.71 o                         
   3   9   5          4.62         -0.12         0.87 o                         
   4   9   5         44.00         81.61         2.20 o                         
   5   9   5          1.33          9.82         1.20 o                         
   6   9   5         54.89         62.21         2.32 o                         
   7   9   5          7.43          8.53         1.42 o                         
   8   9   5         11.09          5.47         1.99 o                         
   9   9   5         11.31          9.50         1.90 o                         
  10   9   5          2.43         -2.07         2.07 o                         
 -11  10   5          2.12          7.55         3.18 o                         
 -10  10   5         33.01         26.35         2.81 o                         
  -9  10   5         55.90         52.78         3.22 o                         
  -8  10   5         32.42         34.54         2.32 o                         
  -7  10   5        281.15        297.59         8.08 o                         
  -6  10   5        337.35        347.01         7.17 o                         
  -5  10   5          9.68          4.83         1.45 o                         
  -4  10   5        785.82        757.11        13.38 o                         
  -3  10   5        857.57        915.25        15.61 o                         
  -2  10   5        251.92        257.69         5.13 o                         
  -1  10   5        502.37        516.47        10.11 o                         
   0  10   5         78.92         87.62         2.43 o                         
   1  10   5        228.40        234.63         4.57 o                         
   2  10   5        987.20        995.29        16.13 o                         
   3  10   5        172.78        234.29         4.61 o                         
   4  10   5         11.30         10.64         1.32 o                         
   5  10   5        217.55        216.01         4.65 o                         
   6  10   5        108.38        144.26         3.62 o                         
   7  10   5         33.28         34.53         2.11 o                         
   8  10   5         26.54         23.25         2.00 o                         
   9  10   5         13.03         17.56         2.37 o                         
  10  10   5          2.85          6.90         2.84 o                         
 -10  11   5         88.59        102.66         8.95 o                         
  -9  11   5         73.33         91.40         4.95 o                         
  -8  11   5          4.74          4.94         2.34 o                         
  -7  11   5        342.79        322.62         8.83 o                         
  -6  11   5        450.40        505.43        13.11 o                         
  -5  11   5         27.45         34.64         1.92 o                         
  -4  11   5        564.20        516.12         9.44 o                         
  -3  11   5       1189.69       1225.90        21.31 o                         
  -2  11   5         97.04        101.78         2.82 o                         
  -1  11   5        464.57        435.95         8.31 o                         
   0  11   5        906.15        896.38        16.26 o                         
   1  11   5         70.51         72.11         2.32 o                         
   2  11   5        285.44        274.60         5.41 o                         
   3  11   5        436.35        466.49         8.08 o                         
   4  11   5         61.23         62.41         1.97 o                         
   5  11   5         20.89         24.11         1.68 o                         
   6  11   5        159.16        173.35         4.20 o                         
   7  11   5          0.21         -1.53         1.60 o                         
   8  11   5          0.01         -1.74         1.83 o                         
   9  11   5         26.12         28.55         2.82 o                         
  10  11   5          0.41          1.78         3.31 o                         
 -10  12   5          3.22          4.86         3.36 o                         
  -9  12   5         10.86         10.11         3.34 o                         
  -8  12   5          3.76          3.30         2.53 o                         
  -7  12   5          3.77          6.15         1.66 o                         
  -6  12   5         47.74         43.91         2.35 o                         
  -5  12   5          0.70         -0.09         1.52 o                         
  -4  12   5         76.69         77.10         2.62 o                         
  -3  12   5          0.50         -1.18         1.18 o                         
  -2  12   5         26.58         14.59         1.49 o                         
  -1  12   5          7.00         12.74         1.55 o                         
   0  12   5         12.20         17.51         2.09 o                         
   1  12   5        193.47        183.13         4.52 o                         
   2  12   5        112.03        116.17         3.13 o                         
   3  12   5        312.94        323.91         6.39 o                         
   4  12   5          0.09          2.39         1.08 o                         
   5  12   5        257.77        254.86         5.36 o                         
   6  12   5         38.70         59.30         2.43 o                         
   7  12   5         29.59         41.67         2.76 o                         
   8  12   5          1.39          5.03         2.50 o                         
   9  12   5         12.22         19.26         2.93 o                         
  -9  13   5          3.06          1.29         3.23 o                         
  -8  13   5         19.91         23.27         2.89 o                         
  -7  13   5         59.99         83.41         4.30 o                         
  -6  13   5        183.21        182.57         6.20 o                         
  -5  13   5         29.38         34.30         1.91 o                         
  -4  13   5        373.52        393.16         8.30 o                         
  -3  13   5        226.43        221.75         6.40 o                         
  -2  13   5          7.21          2.23         1.19 o                         
  -1  13   5        191.48        174.51         4.15 o                         
   0  13   5        190.93        173.43         4.38 o                         
   1  13   5         18.06         19.67         1.64 o                         
   2  13   5        557.82        516.18         9.59 o                         
   3  13   5        259.85        267.41         5.63 o                         
   4  13   5         25.28         29.89         1.89 o                         
   5  13   5        398.99        381.59         7.66 o                         
   6  13   5        114.12        136.01         5.74 o                         
   7  13   5         27.53         33.50         2.64 o                         
   8  13   5         77.28         85.52         4.31 o                         
  -8  14   5          0.15          6.65         2.57 o                         
  -7  14   5         89.98         97.26         4.34 o                         
  -6  14   5          1.40         -0.05         1.76 o                         
  -5  14   5          1.11          2.57         1.62 o                         
  -4  14   5         18.09         16.13         1.67 o                         
  -3  14   5        136.66        136.57         4.15 o                         
  -2  14   5          1.82          0.02         1.32 o                         
  -1  14   5         91.32         83.12         3.27 o                         
   0  14   5         71.09         65.96         4.30 o                         
   1  14   5         17.75         13.80         1.88 o                         
   2  14   5         78.39         70.45         2.92 o                         
   3  14   5         61.52         50.00         2.46 o                         
   4  14   5          1.19          2.12         1.58 o                         
   5  14   5         23.93         41.92         4.16 o                         
   6  14   5          0.95         -0.80         1.83 o                         
   7  14   5          0.83         -1.15         2.03 o                         
   8  14   5          0.02          0.45         2.20 o                         
  -7  15   5          0.16          0.57         2.21 o                         
  -6  15   5          4.64          5.89         3.22 o                         
  -5  15   5          0.17          0.12         1.82 o                         
  -4  15   5         74.18         83.72         3.25 o                         
  -3  15   5          4.16          3.16         1.85 o                         
  -2  15   5          3.41          1.43         1.53 o                         
  -1  15   5         82.28         92.50         3.31 o                         
   0  15   5         32.60         19.82         2.07 o                         
   1  15   5         13.42         17.49         1.94 o                         
   2  15   5        104.26        117.69         3.84 o                         
   3  15   5         21.96          8.64         1.98 o                         
   4  15   5          2.69          9.26         1.83 o                         
   5  15   5         18.49         24.87         2.49 o                         
   6  15   5          1.10          2.63         3.05 o                         
   7  15   5          1.31          3.26         4.63 o                         
  -6  16   5          2.86          1.82         2.00 o                         
  -5  16   5          0.59          1.30         1.92 o                         
  -4  16   5          0.51          2.16         1.95 o                         
  -3  16   5         10.28          7.00         1.95 o                         
  -2  16   5          0.31         -1.74         1.74 o                         
  -1  16   5         10.22          9.07         1.98 o                         
   0  16   5         15.19          6.54         2.06 o                         
   1  16   5          6.09          2.90         2.43 o                         
   2  16   5         19.84         18.27         2.15 o                         
   3  16   5         19.45         16.31         2.20 o                         
   4  16   5          3.93          2.24         2.71 o                         
   5  16   5         15.26          8.92         2.99 o                         
   6  16   5         14.92         12.75         3.98 o                         
  -5  17   5          0.23         -1.39         2.78 o                         
  -4  17   5         28.29         33.84         2.78 o                         
  -3  17   5         28.27         30.26         2.51 o                         
  -2  17   5          6.74          7.92         2.51 o                         
  -1  17   5         21.60         24.51         2.75 o                         
   0  17   5         10.31          8.76         2.29 o                         
   1  17   5          3.13          3.30         2.46 o                         
   2  17   5         14.60         18.27         2.61 o                         
   3  17   5         14.67         18.58         5.68 o                         
   4  17   5          0.77          7.22         3.74 o                         
  -3  18   5          1.84          0.45         2.68 o                         
  -2  18   5          4.03          3.20         2.08 o                         
  -1  18   5         28.95         23.89         2.59 o                         
   0  18   5         22.18         16.84         2.50 o                         
   1  18   5          5.81          8.18         3.13 o                         
   2  18   5         11.72         16.51         3.60 o                         
 -13   0   6          4.01         -1.67         7.03 o                         
 -12   0   6          0.23         -4.26         4.26 o                         
 -11   0   6          7.27          5.47         3.26 o                         
 -10   0   6         92.33         99.98         5.52 o                         
  -9   0   6          8.06          0.91         1.60 o                         
  -8   0   6         14.42         28.62         1.76 o                         
  -7   0   6        234.97        286.64         6.88 o                         
  -6   0   6        336.28        314.08         7.49 o                         
  -5   0   6        130.50         91.38         2.46 o                         
  -4   0   6         47.33         35.27         1.72 o                         
  -3   0   6        748.22        612.69        14.10 o                         
  -2   0   6       1475.52       1679.39        39.23 o                         
  -1   0   6       1657.60       2019.88        46.41 o                         
   0   0   6        691.46       1008.80        24.63 o                         
   1   0   6       1120.60       1677.34        34.24 o                         
   2   0   6         84.21        169.45         3.78 o                         
   3   0   6        540.99        552.99        11.03 o                         
   4   0   6       1414.86       1336.02        29.77 o                         
   5   0   6       1220.18       1547.18        42.19 o                         
   6   0   6        145.55        191.07         6.37 o                         
   7   0   6          0.04         -1.58         1.66 o                         
   8   0   6         14.91         28.06         2.61 o                         
   9   0   6          0.44          1.50         2.08 o                         
  10   0   6          8.89         14.94         2.92 o                         
  11   0   6          0.35         -0.29         2.76 o                         
  12   0   6          0.11          2.93         2.76 o                         
 -13   1   6          3.71          4.32         3.67 o                         
 -12   1   6          0.94         -2.03         2.03 o                         
 -11   1   6          2.40          2.53         2.04 o                         
 -10   1   6         19.12         19.72         1.99 o                         
  -9   1   6          2.24          1.99         1.66 o                         
  -8   1   6          1.47          0.89         0.84 o                         
  -7   1   6          8.21          8.13         1.16 o                         
  -6   1   6          0.29         -0.78         0.78 o                         
  -5   1   6       1347.12       1495.10        21.90 o                         
  -4   1   6       1018.69       1005.15        14.97 o                         
  -3   1   6        272.12        298.70         4.99 o                         
  -2   1   6        859.09        714.34        12.42 o                         
  -1   1   6          0.21          1.95         0.71 o                         
   0   1   6       1077.99       1185.02        18.30 o                         
   1   1   6       1303.60       1295.59        18.20 o                         
   2   1   6         76.48         87.29         1.59 o                         
   3   1   6         15.95         23.54         0.85 o                         
   4   1   6       1112.31       1132.05        17.49 o                         
   5   1   6         40.44         58.42         1.79 o                         
   6   1   6          0.62         -0.78         1.00 o                         
   7   1   6          7.18          2.40         0.96 o                         
   8   1   6          1.23          0.60         1.21 o                         
   9   1   6          6.45          0.62         1.58 o                         
  10   1   6         11.29          7.28         1.89 o                         
  11   1   6          2.13          2.43         2.05 o                         
  12   1   6          0.48          1.21         2.04 o                         
 -13   2   6          0.79          1.61         3.79 o                         
 -12   2   6          8.53          4.63         2.65 o                         
 -11   2   6         15.39         10.48         2.10 o                         
 -10   2   6         32.71         37.72         2.40 o                         
  -9   2   6        164.77        162.47         4.65 o                         
  -8   2   6        142.61        177.45         3.89 o                         
  -7   2   6          2.38          0.80         0.97 o                         
  -6   2   6        471.30        461.37         8.28 o                         
  -5   2   6        791.50        950.92        15.41 o                         
  -4   2   6         80.13         81.30         1.96 o                         
  -3   2   6       1935.17       1626.91        28.34 o                         
  -2   2   6        152.13        262.77         4.49 o                         
  -1   2   6        479.58        328.45         5.31 o                         
   0   2   6       3535.37       3124.46        52.12 o                         
   1   2   6         48.19         16.23         0.85 o                         
   2   2   6        281.55        219.74         3.76 o                         
   3   2   6        517.66        545.32         8.67 o                         
   4   2   6        234.08        218.08         3.86 o                         
   5   2   6         27.95         17.23         1.22 o                         
   6   2   6         40.67         63.63         2.64 o                         
   7   2   6         43.93         34.72         1.70 o                         
   8   2   6          0.93         -1.10         1.10 o                         
   9   2   6         38.21         42.59         2.42 o                         
  10   2   6          1.12         -0.69         1.65 o                         
  11   2   6          0.57          1.71         1.90 o                         
  12   2   6          4.19          8.46         2.11 o                         
 -13   3   6          0.93         -1.33         3.52 o                         
 -12   3   6         10.65          8.35         2.44 o                         
 -11   3   6          2.21          0.20         1.74 o                         
 -10   3   6          5.08          7.71         1.74 o                         
  -9   3   6          0.16          2.08         1.47 o                         
  -8   3   6          1.17         -1.08         1.08 o                         
  -7   3   6         81.04         95.91         2.40 o                         
  -6   3   6          0.11         -0.80         0.80 o                         
  -5   3   6          9.17         13.46         0.99 o                         
  -4   3   6        465.10        366.19         6.69 o                         
  -3   3   6         70.84         98.76         2.40 o                         
  -2   3   6        419.55        390.15         6.45 o                         
  -1   3   6         54.45         80.80         1.79 o                         
   0   3   6       2846.05       3114.54        51.84 o                         
   1   3   6        621.55        620.61        10.78 o                         
   2   3   6         25.98         22.96         0.96 o                         
   3   3   6         64.65         54.67         1.60 o                         
   4   3   6        510.73        540.94         9.31 o                         
   5   3   6         13.84         20.17         1.08 o                         
   6   3   6         54.02         63.48         1.85 o                         
   7   3   6         60.60         40.97         1.81 o                         
   8   3   6          2.65          0.38         1.18 o                         
   9   3   6         69.63         68.72         2.69 o                         
  10   3   6          0.00          1.82         1.86 o                         
  11   3   6         11.34         13.27         1.98 o                         
  12   3   6          1.59          1.50         2.09 o                         
 -12   4   6         11.43         14.57         2.66 o                         
 -11   4   6         63.35         56.02         3.44 o                         
 -10   4   6          0.56         -0.20         1.78 o                         
  -9   4   6        131.23        140.30         4.49 o                         
  -8   4   6        128.31        111.20         3.27 o                         
  -7   4   6         39.62         32.72         1.75 o                         
  -6   4   6        188.71        214.32         4.27 o                         
  -5   4   6         14.15         21.83         0.98 o                         
  -4   4   6         70.40         76.88         1.78 o                         
  -3   4   6        381.69        408.24         6.88 o                         
  -2   4   6       2150.22       2212.60        35.18 o                         
  -1   4   6        307.36        373.30         6.28 o                         
   0   4   6        756.58        760.21        12.87 o                         
   1   4   6       3995.01       4360.74        71.18 o                         
   2   4   6        109.18        152.39         2.92 o                         
   3   4   6       1520.27       1686.75        26.00 o                         
   4   4   6        307.22        350.28         5.81 o                         
   5   4   6        302.01        320.43         6.46 o                         
   6   4   6        335.38        366.40         7.43 o                         
   7   4   6        208.13        237.76         5.11 o                         
   8   4   6          3.46          1.60         1.26 o                         
   9   4   6         34.06         24.52         2.66 o                         
  10   4   6          3.19          9.33         2.01 o                         
  11   4   6          0.04         -0.07         1.85 o                         
  12   4   6          3.21         -0.12         2.21 o                         
 -12   5   6          2.18          2.46         2.92 o                         
 -11   5   6         12.25         12.33         2.27 o                         
 -10   5   6          4.38          2.20         1.96 o                         
  -9   5   6         13.93         12.45         2.04 o                         
  -8   5   6         54.14         44.63         1.90 o                         
  -7   5   6          1.09          7.56         1.44 o                         
  -6   5   6          4.05          3.59         0.85 o                         
  -5   5   6        467.49        418.07         8.84 o                         
  -4   5   6          3.89          4.77         0.75 o                         
  -3   5   6        226.20        225.39         4.17 o                         
  -2   5   6          2.62          4.01         0.78 o                         
  -1   5   6         67.23         53.46         1.47 o                         
   0   5   6        116.59        165.28         3.21 o                         
   1   5   6        271.49        238.15         4.36 o                         
   2   5   6        433.20        459.88         7.81 o                         
   3   5   6        232.36        184.87         3.66 o                         
   4   5   6          1.22         -0.18         0.78 o                         
   5   5   6        160.16        106.18         2.63 o                         
   6   5   6          1.72          3.94         1.04 o                         
   7   5   6         11.42          1.01         1.11 o                         
   8   5   6          1.47          1.73         1.15 o                         
   9   5   6          8.02         12.29         1.74 o                         
  10   5   6         27.00         24.05         1.97 o                         
  11   5   6          4.30         -2.40         2.40 o                         
 -12   6   6          0.82          0.15         3.41 o                         
 -11   6   6         16.72         24.83         2.66 o                         
 -10   6   6         16.28         23.66         2.34 o                         
  -9   6   6         34.43         36.78         2.58 o                         
  -8   6   6         16.11         24.59         1.47 o                         
  -7   6   6          3.79          2.43         0.99 o                         
  -6   6   6         48.19         41.18         1.62 o                         
  -5   6   6          9.20         11.63         1.03 o                         
  -4   6   6         78.74        107.42         2.33 o                         
  -3   6   6        133.36         79.05         1.82 o                         
  -2   6   6        750.39        677.61        11.32 o                         
  -1   6   6        137.25         99.52         2.25 o                         
   0   6   6          3.34          1.77         0.99 o                         
   1   6   6        637.85        600.11         9.51 o                         
   2   6   6        124.61         97.25         2.24 o                         
   3   6   6         91.65        129.53         2.76 o                         
   4   6   6         64.13         68.81         1.79 o                         
   5   6   6         52.06         50.25         2.19 o                         
   6   6   6         34.91         50.59         2.05 o                         
   7   6   6          1.10          1.90         1.16 o                         
   8   6   6          5.03          6.35         1.40 o                         
   9   6   6          1.82         -0.28         1.66 o                         
  10   6   6          0.00         -1.33         1.33 o                         
  11   6   6          6.19         10.16         2.38 o                         
 -12   7   6         10.08         12.11         2.99 o                         
 -11   7   6          6.70         12.59         2.61 o                         
 -10   7   6          1.46          1.08         1.88 o                         
  -9   7   6          2.78          1.70         1.58 o                         
  -8   7   6          3.16          3.13         1.22 o                         
  -7   7   6          3.72          1.33         1.10 o                         
  -6   7   6          0.63          1.39         0.93 o                         
  -5   7   6          7.51          6.87         1.06 o                         
  -4   7   6         67.52         71.87         1.98 o                         
  -3   7   6         51.24         41.22         1.50 o                         
  -2   7   6         24.26         19.94         1.00 o                         
  -1   7   6        403.73        413.74         7.32 o                         
   0   7   6        738.11        645.87        10.31 o                         
   1   7   6       1127.76        998.22        16.13 o                         
   2   7   6         38.45         40.18         1.50 o                         
   3   7   6          1.06          1.52         0.86 o                         
   4   7   6        477.37        481.10         8.18 o                         
   5   7   6          4.77         -1.05         1.07 o                         
   6   7   6          3.68         -1.39         1.39 o                         
   7   7   6         57.76         77.72         2.88 o                         
   8   7   6          0.03          1.02         1.39 o                         
   9   7   6          8.29         13.00         1.83 o                         
  10   7   6         36.17         40.49         2.35 o                         
  11   7   6          0.69         -2.06         2.06 o                         
 -12   8   6          1.10         -1.83         2.85 o                         
 -11   8   6          0.06          1.26         4.01 o                         
 -10   8   6         27.26         24.28         2.61 o                         
  -9   8   6         40.56         35.87         2.43 o                         
  -8   8   6          8.48          6.31         1.27 o                         
  -7   8   6          9.99          1.73         1.12 o                         
  -6   8   6          0.74          0.45         1.02 o                         
  -5   8   6         50.69         25.72         1.30 o                         
  -4   8   6          5.85         15.33         1.01 o                         
  -3   8   6        194.44        242.97         4.42 o                         
  -2   8   6        259.82        225.15         4.60 o                         
  -1   8   6        181.40        200.12         4.00 o                         
   0   8   6       2115.52       2168.54        33.42 o                         
   1   8   6         87.49         67.52         1.86 o                         
   2   8   6         48.35         75.29         1.99 o                         
   3   8   6        697.38        759.17        12.23 o                         
   4   8   6          9.75          0.29         0.99 o                         
   5   8   6          0.68          8.08         1.04 o                         
   6   8   6         18.46         42.04         2.16 o                         
   7   8   6         13.02          6.55         1.38 o                         
   8   8   6          4.29         -1.30         1.30 o                         
   9   8   6          6.10          4.29         2.16 o                         
  10   8   6          7.61          8.90         2.12 o                         
  11   8   6          0.81          0.84         2.86 o                         
 -11   9   6          8.82         16.33         2.90 o                         
 -10   9   6          1.02          2.79         2.46 o                         
  -9   9   6          1.09          1.61         2.05 o                         
  -8   9   6          9.93         11.22         1.67 o                         
  -7   9   6         57.39         50.11         2.21 o                         
  -6   9   6          0.91         -0.55         1.22 o                         
  -5   9   6          0.16          0.13         1.18 o                         
  -4   9   6         13.30          6.83         1.16 o                         
  -3   9   6          0.73          0.71         0.95 o                         
  -2   9   6        592.86        534.74         9.60 o                         
  -1   9   6         12.83         28.22         1.35 o                         
   0   9   6        401.36        454.45         8.08 o                         
   1   9   6        464.03        416.61         7.26 o                         
   2   9   6        300.48        293.22         5.28 o                         
   3   9   6        156.39        147.99         3.17 o                         
   4   9   6         15.45          7.02         1.07 o                         
   5   9   6         12.52          9.88         1.17 o                         
   6   9   6         96.65         75.51         2.68 o                         
   7   9   6          7.27          3.06         1.80 o                         
   8   9   6          1.60         -1.48         1.56 o                         
   9   9   6          2.27          3.56         2.14 o                         
  10   9   6         14.88         12.63         2.48 o                         
 -11  10   6          0.34          7.06         3.41 o                         
 -10  10   6          2.16          4.35         2.74 o                         
  -9  10   6          0.12          0.23         2.17 o                         
  -8  10   6          0.36          0.38         1.58 o                         
  -7  10   6         71.24         74.09         2.81 o                         
  -6  10   6         17.26         25.26         1.78 o                         
  -5  10   6         16.10         12.09         1.27 o                         
  -4  10   6         15.34         20.65         1.41 o                         
  -3  10   6        189.14        233.75         4.81 o                         
  -2  10   6        170.41        158.09         3.68 o                         
  -1  10   6         45.60         57.98         2.21 o                         
   0  10   6          1.33          0.46         1.56 o                         
   1  10   6         11.30         11.06         1.12 o                         
   2  10   6        257.96        304.57         5.57 o                         
   3  10   6        149.10        165.36         3.43 o                         
   4  10   6         69.61         60.29         2.00 o                         
   5  10   6         12.07         20.24         1.54 o                         
   6  10   6         36.08         39.28         2.41 o                         
   7  10   6          0.18          0.43         1.60 o                         
   8  10   6          5.08          3.52         1.66 o                         
   9  10   6          0.78         -0.21         2.20 o                         
  10  10   6          3.89          1.05         2.04 o                         
 -10  11   6          0.54         -1.19         3.09 o                         
  -9  11   6          0.93          1.12         2.43 o                         
  -8  11   6          0.00         -1.14         1.56 o                         
  -7  11   6         25.02         28.83         2.22 o                         
  -6  11   6        113.25        112.64         4.57 o                         
  -5  11   6        364.12        312.55         6.65 o                         
  -4  11   6         15.14          9.95         1.41 o                         
  -3  11   6        629.03        689.61        12.79 o                         
  -2  11   6        576.07        467.17         9.02 o                         
  -1  11   6         24.38         33.72         1.86 o                         
   0  11   6       1079.22       1098.62        20.14 o                         
   1  11   6        349.87        322.48         6.54 o                         
   2  11   6        197.39        192.62         4.09 o                         
   3  11   6        632.50        685.64        11.91 o                         
   4  11   6        319.06        339.28         6.50 o                         
   5  11   6          3.90          5.19         1.52 o                         
   6  11   6        144.81        168.87         4.42 o                         
   7  11   6          0.12          2.34         1.67 o                         
   8  11   6          0.02          1.75         2.02 o                         
   9  11   6          3.93          0.00         2.65 o                         
 -10  12   6          6.06         10.55         3.91 o                         
  -9  12   6         43.50         46.32         4.32 o                         
  -8  12   6         66.17         69.85         3.52 o                         
  -7  12   6         21.99         26.74         2.18 o                         
  -6  12   6        214.58        230.60         6.36 o                         
  -5  12   6        385.81        381.77         8.45 o                         
  -4  12   6          0.62          0.07         1.58 o                         
  -3  12   6        548.28        555.25        11.03 o                         
  -2  12   6        218.99        230.62         5.12 o                         
  -1  12   6          3.71          2.90         1.34 o                         
   0  12   6        253.95        247.21         5.53 o                         
   1  12   6        130.29        135.39         3.60 o                         
   2  12   6          5.49          9.54         1.93 o                         
   3  12   6        137.69        162.96         3.79 o                         
   4  12   6         10.01          7.79         1.51 o                         
   5  12   6         10.68          4.61         1.81 o                         
   6  12   6          1.49          6.55         2.01 o                         
   7  12   6          0.52          0.52         1.69 o                         
   8  12   6          0.65          3.52         2.85 o                         
   9  12   6          0.77         -2.17         2.93 o                         
  -9  13   6          5.40          8.59         2.89 o                         
  -8  13   6          5.47          9.42         3.87 o                         
  -7  13   6          0.13          1.80         1.80 o                         
  -6  13   6          3.37          3.98         1.69 o                         
  -5  13   6          0.01         -0.33         1.66 o                         
  -4  13   6          0.08          1.37         1.97 o                         
  -3  13   6          5.44          5.36         1.72 o                         
  -2  13   6         19.36         23.56         2.00 o                         
  -1  13   6          5.87         -1.29         1.29 o                         
   0  13   6         37.13         22.71         1.68 o                         
   1  13   6          3.10          4.02         1.44 o                         
   2  13   6          0.01         -1.29         1.89 o                         
   3  13   6          1.96          2.61         1.34 o                         
   4  13   6         14.61         12.51         1.76 o                         
   5  13   6          1.60          1.42         1.86 o                         
   6  13   6          4.12          9.49         1.65 o                         
   7  13   6         25.61         21.83         2.53 o                         
   8  13   6          0.16         -0.67         2.09 o                         
  -8  14   6         11.16         11.62         2.59 o                         
  -7  14   6         20.81         23.43         2.59 o                         
  -6  14   6          0.91          2.12         2.44 o                         
  -5  14   6          0.04          1.21         1.63 o                         
  -4  14   6         19.81         19.64         1.95 o                         
  -3  14   6         48.14         38.32         2.66 o                         
  -2  14   6          0.31         -1.33         1.33 o                         
  -1  14   6          0.92         -0.10         2.23 o                         
   0  14   6          0.15         -0.31         2.05 o                         
   1  14   6         38.50         45.71         2.53 o                         
   2  14   6          1.11          0.97         1.40 o                         
   3  14   6         44.06         33.59         2.01 o                         
   4  14   6         10.14         12.18         1.81 o                         
   5  14   6          0.28         -1.17         2.15 o                         
   6  14   6         35.99         30.80         2.74 o                         
   7  14   6          0.20         -1.16         3.00 o                         
  -7  15   6         18.63         22.36         2.73 o                         
  -6  15   6          2.24          4.50         2.26 o                         
  -5  15   6         34.63         34.05         2.39 o                         
  -4  15   6         16.64         14.42         1.77 o                         
  -3  15   6         73.47         67.39         3.12 o                         
  -2  15   6          0.19         -1.72         1.72 o                         
  -1  15   6          1.31          2.03         1.52 o                         
   0  15   6         14.74         18.78         2.07 o                         
   1  15   6         10.44         12.47         1.96 o                         
   2  15   6        146.49        161.96         6.01 o                         
   3  15   6         67.08         81.69         3.33 o                         
   4  15   6         62.98         68.39         3.21 o                         
   5  15   6          2.63          2.56         2.62 o                         
   6  15   6         30.09         43.63         4.15 o                         
  -6  16   6          8.94         11.13         2.51 o                         
  -5  16   6         24.31         24.54         2.92 o                         
  -4  16   6          0.01         -1.17         2.42 o                         
  -3  16   6         35.83         36.28         4.53 o                         
  -2  16   6         17.88         22.83         2.69 o                         
  -1  16   6          9.56          6.35         2.12 o                         
   0  16   6         40.03         42.11         2.74 o                         
   1  16   6          0.00          1.36         1.99 o                         
   2  16   6         13.67         17.30         2.80 o                         
   3  16   6          3.38          3.49         3.02 o                         
   4  16   6          0.31          2.62         2.89 o                         
   5  16   6          0.37         -3.32         3.32 o                         
  -5  17   6          2.99          8.06         2.65 o                         
  -4  17   6          0.17         -1.38         1.94 o                         
  -3  17   6          9.73          8.95         3.71 o                         
  -2  17   6         43.47         45.98         3.72 o                         
  -1  17   6          3.49          3.47         2.54 o                         
   0  17   6         71.81         75.55         4.42 o                         
   1  17   6         44.10         39.07         4.83 o                         
   2  17   6         16.90         18.83         2.64 o                         
   3  17   6          0.77          2.11         2.58 o                         
   4  17   6          1.08         -0.76         4.06 o                         
  -2  18   6         49.20         55.04         4.08 o                         
  -1  18   6          0.96          3.25         2.80 o                         
   0  18   6         26.02         50.93         3.56 o                         
   1  18   6         56.10         60.70         4.28 o                         
 -13   1   7          0.89         -3.66         4.39 o                         
 -12   1   7          4.16          7.71         2.56 o                         
 -11   1   7          0.08         -1.24         1.87 o                         
 -10   1   7         20.95         11.72         1.88 o                         
  -9   1   7         44.12         79.04         2.52 o                         
  -8   1   7          0.43         -0.95         0.95 o                         
  -7   1   7        164.15        108.13         2.60 o                         
  -6   1   7        512.79        543.77         9.52 o                         
  -5   1   7         70.47         87.71         1.88 o                         
  -4   1   7       1043.98        913.72        13.88 o                         
  -3   1   7         38.84         41.20         1.30 o                         
  -2   1   7         48.43         24.29         1.17 o                         
  -1   1   7       4920.77       4241.76        65.34 o                         
   0   1   7        458.41        328.80         5.44 o                         
   1   1   7       1044.99       1258.53        18.37 o                         
   2   1   7        781.59        620.63         9.24 o                         
   3   1   7          0.49         -0.47         0.68 o                         
   4   1   7       1562.45       1335.20        20.82 o                         
   5   1   7        117.30        168.80         3.70 o                         
   6   1   7         87.00        141.36         4.03 o                         
   7   1   7         68.34         33.86         1.75 o                         
   8   1   7         14.10         16.30         1.88 o                         
   9   1   7          5.86          1.35         1.58 o                         
  10   1   7          3.57          2.74         1.84 o                         
  11   1   7          2.49          2.62         2.01 o                         
  12   1   7          0.43          3.96         2.13 o                         
 -13   2   7          1.37         -1.60         3.94 o                         
 -12   2   7          0.09         -2.03         2.03 o                         
 -11   2   7         25.33         15.68         2.61 o                         
 -10   2   7          1.52          0.92         1.52 o                         
  -9   2   7          2.12          2.45         1.27 o                         
  -8   2   7         33.78         34.92         1.71 o                         
  -7   2   7        223.89        238.31         5.15 o                         
  -6   2   7        613.90        634.66        12.84 o                         
  -5   2   7         31.15         34.09         1.19 o                         
  -4   2   7         45.88         59.32         1.71 o                         
  -3   2   7          0.25         -0.80         0.80 o                         
  -2   2   7        203.06        286.97         4.90 o                         
  -1   2   7       1462.42       1199.53        20.38 o                         
   0   2   7         43.54         51.23         1.44 o                         
   1   2   7        519.69        408.92         6.47 o                         
   2   2   7        121.91         82.27         1.65 o                         
   3   2   7         86.64         86.29         1.86 o                         
   4   2   7        539.77        533.91         8.88 o                         
   5   2   7          0.08          3.16         1.05 o                         
   6   2   7          4.42          2.02         0.95 o                         
   7   2   7          1.14          4.03         1.18 o                         
   8   2   7          8.53         14.43         1.57 o                         
   9   2   7          0.54          0.69         1.61 o                         
  10   2   7          0.45         -1.64         1.64 o                         
  11   2   7         16.50          9.89         2.02 o                         
  12   2   7          0.21          0.02         2.31 o                         
 -13   3   7          0.01         -3.52         3.52 o                         
 -12   3   7          1.48          1.72         2.68 o                         
 -11   3   7         10.50         10.51         2.18 o                         
 -10   3   7          0.65          0.59         1.52 o                         
  -9   3   7         11.75         13.52         1.46 o                         
  -8   3   7          3.63          5.42         1.21 o                         
  -7   3   7        197.15        200.29         4.36 o                         
  -6   3   7          5.50          3.44         0.81 o                         
  -5   3   7        111.77         85.05         1.91 o                         
  -4   3   7       1842.52       1833.98        30.73 o                         
  -3   3   7          5.33         15.44         0.76 o                         
  -2   3   7        189.23        323.55         5.17 o                         
  -1   3   7        796.35        857.37        12.93 o                         
   0   3   7        144.64        138.47         2.74 o                         
   1   3   7         30.06         60.21         1.61 o                         
   2   3   7       1293.34       1432.62        23.03 o                         
   3   3   7       1541.43       1479.27        24.84 o                         
   4   3   7          8.14         10.44         0.98 o                         
   5   3   7          2.07          7.71         1.34 o                         
   6   3   7          0.25          0.14         1.04 o                         
   7   3   7         68.46         55.00         2.15 o                         
   8   3   7         45.80         34.92         2.01 o                         
   9   3   7         17.32          8.37         1.77 o                         
  10   3   7          1.54          0.34         1.73 o                         
  11   3   7          2.57          2.83         1.98 o                         
  12   3   7          0.71          0.41         2.08 o                         
 -12   4   7          6.23          5.54         2.61 o                         
 -11   4   7          4.77          5.86         2.18 o                         
 -10   4   7          3.63          8.44         2.18 o                         
  -9   4   7          0.02         -1.45         1.45 o                         
  -8   4   7          1.88          0.36         1.14 o                         
  -7   4   7         34.80         50.62         1.88 o                         
  -6   4   7        139.34        163.06         3.49 o                         
  -5   4   7        177.39        178.07         4.44 o                         
  -4   4   7          0.16          9.63         0.82 o                         
  -3   4   7          1.21          2.68         0.88 o                         
  -2   4   7          0.60          0.71         0.71 o                         
  -1   4   7         98.75        156.07         2.87 o                         
   0   4   7         26.91         19.04         1.22 o                         
   1   4   7        213.19        166.30         3.03 o                         
   2   4   7          4.13          8.82         0.81 o                         
   3   4   7        203.40        234.57         4.10 o                         
   4   4   7        980.40       1068.91        18.17 o                         
   5   4   7         63.93         51.26         1.80 o                         
   6   4   7          2.37         14.99         1.40 o                         
   7   4   7         82.34         98.06         3.04 o                         
   8   4   7         42.69         32.67         1.83 o                         
   9   4   7         14.13         29.02         2.24 o                         
  10   4   7          4.56          3.65         1.80 o                         
  11   4   7         13.53         14.58         2.01 o                         
 -12   5   7          6.01          7.60         2.61 o                         
 -11   5   7         23.48         18.22         2.50 o                         
 -10   5   7          0.27         -0.91         1.78 o                         
  -9   5   7          5.47          3.15         1.57 o                         
  -8   5   7          1.06          0.67         1.14 o                         
  -7   5   7         91.62         89.62         2.74 o                         
  -6   5   7        162.77        174.32         3.71 o                         
  -5   5   7        862.48        853.43        14.85 o                         
  -4   5   7        104.06        133.21         2.67 o                         
  -3   5   7        447.41        430.10         7.33 o                         
  -2   5   7       2607.82       2943.60        47.49 o                         
  -1   5   7         98.62        105.07         2.23 o                         
   0   5   7       1094.42       1141.92        19.02 o                         
   1   5   7       1397.15       1628.21        25.46 o                         
   2   5   7        747.70        827.91        13.34 o                         
   3   5   7        279.25        260.29         4.76 o                         
   4   5   7        380.06        396.35         6.95 o                         
   5   5   7        308.48        384.24         7.36 o                         
   6   5   7          0.53          0.10         1.09 o                         
   7   5   7         31.01         31.16         1.87 o                         
   8   5   7          3.00          0.40         1.58 o                         
   9   5   7         38.70         52.49         2.49 o                         
  10   5   7         10.36         10.51         2.01 o                         
  11   5   7          3.86          2.64         2.09 o                         
 -12   6   7          1.76          1.28         2.85 o                         
 -11   6   7          9.05          7.99         2.35 o                         
 -10   6   7          9.56         12.92         2.35 o                         
  -9   6   7          2.11          2.72         1.70 o                         
  -8   6   7         34.36         31.21         1.82 o                         
  -7   6   7          1.04          2.77         1.31 o                         
  -6   6   7          0.00         -0.40         1.24 o                         
  -5   6   7          0.03         -0.03         0.84 o                         
  -4   6   7         56.07         68.26         1.93 o                         
  -3   6   7         99.83        108.70         2.54 o                         
  -2   6   7        185.23        195.39         3.66 o                         
  -1   6   7         12.91         12.16         0.86 o                         
   0   6   7         34.52         36.02         1.07 o                         
   1   6   7        185.11        128.12         2.59 o                         
   2   6   7        751.36        655.94        11.17 o                         
   3   6   7        159.54        187.89         3.97 o                         
   4   6   7          0.84          3.83         0.98 o                         
   5   6   7          4.82          6.98         1.57 o                         
   6   6   7          1.38         -0.18         1.42 o                         
   7   6   7         22.76         24.04         1.88 o                         
   8   6   7         40.67         28.76         2.01 o                         
   9   6   7          3.37          0.30         1.43 o                         
  10   6   7         26.62         24.55         2.14 o                         
  11   6   7          2.21          1.78         2.18 o                         
 -12   7   7          6.08          6.83         2.99 o                         
 -11   7   7          4.26          4.01         3.15 o                         
 -10   7   7          0.42         -1.51         2.01 o                         
  -9   7   7         17.39         11.33         2.14 o                         
  -8   7   7         10.82          5.79         1.42 o                         
  -7   7   7         17.29         23.96         1.56 o                         
  -6   7   7          0.65          0.96         1.04 o                         
  -5   7   7         93.23         84.02         2.40 o                         
  -4   7   7          8.86         29.37         1.41 o                         
  -3   7   7        360.93        401.53         7.13 o                         
  -2   7   7        131.73        159.23         3.25 o                         
  -1   7   7          0.44          2.30         0.95 o                         
   0   7   7         28.07         34.42         1.08 o                         
   1   7   7        257.52        286.43         5.07 o                         
   2   7   7        173.21        175.84         3.50 o                         
   3   7   7        154.76        154.61         3.23 o                         
   4   7   7        111.67         87.52         2.56 o                         
   5   7   7        137.74        195.63         4.70 o                         
   6   7   7          1.68         -0.64         1.71 o                         
   7   7   7          5.08          1.09         1.23 o                         
   8   7   7         11.20         19.26         1.98 o                         
   9   7   7         14.38          6.64         1.61 o                         
  10   7   7          2.73         -0.72         1.91 o                         
  11   7   7          1.35          0.73         2.39 o                         
 -11   8   7          2.65          3.11         2.85 o                         
 -10   8   7          0.03         -2.56         2.56 o                         
  -9   8   7          0.84          1.59         1.76 o                         
  -8   8   7        100.51        121.23         4.16 o                         
  -7   8   7          0.57          0.29         1.17 o                         
  -6   8   7          1.57         -0.44         1.05 o                         
  -5   8   7        481.94        523.11         9.75 o                         
  -4   8   7        212.16        184.01         3.93 o                         
  -3   8   7         41.93         43.40         1.70 o                         
  -2   8   7       1485.08       1482.58        25.27 o                         
  -1   8   7       1594.66       1485.04        26.15 o                         
   0   8   7        110.37        141.89         3.09 o                         
   1   8   7       1664.97       1781.55        28.45 o                         
   2   8   7        873.95        745.29        12.64 o                         
   3   8   7         75.77        125.48         2.72 o                         
   4   8   7         88.41        121.32         2.85 o                         
   5   8   7        153.31        136.87         3.64 o                         
   6   8   7        155.57        183.92         4.73 o                         
   7   8   7          7.68          7.09         1.56 o                         
   8   8   7         23.68         14.84         2.04 o                         
   9   8   7         13.09         22.94         2.10 o                         
  10   8   7          6.39          5.71         2.27 o                         
 -11   9   7         21.69         22.32         3.66 o                         
 -10   9   7          8.66          7.24         3.33 o                         
  -9   9   7         19.13         11.41         2.30 o                         
  -8   9   7         37.21         28.13         1.92 o                         
  -7   9   7         19.24         22.46         1.57 o                         
  -6   9   7          4.27          0.71         1.50 o                         
  -5   9   7         57.60         32.17         1.70 o                         
  -4   9   7         14.41         32.88         1.79 o                         
  -3   9   7         28.99         13.62         1.20 o                         
  -2   9   7        118.86         80.13         2.52 o                         
  -1   9   7        165.85        185.87         4.21 o                         
   0   9   7          2.90         -0.38         1.00 o                         
   1   9   7        107.03         84.94         2.53 o                         
   2   9   7        153.49        159.27         3.45 o                         
   3   9   7         10.13          2.56         0.93 o                         
   4   9   7         29.98         12.74         1.36 o                         
   5   9   7        138.93        161.72         3.72 o                         
   6   9   7          9.25          3.57         1.52 o                         
   7   9   7         65.92         51.46         2.46 o                         
   8   9   7          8.37          7.26         1.68 o                         
   9   9   7         11.24         11.73         2.15 o                         
  10   9   7         33.47         38.77         3.75 o                         
 -11  10   7         21.39         25.71         4.20 o                         
 -10  10   7         52.75         63.95         5.27 o                         
  -9  10   7          0.29          5.23         2.43 o                         
  -8  10   7         63.54         73.81         3.18 o                         
  -7  10   7         69.32         72.70         3.29 o                         
  -6  10   7          7.14          0.39         1.29 o                         
  -5  10   7        100.09        112.53         3.05 o                         
  -4  10   7          9.45          1.95         1.18 o                         
  -3  10   7          1.42         -0.38         1.32 o                         
  -2  10   7          6.21         21.31         1.49 o                         
  -1  10   7         64.87         51.97         2.13 o                         
   0  10   7         41.15         28.36         1.71 o                         
   1  10   7          4.79         -0.19         1.52 o                         
   2  10   7          1.24         -1.30         1.30 o                         
   3  10   7          0.87          0.79         1.14 o                         
   4  10   7         68.11         66.45         2.20 o                         
   5  10   7          9.52          6.00         1.24 o                         
   6  10   7         16.64         18.65         2.01 o                         
   7  10   7          0.03         -1.67         1.67 o                         
   8  10   7         10.83          3.87         2.10 o                         
   9  10   7          0.04         -2.12         2.12 o                         
  10  10   7          1.91         -1.89         2.92 o                         
 -10  11   7         38.76         43.97         4.71 o                         
  -9  11   7          1.90          0.62         2.52 o                         
  -8  11   7         20.08         22.82         3.05 o                         
  -7  11   7        456.38        453.63        14.26 o                         
  -6  11   7         99.55         98.73         3.33 o                         
  -5  11   7        354.59        387.44         7.95 o                         
  -4  11   7        896.79        810.36        15.35 o                         
  -3  11   7         17.68         19.38         1.63 o                         
  -2  11   7        807.47        884.68        16.79 o                         
  -1  11   7        265.59        224.82         5.16 o                         
   0  11   7         58.80         70.06         2.70 o                         
   1  11   7        587.23        583.97        10.95 o                         
   2  11   7        496.63        558.71        10.17 o                         
   3  11   7          3.49          3.99         1.18 o                         
   4  11   7        527.82        487.13         9.14 o                         
   5  11   7        244.25        309.29         6.49 o                         
   6  11   7         23.64         31.48         2.24 o                         
   7  11   7        129.23        123.11         3.97 o                         
   8  11   7         16.64         19.91         2.17 o                         
   9  11   7          3.65          3.04         2.72 o                         
  -9  12   7          4.21          7.20         2.72 o                         
  -8  12   7        103.46        101.28         4.90 o                         
  -7  12   7         72.78         88.84         5.20 o                         
  -6  12   7          0.65          0.39         1.74 o                         
  -5  12   7        111.77         93.77         3.26 o                         
  -4  12   7        237.98        270.27         6.30 o                         
  -3  12   7        243.57        200.73         5.24 o                         
  -2  12   7        913.73        812.06        15.20 o                         
  -1  12   7       1120.23       1170.68        21.75 o                         
   0  12   7        113.19         96.62         4.23 o                         
   1  12   7       1818.45       1690.90        29.56 o                         
   2  12   7        634.88        668.50        12.95 o                         
   3  12   7          1.07          4.38         1.70 o                         
   4  12   7        279.98        279.54         6.14 o                         
   5  12   7        331.29        360.64         7.81 o                         
   6  12   7         58.90         64.25         2.87 o                         
   7  12   7        172.80        185.40         5.67 o                         
   8  12   7        163.78        182.64         5.57 o                         
  -9  13   7         19.30         20.50         3.36 o                         
  -8  13   7          8.94          9.46         1.90 o                         
  -7  13   7         10.33         10.65         2.41 o                         
  -6  13   7          6.10          3.33         1.91 o                         
  -5  13   7         14.62         12.15         1.96 o                         
  -4  13   7         20.55         20.23         1.82 o                         
  -3  13   7        113.54        108.55         3.55 o                         
  -2  13   7          2.47          1.30         1.38 o                         
  -1  13   7        115.40         98.81         3.09 o                         
   0  13   7         14.17         12.47         1.61 o                         
   1  13   7        286.04        267.62         6.01 o                         
   2  13   7         54.60         56.73         2.59 o                         
   3  13   7          8.35          8.13         1.84 o                         
   4  13   7         18.42         10.58         2.00 o                         
   5  13   7          6.21          4.81         2.30 o                         
   6  13   7          0.02          1.28         2.10 o                         
   7  13   7          0.59         -1.12         1.86 o                         
   8  13   7          0.11          1.22         2.81 o                         
  -8  14   7          1.96          5.02         2.43 o                         
  -7  14   7          0.00          2.24         1.92 o                         
  -6  14   7         13.12          6.78         2.73 o                         
  -5  14   7          9.12          2.74         2.47 o                         
  -4  14   7          1.48         -1.91         1.91 o                         
  -3  14   7         20.40         18.11         1.94 o                         
  -2  14   7         24.17         21.45         1.98 o                         
  -1  14   7         55.77         50.91         2.65 o                         
   0  14   7          8.88          7.16         1.86 o                         
   1  14   7        179.14        177.94         4.65 o                         
   2  14   7         37.01         28.34         1.92 o                         
   3  14   7         12.25          7.68         1.95 o                         
   4  14   7          5.79          6.62         2.16 o                         
   5  14   7         46.71         51.17         2.85 o                         
   6  14   7         20.90         21.41         2.81 o                         
   7  14   7         23.61         21.33         3.26 o                         
  -7  15   7          9.47         17.82         2.61 o                         
  -6  15   7          4.89          8.79         2.63 o                         
  -5  15   7         27.26         21.94         2.59 o                         
  -4  15   7         71.37         73.57         3.21 o                         
  -3  15   7          3.02         -0.29         1.81 o                         
  -2  15   7         96.14         80.40         3.25 o                         
  -1  15   7        147.65        146.35         5.57 o                         
   0  15   7          1.61          1.63         1.62 o                         
   1  15   7         89.45         70.34         2.98 o                         
   2  15   7          2.42          2.54         1.83 o                         
   3  15   7          4.34          2.77         2.08 o                         
   4  15   7          0.01          0.93         2.09 o                         
   5  15   7          0.03         -2.56         3.03 o                         
   6  15   7          0.00         -0.80         3.31 o                         
  -6  16   7          0.14          1.17         2.09 o                         
  -5  16   7         15.86         15.83         2.69 o                         
  -4  16   7         12.48         11.45         2.43 o                         
  -3  16   7         21.62         21.57         3.15 o                         
  -2  16   7         73.59         75.33         6.00 o                         
  -1  16   7         35.04         44.41         2.89 o                         
   0  16   7          1.56          1.94         1.86 o                         
   1  16   7         43.98         36.13         2.58 o                         
   2  16   7         35.71         57.54         3.19 o                         
   3  16   7          0.48          0.94         2.33 o                         
   4  16   7         18.38         15.01         2.91 o                         
   5  16   7         11.35         21.87         6.77 o                         
  -4  17   7         30.04         32.98         3.02 o                         
  -3  17   7          1.81          1.20         2.08 o                         
  -2  17   7          5.43          1.90         2.69 o                         
  -1  17   7          1.63         -2.08         2.08 o                         
   0  17   7          4.85          8.21         2.46 o                         
   1  17   7          4.70          5.82         2.42 o                         
   2  17   7         22.69         30.11         2.76 o                         
   3  17   7          0.34         -0.34         3.71 o                         
 -13   0   8          0.04         -4.39        10.25 o                         
 -12   0   8          8.47          9.62         4.26 o                         
 -11   0   8          2.86          3.25         3.84 o                         
 -10   0   8         35.34         52.08         3.82 o                         
  -9   0   8        157.08        128.27         6.78 o                         
  -8   0   8          1.43         -0.34         1.85 o                         
  -7   0   8         63.65         62.31         2.40 o                         
  -6   0   8       1611.59       1473.72        37.17 o                         
  -5   0   8         82.13        111.34         3.25 o                         
  -4   0   8        258.84        243.83         5.53 o                         
  -3   0   8       2139.33       2069.60        51.66 o                         
  -2   0   8        130.82        139.59         4.38 o                         
  -1   0   8        465.23        543.93        12.27 o                         
   0   0   8       3834.01       3816.05        86.71 o                         
   1   0   8        732.91        696.41        15.11 o                         
   2   0   8         24.58         42.84         2.39 o                         
   3   0   8        536.82        557.38        11.14 o                         
   4   0   8        127.67         84.10         2.71 o                         
   5   0   8        665.90        596.84        15.55 o                         
   6   0   8         83.77        128.25         5.06 o                         
   7   0   8        127.16         69.90         3.57 o                         
   8   0   8        193.74        138.63         6.04 o                         
   9   0   8        157.58        182.51        11.81 o                         
  10   0   8          0.20         -2.68         2.89 o                         
  11   0   8          2.69          1.37         2.76 o                         
 -13   1   8          7.31         14.23         4.97 o                         
 -12   1   8          8.62          5.65         3.27 o                         
 -11   1   8         39.57         44.32         3.13 o                         
 -10   1   8         22.05         18.80         2.38 o                         
  -9   1   8        295.33        281.05         5.99 o                         
  -8   1   8          9.24         15.89         1.14 o                         
  -7   1   8         67.61         53.65         1.78 o                         
  -6   1   8       1173.52       1223.93        19.53 o                         
  -5   1   8        727.35        677.81        10.67 o                         
  -4   1   8       2781.88       2609.15        40.78 o                         
  -3   1   8       1351.92       1592.04        25.23 o                         
  -2   1   8       2122.15       2023.60        30.54 o                         
  -1   1   8       3553.97       3386.16        53.62 o                         
   0   1   8       4067.73       4243.08        63.21 o                         
   1   1   8         20.57         26.35         1.13 o                         
   2   1   8        170.86        203.58         3.34 o                         
   3   1   8       1215.61       1240.82        17.77 o                         
   4   1   8         53.74         60.91         1.90 o                         
   5   1   8         85.14        109.29         3.22 o                         
   6   1   8          0.10         -0.36         1.15 o                         
   7   1   8          1.21          3.43         1.09 o                         
   8   1   8          6.44         13.54         1.61 o                         
   9   1   8          0.42          0.40         1.64 o                         
  10   1   8          2.91         -1.38         1.84 o                         
  11   1   8          0.17          0.51         1.95 o                         
 -13   2   8          2.96         -1.26         4.97 o                         
 -12   2   8          2.03         -1.63         2.54 o                         
 -11   2   8          2.47          0.65         2.54 o                         
 -10   2   8          4.54          3.82         1.81 o                         
  -9   2   8          0.85         -0.41         1.26 o                         
  -8   2   8          0.26          0.84         1.15 o                         
  -7   2   8         62.80         47.03         1.88 o                         
  -6   2   8          0.21          0.11         1.04 o                         
  -5   2   8         68.92         59.74         1.64 o                         
  -4   2   8       1683.52       1554.30        25.21 o                         
  -3   2   8       1393.17       1550.53        26.04 o                         
  -2   2   8       1613.69       1576.97        24.03 o                         
  -1   2   8       8628.62       9151.89       137.34 o                         
   0   2   8       8630.25       9721.00       145.08 o                         
   1   2   8        645.89        665.18         9.94 o                         
   2   2   8       3537.77       3726.07        58.06 o                         
   3   2   8       3465.84       3210.30        52.31 o                         
   4   2   8        137.09        140.00         2.99 o                         
   5   2   8        457.12        517.68        10.95 o                         
   6   2   8        515.20        462.74         9.11 o                         
   7   2   8          8.30          5.60         1.21 o                         
   8   2   8        150.12        151.50         4.27 o                         
   9   2   8         46.25         41.23         2.83 o                         
  10   2   8         11.75         14.06         1.84 o                         
  11   2   8         10.47         12.38         2.65 o                         
 -12   3   8         28.49         34.35         3.82 o                         
 -11   3   8          0.04         -0.38         1.98 o                         
 -10   3   8         28.61         33.39         2.35 o                         
  -9   3   8        139.49        160.14         4.68 o                         
  -8   3   8          1.97          1.80         1.14 o                         
  -7   3   8        156.73        180.36         4.24 o                         
  -6   3   8        391.11        397.30         7.67 o                         
  -5   3   8          0.17          2.72         0.98 o                         
  -4   3   8        213.48        274.76         5.07 o                         
  -3   3   8        377.10        373.39         6.41 o                         
  -2   3   8         14.86          3.30         0.70 o                         
  -1   3   8         15.34         48.69         1.38 o                         
   0   3   8         37.24         26.13         0.85 o                         
   1   3   8         54.48         72.92         1.71 o                         
   2   3   8         91.35        116.22         2.29 o                         
   3   3   8         76.09         84.76         2.09 o                         
   4   3   8         14.93         28.69         1.51 o                         
   5   3   8        323.14        378.06         7.81 o                         
   6   3   8         53.30         55.05         2.30 o                         
   7   3   8          0.09          0.89         1.34 o                         
   8   3   8         79.69         77.01         2.81 o                         
   9   3   8         11.95         11.25         1.91 o                         
  10   3   8          3.01         -0.38         1.95 o                         
  11   3   8         15.61         15.72         2.94 o                         
 -12   4   8          0.84         -1.67         3.01 o                         
 -11   4   8          1.66          2.37         1.95 o                         
 -10   4   8          0.02         -1.86         1.86 o                         
  -9   4   8         10.09          6.25         1.56 o                         
  -8   4   8          0.15          0.47         1.15 o                         
  -7   4   8         21.78         26.17         1.76 o                         
  -6   4   8         67.40         93.33         2.46 o                         
  -5   4   8          1.68         -0.92         0.92 o                         
  -4   4   8        593.16        528.84         9.58 o                         
  -3   4   8        258.22        242.28         4.37 o                         
  -2   4   8        433.26        342.08         5.73 o                         
  -1   4   8        428.37        359.90         5.83 o                         
   0   4   8         14.32          2.93         0.76 o                         
   1   4   8        126.21        104.79         2.32 o                         
   2   4   8         82.10         93.70         2.21 o                         
   3   4   8        421.47        444.25         7.26 o                         
   4   4   8         88.80         57.82         1.99 o                         
   5   4   8          5.93          3.21         1.10 o                         
   6   4   8          0.44          3.75         1.26 o                         
   7   4   8          1.96          0.99         1.19 o                         
   8   4   8         38.96         36.10         1.99 o                         
   9   4   8          0.23         -1.31         1.31 o                         
  10   4   8          0.25          1.35         1.79 o                         
  11   4   8         13.34          6.38         2.18 o                         
 -12   5   8          7.20          9.85         2.66 o                         
 -11   5   8          0.53         -1.10         2.16 o                         
 -10   5   8          1.12         -0.10         1.78 o                         
  -9   5   8          6.08          3.35         1.56 o                         
  -8   5   8         45.03         44.03         2.01 o                         
  -7   5   8          0.22          0.88         1.12 o                         
  -6   5   8         46.52         40.08         1.68 o                         
  -5   5   8          1.82          2.29         0.93 o                         
  -4   5   8        299.28        289.20         5.75 o                         
  -3   5   8          0.95          2.93         0.73 o                         
  -2   5   8        392.46        420.94         7.20 o                         
  -1   5   8        320.13        322.11         5.61 o                         
   0   5   8        250.39        236.84         4.08 o                         
   1   5   8        119.91        121.20         2.53 o                         
   2   5   8          0.55          9.25         0.83 o                         
   3   5   8         10.09          9.78         0.93 o                         
   4   5   8         16.68         17.02         1.44 o                         
   5   5   8         60.96         64.89         2.46 o                         
   6   5   8          8.58         13.62         1.60 o                         
   7   5   8         13.62         16.76         1.59 o                         
   8   5   8          8.31          0.84         2.10 o                         
   9   5   8          0.15         -0.39         1.55 o                         
  10   5   8          0.98         -0.05         1.98 o                         
  11   5   8          6.69          6.02         2.45 o                         
 -12   6   8          0.90         -1.28         2.85 o                         
 -11   6   8          4.26          2.28         2.28 o                         
 -10   6   8         10.91         13.29         2.27 o                         
  -9   6   8          0.29         -1.64         1.64 o                         
  -8   6   8          4.07          3.52         1.26 o                         
  -7   6   8         79.92         81.88         2.66 o                         
  -6   6   8          3.46          6.45         1.11 o                         
  -5   6   8          0.31          2.33         0.92 o                         
  -4   6   8         85.38         79.21         2.19 o                         
  -3   6   8        228.18        258.42         5.15 o                         
  -2   6   8          5.69         13.33         0.88 o                         
  -1   6   8         63.49         77.21         1.92 o                         
   0   6   8       1363.79       1342.35        21.43 o                         
   1   6   8         27.51         37.01         1.70 o                         
   2   6   8        420.90        442.71         7.96 o                         
   3   6   8        658.01        610.44        11.13 o                         
   4   6   8          1.22          3.17         1.04 o                         
   5   6   8        341.39        327.04         7.09 o                         
   6   6   8         28.49         41.09         2.10 o                         
   7   6   8          3.99         -1.51         1.51 o                         
   8   6   8         90.35         82.98         3.04 o                         
   9   6   8          0.46         -1.25         1.42 o                         
  10   6   8          6.59          8.13         2.04 o                         
  11   6   8          0.00         -2.17         2.17 o                         
 -12   7   8          0.00          0.49         2.99 o                         
 -11   7   8          0.12          2.27         3.11 o                         
 -10   7   8          4.58         -1.64         1.64 o                         
  -9   7   8         10.65          7.98         1.74 o                         
  -8   7   8          0.00         -1.24         1.24 o                         
  -7   7   8          9.55          0.37         1.47 o                         
  -6   7   8          0.00         -1.05         1.05 o                         
  -5   7   8         52.91         53.68         2.08 o                         
  -4   7   8         28.77         36.33         1.61 o                         
  -3   7   8         66.83         57.12         1.89 o                         
  -2   7   8         59.44         48.77         1.72 o                         
  -1   7   8         32.67         20.74         1.11 o                         
   0   7   8          7.01          6.07         1.03 o                         
   1   7   8          3.93         16.64         0.95 o                         
   2   7   8          9.11          1.65         0.95 o                         
   3   7   8          3.32          0.43         0.96 o                         
   4   7   8          4.62         25.59         1.63 o                         
   5   7   8          6.00         16.01         1.45 o                         
   6   7   8         80.28        127.14         3.95 o                         
   7   7   8         19.93         26.99         2.11 o                         
   8   7   8          0.04         -0.29         1.46 o                         
   9   7   8         21.92         24.47         2.09 o                         
  10   7   8          2.10         -0.51         2.03 o                         
 -11   8   8         16.90         22.39         3.16 o                         
 -10   8   8         11.99          8.15         2.61 o                         
  -9   8   8        153.16        135.48         4.43 o                         
  -8   8   8          1.34          6.08         1.58 o                         
  -7   8   8        220.19        229.11         4.99 o                         
  -6   8   8          0.12          1.68         1.23 o                         
  -5   8   8         12.94         27.87         1.53 o                         
  -4   8   8         20.93         47.96         1.97 o                         
  -3   8   8         22.13          8.83         1.12 o                         
  -2   8   8         86.87        131.91         3.18 o                         
  -1   8   8        301.85        383.93         7.17 o                         
   0   8   8          0.37          5.86         0.98 o                         
   1   8   8          5.25          5.08         1.32 o                         
   2   8   8        242.73        269.71         5.11 o                         
   3   8   8         65.92         56.98         1.91 o                         
   4   8   8          0.01          0.57         1.29 o                         
   5   8   8          0.82         -1.20         1.20 o                         
   6   8   8         30.70         19.81         1.70 o                         
   7   8   8         30.00         48.58         2.43 o                         
   8   8   8         70.17         72.84         3.14 o                         
   9   8   8          2.31         -0.60         1.67 o                         
  10   8   8          0.73          0.70         2.16 o                         
 -11   9   8          0.80          2.69         3.21 o                         
 -10   9   8          4.36          6.48         2.74 o                         
  -9   9   8          1.21          0.42         2.35 o                         
  -8   9   8          6.69          7.15         1.90 o                         
  -7   9   8          5.85         14.21         1.61 o                         
  -6   9   8         18.51         29.54         1.86 o                         
  -5   9   8         41.13         34.18         1.95 o                         
  -4   9   8         61.63         43.13         1.91 o                         
  -3   9   8          5.82         11.69         1.31 o                         
  -2   9   8          6.60          2.12         1.04 o                         
  -1   9   8         13.08          6.11         1.12 o                         
   0   9   8         32.10         22.34         1.37 o                         
   1   9   8        104.20         86.95         2.85 o                         
   2   9   8          0.01          1.67         1.04 o                         
   3   9   8         28.18         33.90         1.46 o                         
   4   9   8          0.23         -0.52         1.36 o                         
   5   9   8         97.91         85.71         3.14 o                         
   6   9   8         32.90         27.91         2.06 o                         
   7   9   8         17.03         16.51         1.73 o                         
   8   9   8          1.07          1.12         1.69 o                         
   9   9   8         11.53          5.02         2.91 o                         
  10   9   8          1.65          2.12         2.42 o                         
 -10  10   8         30.80         34.21         4.15 o                         
  -9  10   8        119.04        101.90         5.15 o                         
  -8  10   8          5.33         11.09         2.03 o                         
  -7  10   8        204.53        192.02         5.24 o                         
  -6  10   8         13.68         17.01         1.60 o                         
  -5  10   8          8.14         11.98         1.66 o                         
  -4  10   8         36.01         14.65         1.65 o                         
  -3  10   8        290.23        313.13         7.24 o                         
  -2  10   8         76.80         46.40         1.96 o                         
  -1  10   8        220.03        174.97         4.21 o                         
   0  10   8        663.85        657.50        12.52 o                         
   1  10   8         26.22         29.00         1.87 o                         
   2  10   8         14.98         19.96         1.67 o                         
   3  10   8          1.01         -1.50         1.50 o                         
   4  10   8         41.71         42.18         1.99 o                         
   5  10   8         33.97         15.44         1.60 o                         
   6  10   8          0.03          0.42         1.56 o                         
   7  10   8         24.26         27.79         2.10 o                         
   8  10   8          0.01         -0.92         2.17 o                         
   9  10   8          0.02         -1.60         1.86 o                         
 -10  11   8          9.02          8.94         3.57 o                         
  -9  11   8         80.16         88.72         5.21 o                         
  -8  11   8         12.10          8.43         1.83 o                         
  -7  11   8        120.34        118.09         6.01 o                         
  -6  11   8        251.50        261.43         7.75 o                         
  -5  11   8         51.18         38.81         2.06 o                         
  -4  11   8        142.62        115.28         3.56 o                         
  -3  11   8        721.25        682.36        14.32 o                         
  -2  11   8        173.95        149.21         4.04 o                         
  -1  11   8        523.21        470.14         9.02 o                         
   0  11   8        503.05        463.26         9.30 o                         
   1  11   8          8.44          2.77         1.59 o                         
   2  11   8        492.86        449.40         8.84 o                         
   3  11   8          0.25         -0.51         1.19 o                         
   4  11   8          3.08         -0.64         1.53 o                         
   5  11   8         14.77         14.82         2.11 o                         
   6  11   8          0.19         -1.52         1.65 o                         
   7  11   8          1.11          1.54         2.06 o                         
   8  11   8         15.42         15.18         2.26 o                         
   9  11   8          1.34          2.49         2.39 o                         
  -9  12   8          0.86          1.57         2.98 o                         
  -8  12   8          1.40          2.65         2.44 o                         
  -7  12   8          0.48          1.96         2.36 o                         
  -6  12   8         16.77         17.91         1.86 o                         
  -5  12   8          0.31         -0.14         2.21 o                         
  -4  12   8        106.77        104.66         4.00 o                         
  -3  12   8        176.12        203.07         6.89 o                         
  -2  12   8          0.71          4.66         1.44 o                         
  -1  12   8        320.63        344.92         7.32 o                         
   0  12   8        298.50        311.26         7.15 o                         
   1  12   8        109.29        123.67         3.64 o                         
   2  12   8        394.25        448.82         9.12 o                         
   3  12   8        420.42        409.59         8.61 o                         
   4  12   8         13.80         31.85         2.24 o                         
   5  12   8        116.77        158.06         4.65 o                         
   6  12   8        107.20        120.46         4.32 o                         
   7  12   8         11.67         25.53         2.96 o                         
   8  12   8         63.19         82.36         3.62 o                         
  -9  13   8         14.23         12.14         5.31 o                         
  -8  13   8          8.09         10.74         2.12 o                         
  -7  13   8         44.01         47.78         3.32 o                         
  -6  13   8         55.45         56.68         4.03 o                         
  -5  13   8         28.13         34.81         2.35 o                         
  -4  13   8        215.68        230.93         5.92 o                         
  -3  13   8         72.74         71.48         2.79 o                         
  -2  13   8         44.15         51.75         2.82 o                         
  -1  13   8        149.28        163.66         4.51 o                         
   0  13   8        164.19        155.84         4.26 o                         
   1  13   8         34.75         41.34         2.04 o                         
   2  13   8         75.51        103.42         3.30 o                         
   3  13   8        129.84        104.12         3.46 o                         
   4  13   8         19.11         37.79         2.43 o                         
   5  13   8         58.69         76.34         3.65 o                         
   6  13   8         10.67          3.74         2.23 o                         
   7  13   8          7.04         10.39         2.53 o                         
  -8  14   8          0.04         -2.09         2.09 o                         
  -7  14   8         41.05         53.81         5.29 o                         
  -6  14   8         19.26         17.58         2.32 o                         
  -5  14   8          3.85          5.17         2.33 o                         
  -4  14   8          1.51          0.13         1.74 o                         
  -3  14   8         38.64         34.22         2.32 o                         
  -2  14   8         87.48         94.39         4.50 o                         
  -1  14   8         83.96         84.44         3.15 o                         
   0  14   8         79.90         80.09         2.95 o                         
   1  14   8         29.35         29.55         2.72 o                         
   2  14   8         48.81         53.77         2.65 o                         
   3  14   8          0.17          0.24         1.66 o                         
   4  14   8          1.00          2.43         1.79 o                         
   5  14   8          4.04          0.94         2.15 o                         
   6  14   8          6.72          6.11         2.53 o                         
   7  14   8         11.52          5.97         3.06 o                         
  -7  15   8          9.49          8.43         2.67 o                         
  -6  15   8          0.36         -0.63         1.95 o                         
  -5  15   8          1.52          0.00         2.07 o                         
  -4  15   8         13.90         10.84         2.02 o                         
  -3  15   8         40.28         38.66         4.11 o                         
  -2  15   8         11.75         14.59         2.18 o                         
  -1  15   8          4.76          2.34         1.70 o                         
   0  15   8          5.02          3.86         1.66 o                         
   1  15   8          2.51          0.64         1.82 o                         
   2  15   8         23.88         30.82         2.58 o                         
   3  15   8         71.60         83.69         5.12 o                         
   4  15   8          3.33          7.40         3.74 o                         
   5  15   8         11.37          6.02         2.77 o                         
   6  15   8          0.27         -0.39         3.47 o                         
  -5  16   8         16.80         16.99         2.67 o                         
  -4  16   8         13.42         12.89         3.98 o                         
  -3  16   8          5.03          5.20         2.97 o                         
  -2  16   8         15.47         11.27         2.41 o                         
  -1  16   8          0.16          0.80         2.68 o                         
   0  16   8         22.86         22.97         2.52 o                         
   1  16   8         52.60         57.27         3.37 o                         
   2  16   8         24.00         29.43         2.35 o                         
   3  16   8         34.69         48.73         3.15 o                         
   4  16   8          3.53          2.53         3.44 o                         
  -4  17   8          8.57         15.56         2.70 o                         
  -3  17   8         34.31         40.71         4.89 o                         
  -2  17   8         22.65         33.93         3.17 o                         
  -1  17   8         56.08         78.52         4.09 o                         
   0  17   8         87.28        102.91         5.39 o                         
   1  17   8          0.09          4.22         3.03 o                         
   2  17   8         87.03        109.96         4.93 o                         
 -12   1   9          2.63          3.46         3.52 o                         
 -11   1   9          8.61         11.72         2.83 o                         
 -10   1   9          0.80          4.14         1.83 o                         
  -9   1   9         26.95         32.14         1.98 o                         
  -8   1   9         21.08         19.91         1.54 o                         
  -7   1   9          2.75          3.96         1.01 o                         
  -6   1   9         27.73         24.00         1.16 o                         
  -5   1   9        305.31        299.06         5.09 o                         
  -4   1   9        113.93        124.81         2.84 o                         
  -3   1   9         71.20         71.31         1.95 o                         
  -2   1   9        242.90        307.63         5.09 o                         
  -1   1   9         70.13         66.61         1.85 o                         
   0   1   9        438.21        467.55         7.39 o                         
   1   1   9         42.37         54.92         1.47 o                         
   2   1   9         95.78        102.37         2.17 o                         
   3   1   9        335.57        323.17         5.16 o                         
   4   1   9        557.56        624.75        10.59 o                         
   5   1   9         59.10         48.30         1.87 o                         
   6   1   9        227.12        177.88         4.45 o                         
   7   1   9        200.69        239.80         6.04 o                         
   8   1   9         54.72         43.88         2.49 o                         
   9   1   9         86.61         76.65         4.02 o                         
  10   1   9         26.14         23.39         2.20 o                         
  11   1   9          4.18          6.03         2.02 o                         
 -12   2   9          0.37          0.51         3.46 o                         
 -11   2   9         35.74         40.45         3.26 o                         
 -10   2   9         85.58         98.34         5.87 o                         
  -9   2   9        180.27        182.28         5.23 o                         
  -8   2   9        148.95        175.37         4.36 o                         
  -7   2   9         18.25         19.66         1.36 o                         
  -6   2   9         70.34         61.63         2.19 o                         
  -5   2   9        431.67        564.96         9.80 o                         
  -4   2   9         33.82          8.22         1.26 o                         
  -3   2   9        130.03         66.16         1.61 o                         
  -2   2   9          7.76         -0.67         0.67 o                         
  -1   2   9       1059.34        931.82        14.69 o                         
   0   2   9       1401.90       1329.92        20.12 o                         
   1   2   9        572.28        505.34         8.14 o                         
   2   2   9         14.06          6.69         0.74 o                         
   3   2   9          5.05          3.48         0.86 o                         
   4   2   9         36.80         15.48         1.06 o                         
   5   2   9          4.46          6.83         1.04 o                         
   6   2   9         80.07         61.85         2.52 o                         
   7   2   9         38.26         27.42         1.87 o                         
   8   2   9         15.45         22.82         1.96 o                         
   9   2   9          8.69         16.77         1.94 o                         
  10   2   9          0.13         -2.26         2.26 o                         
  11   2   9          3.61          7.89         2.31 o                         
 -12   3   9          1.61         -1.86         3.52 o                         
 -11   3   9         34.58         49.14         4.84 o                         
 -10   3   9         22.46         16.11         2.29 o                         
  -9   3   9         90.01         83.96         2.83 o                         
  -8   3   9        218.54        240.98         5.54 o                         
  -7   3   9        207.08        170.84         4.19 o                         
  -6   3   9        942.04        808.33        14.75 o                         
  -5   3   9       1555.99       1630.62        28.45 o                         
  -4   3   9        430.50        358.04         6.75 o                         
  -3   3   9       2616.48       2561.00        40.28 o                         
  -2   3   9       6194.85       6400.52        96.53 o                         
  -1   3   9       1882.61       1935.98        30.00 o                         
   0   3   9       6146.68       6774.16        99.39 o                         
   1   3   9       4481.77       4653.07        69.94 o                         
   2   3   9        399.53        399.19         6.95 o                         
   3   3   9        577.59        527.79         8.94 o                         
   4   3   9       1236.74       1374.99        25.82 o                         
   5   3   9         94.38         60.67         2.19 o                         
   6   3   9         32.90         14.97         1.43 o                         
   7   3   9        123.01        169.25         4.42 o                         
   8   3   9         29.38         17.35         2.02 o                         
   9   3   9         53.92         34.04         2.22 o                         
  10   3   9          0.02         -2.16         2.16 o                         
  11   3   9          0.10          0.19         2.24 o                         
 -12   4   9          0.05         -2.72         3.01 o                         
 -11   4   9          5.04          4.48         2.68 o                         
 -10   4   9          8.75          1.51         1.72 o                         
  -9   4   9         28.06         22.44         1.77 o                         
  -8   4   9         17.76         17.30         1.54 o                         
  -7   4   9         56.85         40.91         1.98 o                         
  -6   4   9          6.54          5.68         1.19 o                         
  -5   4   9          3.17         -0.34         0.91 o                         
  -4   4   9         78.61         55.58         1.87 o                         
  -3   4   9        113.94         92.03         2.31 o                         
  -2   4   9         48.67         14.38         0.80 o                         
  -1   4   9        286.84        336.72         5.58 o                         
   0   4   9         12.58         29.23         1.19 o                         
   1   4   9         51.53        105.47         2.40 o                         
   2   4   9         13.87         20.24         0.93 o                         
   3   4   9        359.45        353.33         6.23 o                         
   4   4   9          5.20         15.26         1.15 o                         
   5   4   9         50.90         51.25         2.27 o                         
   6   4   9        353.38        314.22         7.24 o                         
   7   4   9         12.74         15.95         1.97 o                         
   8   4   9          2.16          1.23         1.35 o                         
   9   4   9         12.66         13.01         2.26 o                         
  10   4   9         17.76         17.54         2.14 o                         
  11   4   9          0.00         -2.24         2.24 o                         
 -12   5   9          0.01         -0.65         3.09 o                         
 -11   5   9          7.16          7.46         2.35 o                         
 -10   5   9         21.61         21.75         2.23 o                         
  -9   5   9         19.09         18.06         1.92 o                         
  -8   5   9        171.72        165.11         4.44 o                         
  -7   5   9          1.53          0.63         1.30 o                         
  -6   5   9        148.09        163.75         4.22 o                         
  -5   5   9         68.89         45.40         1.93 o                         
  -4   5   9        350.39        452.48         8.84 o                         
  -3   5   9        277.85        327.75         7.15 o                         
  -2   5   9       1462.86       1278.85        20.67 o                         
  -1   5   9        139.07        212.72         3.89 o                         
   0   5   9        491.16        626.30         9.85 o                         
   1   5   9        708.15        631.84        10.96 o                         
   2   5   9         28.14         25.30         1.22 o                         
   3   5   9        161.17        185.53         4.08 o                         
   4   5   9         60.65         75.31         2.28 o                         
   5   5   9         35.08         52.27         2.96 o                         
   6   5   9         10.40         18.63         1.91 o                         
   7   5   9         25.30         19.95         1.97 o                         
   8   5   9          3.05          1.34         1.88 o                         
   9   5   9         20.41         18.26         2.05 o                         
  10   5   9          0.04          1.51         2.11 o                         
  11   5   9          1.63          0.58         2.78 o                         
 -12   6   9          0.00         -2.62         2.77 o                         
 -11   6   9          0.46         -2.25         2.39 o                         
 -10   6   9          2.75         -0.75         2.25 o                         
  -9   6   9          8.00          6.79         1.51 o                         
  -8   6   9          0.44         -1.39         1.39 o                         
  -7   6   9         16.35         25.32         1.75 o                         
  -6   6   9         13.87         10.24         1.33 o                         
  -5   6   9          3.68          3.95         1.05 o                         
  -4   6   9          2.08          1.93         0.95 o                         
  -3   6   9          9.77         20.75         1.30 o                         
  -2   6   9          3.92         12.59         0.97 o                         
  -1   6   9         29.31         49.71         1.70 o                         
   0   6   9         26.41         54.54         1.74 o                         
   1   6   9         10.28         11.29         0.92 o                         
   2   6   9          1.81         -0.39         0.95 o                         
   3   6   9         21.65          8.34         0.99 o                         
   4   6   9          3.03          0.15         1.26 o                         
   5   6   9        111.73         64.93         2.69 o                         
   6   6   9          2.63         -0.07         1.63 o                         
   7   6   9         42.98         56.13         2.59 o                         
   8   6   9         18.65         19.03         2.01 o                         
   9   6   9          9.18          7.51         1.92 o                         
  10   6   9          8.61          4.39         2.14 o                         
 -11   7   9          0.72          1.27         2.61 o                         
 -10   7   9          5.78          5.68         2.21 o                         
  -9   7   9          1.10         -1.43         1.43 o                         
  -8   7   9          7.85         10.79         1.56 o                         
  -7   7   9        286.12        245.87         7.78 o                         
  -6   7   9         29.06         24.30         1.51 o                         
  -5   7   9        861.09        883.46        17.48 o                         
  -4   7   9         28.54         26.71         1.50 o                         
  -3   7   9        198.12        203.71         4.62 o                         
  -2   7   9        414.86        374.64         6.80 o                         
  -1   7   9        108.04        126.25         2.98 o                         
   0   7   9        230.56        246.29         4.88 o                         
   1   7   9          5.97          1.97         1.06 o                         
   2   7   9        231.85        244.47         4.86 o                         
   3   7   9        130.01        145.93         3.80 o                         
   4   7   9          1.66          2.30         1.12 o                         
   5   7   9         30.91         42.06         2.23 o                         
   6   7   9         12.05          7.00         1.50 o                         
   7   7   9         84.74         54.10         2.82 o                         
   8   7   9          3.16          2.99         1.85 o                         
   9   7   9          1.56         -0.05         2.07 o                         
  10   7   9         13.78          6.86         2.20 o                         
 -11   8   9         11.11         11.93         3.09 o                         
 -10   8   9          0.47          2.08         2.28 o                         
  -9   8   9          0.05         -0.47         2.71 o                         
  -8   8   9         23.53         25.10         2.02 o                         
  -7   8   9          0.10          0.17         1.28 o                         
  -6   8   9         21.80         15.61         1.48 o                         
  -5   8   9         59.88         62.12         2.54 o                         
  -4   8   9          1.66          0.48         1.21 o                         
  -3   8   9        101.52        108.97         3.00 o                         
  -2   8   9          0.74          1.24         1.07 o                         
  -1   8   9          7.22          6.43         1.04 o                         
   0   8   9         36.17         44.53         1.81 o                         
   1   8   9          7.68         23.30         1.35 o                         
   2   8   9        135.51         99.03         2.77 o                         
   3   8   9         14.26          6.32         1.04 o                         
   4   8   9         62.90         91.88         3.13 o                         
   5   8   9         20.18          7.56         1.46 o                         
   6   8   9        109.22         95.34         3.24 o                         
   7   8   9          0.02         -1.11         1.70 o                         
   8   8   9          0.29         -1.57         1.57 o                         
   9   8   9          6.82          8.02         2.08 o                         
  10   8   9          3.29         -0.92         2.30 o                         
 -11   9   9         10.74         13.97         3.28 o                         
 -10   9   9         10.50         11.95         2.61 o                         
  -9   9   9         34.26         43.77         2.83 o                         
  -8   9   9         86.78         91.47         3.24 o                         
  -7   9   9         36.54         43.31         2.34 o                         
  -6   9   9        191.34        206.48         5.11 o                         
  -5   9   9         82.88         67.44         2.59 o                         
  -4   9   9        154.34        198.55         4.82 o                         
  -3   9   9        202.08        211.56         6.09 o                         
  -2   9   9         71.77         53.84         2.34 o                         
  -1   9   9          3.73         11.50         1.36 o                         
   0   9   9          8.67          8.69         1.39 o                         
   1   9   9          4.30          2.25         1.39 o                         
   2   9   9          0.06         -1.03         1.03 o                         
   3   9   9         34.61         25.61         1.69 o                         
   4   9   9         27.60         16.16         1.42 o                         
   5   9   9          1.40         -0.04         1.44 o                         
   6   9   9          0.00         -1.83         1.83 o                         
   7   9   9          4.75          8.32         2.17 o                         
   8   9   9          3.17          4.57         1.74 o                         
   9   9   9          0.17          4.28         2.17 o                         
 -10  10   9          7.24          5.17         3.12 o                         
  -9  10   9         19.39         25.35         2.72 o                         
  -8  10   9        153.33        159.01         5.26 o                         
  -7  10   9        106.29        111.09         4.03 o                         
  -6  10   9        174.30        184.51         5.49 o                         
  -5  10   9        613.80        631.95        12.91 o                         
  -4  10   9        316.34        315.85         6.98 o                         
  -3  10   9        841.44        834.25        16.96 o                         
  -2  10   9       1664.69       1582.35        30.09 o                         
  -1  10   9        115.06        114.69         4.20 o                         
   0  10   9       1138.86       1098.76        20.29 o                         
   1  10   9       2052.17       1949.27        35.24 o                         
   2  10   9         39.12         40.85         2.23 o                         
   3  10   9       1333.28       1300.98        22.49 o                         
   4  10   9        636.04        645.55        12.61 o                         
   5  10   9         37.79         34.75         2.05 o                         
   6  10   9        574.68        579.50        12.43 o                         
   7  10   9        172.51        182.56         4.85 o                         
   8  10   9          0.12         -1.79         2.07 o                         
   9  10   9         86.70        101.06         4.15 o                         
 -10  11   9          2.38          2.32         2.88 o                         
  -9  11   9         17.86         18.85         2.57 o                         
  -8  11   9         88.18        102.48         5.30 o                         
  -7  11   9         34.03         35.50         2.34 o                         
  -6  11   9         44.42         47.07         2.47 o                         
  -5  11   9          1.31          1.72         1.67 o                         
  -4  11   9         15.82         11.17         1.69 o                         
  -3  11   9         21.87         17.80         1.74 o                         
  -2  11   9        397.66        408.70         8.94 o                         
  -1  11   9          7.36          3.36         1.52 o                         
   0  11   9        168.66        154.52         4.20 o                         
   1  11   9        290.31        285.13         6.32 o                         
   2  11   9         35.24         29.80         1.95 o                         
   3  11   9          1.13         -0.23         1.41 o                         
   4  11   9          0.06         -1.67         1.67 o                         
   5  11   9         29.53         37.31         2.37 o                         
   6  11   9         11.07          5.18         1.76 o                         
   7  11   9         28.64         23.20         2.28 o                         
   8  11   9          0.07         -2.21         2.21 o                         
  -9  12   9         30.84         30.83         3.18 o                         
  -8  12   9         66.00         65.07         3.43 o                         
  -7  12   9          0.68         -0.57         1.73 o                         
  -6  12   9        170.42        187.11         6.24 o                         
  -5  12   9        112.44        100.29         4.27 o                         
  -4  12   9         10.85          7.86         1.68 o                         
  -3  12   9        187.42        189.74         6.30 o                         
  -2  12   9        496.36        460.06        10.22 o                         
  -1  12   9          0.04          1.83         1.70 o                         
   0  12   9        154.40        150.17         4.96 o                         
   1  12   9        433.51        426.26         8.74 o                         
   2  12   9         13.56         19.84         2.24 o                         
   3  12   9         62.10         47.42         2.39 o                         
   4  12   9         33.34         42.81         2.31 o                         
   5  12   9         34.02         29.14         2.32 o                         
   6  12   9         10.05          7.78         2.16 o                         
   7  12   9         90.21        112.26         5.14 o                         
   8  12   9          1.69          2.04         2.84 o                         
  -8  13   9          1.74         -1.60         2.02 o                         
  -7  13   9         38.10         33.82         2.80 o                         
  -6  13   9         19.79         22.74         2.24 o                         
  -5  13   9         91.44        101.23         4.84 o                         
  -4  13   9          0.36          1.63         1.71 o                         
  -3  13   9        232.69        256.38         6.20 o                         
  -2  13   9          6.79         10.99         1.90 o                         
  -1  13   9         21.83         18.34         2.23 o                         
   0  13   9          5.75         -0.45         2.05 o                         
   1  13   9         12.58         11.95         1.60 o                         
   2  13   9        133.39        161.24         4.68 o                         
   3  13   9         25.12         28.59         2.16 o                         
   4  13   9          0.05         -1.14         2.08 o                         
   5  13   9          0.05          2.31         2.03 o                         
   6  13   9          1.45          4.29         2.52 o                         
   7  13   9         30.79         34.36         2.92 o                         
  -7  14   9          5.37         11.69         2.65 o                         
  -6  14   9          2.82          3.77         3.57 o                         
  -5  14   9         14.77         16.59         2.28 o                         
  -4  14   9          3.22          3.60         2.32 o                         
  -3  14   9         19.28         28.89         2.21 o                         
  -2  14   9          4.05          4.80         1.78 o                         
  -1  14   9          0.24         -0.61         1.80 o                         
   0  14   9         19.83         17.83         1.88 o                         
   1  14   9          4.81         12.24         1.72 o                         
   2  14   9         20.19         18.36         1.94 o                         
   3  14   9         54.76         45.89         4.21 o                         
   4  14   9         26.88         33.88         2.68 o                         
   5  14   9          3.84          6.04         2.35 o                         
   6  14   9         37.96         27.14         3.33 o                         
  -6  15   9          0.51         -0.64         2.43 o                         
  -5  15   9          2.73          2.04         2.01 o                         
  -4  15   9          0.40          0.47         2.20 o                         
  -3  15   9          0.02          0.19         2.03 o                         
  -2  15   9          4.43          5.80         1.90 o                         
  -1  15   9          7.03          7.88         2.36 o                         
   0  15   9          2.73          4.30         2.61 o                         
   1  15   9          4.63         11.08         2.10 o                         
   2  15   9          0.13          1.34         2.39 o                         
   3  15   9         20.64         16.95         3.29 o                         
   4  15   9          0.80         -0.28         2.16 o                         
   5  15   9          6.31          4.81         2.96 o                         
  -5  16   9          0.20          2.41         2.93 o                         
  -4  16   9          0.05         -2.46         2.46 o                         
  -3  16   9          9.54          2.81         2.16 o                         
  -2  16   9         12.47         13.54         2.25 o                         
  -1  16   9          4.92         12.35         2.87 o                         
   0  16   9          0.42         -1.94         1.94 o                         
   1  16   9         16.00         20.46         2.95 o                         
   2  16   9          0.63          2.82         2.27 o                         
   3  16   9          1.24          4.34         2.72 o                         
   4  16   9          6.06          7.82         2.63 o                         
  -3  17   9         34.78         33.69         3.32 o                         
  -2  17   9          3.81          7.05         3.51 o                         
  -1  17   9          0.28          6.67         2.72 o                         
   0  17   9          0.36         -2.05         2.91 o                         
   1  17   9          7.72          8.23         2.77 o                         
   2  17   9          7.07         11.03         2.90 o                         
 -12   0  10          0.67          1.46         6.21 o                         
 -11   0  10          1.75          2.70         3.71 o                         
 -10   0  10          0.86          3.72         2.25 o                         
  -9   0  10         20.44         20.45         2.80 o                         
  -8   0  10          1.07         -1.63         1.63 o                         
  -7   0  10         67.48         71.89         5.23 o                         
  -6   0  10         13.07          3.56         1.39 o                         
  -5   0  10         15.47          9.54         1.32 o                         
  -4   0  10        136.72        127.30         4.16 o                         
  -3   0  10         63.69         43.41         2.18 o                         
  -2   0  10         81.66        113.16         4.00 o                         
  -1   0  10       1006.50        927.93        20.80 o                         
   0   0  10         24.52         36.81         1.64 o                         
   1   0  10         45.04         37.83         1.67 o                         
   2   0  10          5.35         11.01         1.12 o                         
   3   0  10         43.32         25.71         1.22 o                         
   4   0  10         41.08         37.64         2.21 o                         
   5   0  10          0.03          1.65         1.44 o                         
   6   0  10         13.72         19.35         2.84 o                         
   7   0  10         14.14         17.55         3.28 o                         
   8   0  10          8.99         23.42         3.64 o                         
   9   0  10         19.14         25.52         4.05 o                         
  10   0  10          0.04         -3.09         3.09 o                         
  11   0  10          7.52          9.25         3.23 o                         
 -12   1  10          0.01         -1.76         4.66 o                         
 -11   1  10          3.40          2.33         2.57 o                         
 -10   1  10         76.30         70.56         3.14 o                         
  -9   1  10          3.75          5.71         1.28 o                         
  -8   1  10         41.15         27.45         2.02 o                         
  -7   1  10         10.74          8.08         1.26 o                         
  -6   1  10         56.27         63.87         2.00 o                         
  -5   1  10         19.60         29.08         1.46 o                         
  -4   1  10         27.85         10.74         0.94 o                         
  -3   1  10         18.26         31.55         1.17 o                         
  -2   1  10        275.47        316.29         5.30 o                         
  -1   1  10        984.72       1170.62        17.90 o                         
   0   1  10         33.77         31.05         1.12 o                         
   1   1  10         69.27         91.31         2.09 o                         
   2   1  10        240.58        264.73         4.63 o                         
   3   1  10         88.96        113.43         2.16 o                         
   4   1  10          8.61          8.43         1.05 o                         
   5   1  10        138.03        160.44         3.76 o                         
   6   1  10        208.80        211.83         6.21 o                         
   7   1  10          0.21         -0.28         1.35 o                         
   8   1  10        252.75        228.92         7.84 o                         
   9   1  10          6.08          8.36         2.36 o                         
  10   1  10          2.40          1.44         2.36 o                         
  11   1  10         24.05         22.88         2.86 o                         
 -12   2  10          0.08         -0.59         4.66 o                         
 -11   2  10          0.51         -2.77         2.77 o                         
 -10   2  10          4.32          1.88         1.47 o                         
  -9   2  10          4.50          4.69         1.42 o                         
  -8   2  10         26.01         31.53         1.91 o                         
  -7   2  10         67.91         63.47         2.28 o                         
  -6   2  10        294.78        340.44         7.11 o                         
  -5   2  10        622.85        608.08        12.23 o                         
  -4   2  10       1065.48       1053.32        18.68 o                         
  -3   2  10        456.98        473.05         7.74 o                         
  -2   2  10       1282.07       1441.47        21.46 o                         
  -1   2  10       1713.76       1970.15        30.59 o                         
   0   2  10        897.11        954.57        14.75 o                         
   1   2  10       1093.23       1095.00        17.04 o                         
   2   2  10       1287.94       1401.41        22.02 o                         
   3   2  10        410.34        444.76         7.34 o                         
   4   2  10        971.22       1039.57        18.60 o                         
   5   2  10        231.12        188.10         4.52 o                         
   6   2  10          7.38          1.55         1.48 o                         
   7   2  10         96.32        130.22         3.77 o                         
   8   2  10          8.44          3.39         1.92 o                         
   9   2  10          0.08         -0.22         2.14 o                         
  10   2  10          6.93          4.67         2.43 o                         
  11   2  10          6.79          6.19         2.45 o                         
 -12   3  10          2.70          1.95         5.07 o                         
 -11   3  10          6.26          4.66         2.60 o                         
 -10   3  10         19.10         20.56         2.33 o                         
  -9   3  10         13.01         12.16         1.57 o                         
  -8   3  10         15.02         17.55         1.50 o                         
  -7   3  10         18.37         18.43         1.65 o                         
  -6   3  10         25.87         38.85         1.94 o                         
  -5   3  10          3.47          5.30         1.51 o                         
  -4   3  10          0.02          0.00         0.92 o                         
  -3   3  10        131.34        179.90         3.70 o                         
  -2   3  10        111.77        170.97         3.06 o                         
  -1   3  10        230.54        174.89         3.04 o                         
   0   3  10        196.44        235.90         4.20 o                         
   1   3  10        216.38        273.18         4.39 o                         
   2   3  10        158.88        158.37         3.19 o                         
   3   3  10        152.89        154.40         3.25 o                         
   4   3  10        183.24        222.45         5.18 o                         
   5   3  10         71.86         65.37         3.42 o                         
   6   3  10          1.47          2.40         1.26 o                         
   7   3  10         33.44         30.84         1.98 o                         
   8   3  10         11.95         13.16         2.05 o                         
   9   3  10          0.33          0.36         1.86 o                         
  10   3  10         11.69          6.56         2.83 o                         
  11   3  10          6.75         10.28         2.78 o                         
 -12   4  10          1.17          3.07         3.64 o                         
 -11   4  10          2.64          3.58         2.66 o                         
 -10   4  10         19.43         24.14         2.80 o                         
  -9   4  10          1.07          0.06         1.34 o                         
  -8   4  10          0.41          0.17         1.23 o                         
  -7   4  10        200.30        231.70         7.57 o                         
  -6   4  10        109.76        101.92         3.31 o                         
  -5   4  10        305.72        252.74         5.53 o                         
  -4   4  10       1169.96       1300.21        23.80 o                         
  -3   4  10         10.36         24.97         1.59 o                         
  -2   4  10          9.20          5.59         0.78 o                         
  -1   4  10       3275.38       3415.11        54.28 o                         
   0   4  10         20.70         23.85         0.96 o                         
   1   4  10         25.55         27.89         1.21 o                         
   2   4  10       1097.77       1136.31        18.73 o                         
   3   4  10        150.41        114.85         2.60 o                         
   4   4  10        120.60         99.05         3.07 o                         
   5   4  10        263.58        320.27         7.62 o                         
   6   4  10          0.99          4.19         1.29 o                         
   7   4  10          5.77          0.14         1.34 o                         
   8   4  10         50.63         73.95         3.05 o                         
   9   4  10          0.01          4.03         2.11 o                         
  10   4  10          6.17          1.85         2.13 o                         
 -12   5  10          0.07         -2.13         3.52 o                         
 -11   5  10          3.47          1.90         2.68 o                         
 -10   5  10         27.02         23.46         2.22 o                         
  -9   5  10          5.33          3.44         1.46 o                         
  -8   5  10         12.82         11.75         1.38 o                         
  -7   5  10          1.54          1.68         1.35 o                         
  -6   5  10         19.65         20.20         1.49 o                         
  -5   5  10          0.68         -1.04         1.04 o                         
  -4   5  10         44.20         31.17         1.69 o                         
  -3   5  10         18.74         22.74         1.48 o                         
  -2   5  10         24.31         12.99         0.88 o                         
  -1   5  10       1634.15       1514.96        23.99 o                         
   0   5  10          7.51          1.02         0.98 o                         
   1   5  10         38.30         65.18         2.00 o                         
   2   5  10        158.91        140.80         3.26 o                         
   3   5  10         26.01         23.37         1.20 o                         
   4   5  10         25.05         29.64         1.80 o                         
   5   5  10         59.61         37.46         2.64 o                         
   6   5  10         11.26          5.73         1.46 o                         
   7   5  10         17.64         17.31         1.97 o                         
   8   5  10          1.13         -0.91         1.71 o                         
   9   5  10         17.48         18.42         2.05 o                         
  10   5  10          1.05         -1.98         1.98 o                         
 -12   6  10          1.41          1.17         3.79 o                         
 -11   6  10          0.00          2.22         2.61 o                         
 -10   6  10         11.24         14.70         2.17 o                         
  -9   6  10          0.13         -0.19         1.37 o                         
  -8   6  10          1.09         -0.90         1.47 o                         
  -7   6  10        122.04        132.06         3.59 o                         
  -6   6  10         57.48         44.54         2.01 o                         
  -5   6  10         13.71          2.83         1.19 o                         
  -4   6  10         48.21         23.33         1.60 o                         
  -3   6  10          0.09          9.41         1.02 o                         
  -2   6  10         12.53         21.15         1.21 o                         
  -1   6  10         11.65          1.27         0.88 o                         
   0   6  10          3.36         10.60         1.23 o                         
   1   6  10          1.20          3.49         1.06 o                         
   2   6  10         25.10         14.17         1.12 o                         
   3   6  10          5.57          2.62         1.06 o                         
   4   6  10         58.23         50.53         2.52 o                         
   5   6  10         89.46        100.74         3.42 o                         
   6   6  10         46.61         45.75         2.38 o                         
   7   6  10          1.56         -1.62         2.14 o                         
   8   6  10        110.87        135.35         4.15 o                         
   9   6  10          1.13          2.42         1.92 o                         
  10   6  10          2.03         -0.14         2.11 o                         
 -11   7  10          1.76          3.28         2.74 o                         
 -10   7  10         71.38         70.77         3.60 o                         
  -9   7  10         36.59         39.83         2.51 o                         
  -8   7  10         50.67         44.54         2.64 o                         
  -7   7  10         38.77         32.89         1.97 o                         
  -6   7  10         61.39         59.57         2.41 o                         
  -5   7  10          1.99          1.61         1.26 o                         
  -4   7  10         88.95         91.46         2.96 o                         
  -3   7  10        158.32        124.11         3.30 o                         
  -2   7  10        103.87        149.12         3.62 o                         
  -1   7  10         87.17         56.49         2.08 o                         
   0   7  10          3.59          8.65         1.03 o                         
   1   7  10         20.16         19.88         1.35 o                         
   2   7  10        561.89        589.68        10.87 o                         
   3   7  10          0.34         -0.27         1.17 o                         
   4   7  10         42.30         64.65         2.36 o                         
   5   7  10         33.80         66.38         3.86 o                         
   6   7  10          1.54         -1.63         1.63 o                         
   7   7  10          5.23          3.39         2.18 o                         
   8   7  10         41.46         30.70         2.26 o                         
   9   7  10          3.08         -0.10         2.10 o                         
  10   7  10          6.04          8.41         2.73 o                         
 -11   8  10          0.00          2.17         3.49 o                         
 -10   8  10          1.80          0.55         2.24 o                         
  -9   8  10          3.18          3.63         1.69 o                         
  -8   8  10         13.96         13.13         1.62 o                         
  -7   8  10          4.22          5.42         1.57 o                         
  -6   8  10        112.82        115.88         3.63 o                         
  -5   8  10         91.21         97.97         3.73 o                         
  -4   8  10         11.70         13.18         1.75 o                         
  -3   8  10        260.07        246.04         5.81 o                         
  -2   8  10         87.28         82.41         2.79 o                         
  -1   8  10        239.65        291.34         5.62 o                         
   0   8  10         83.88         70.70         2.36 o                         
   1   8  10        223.33        202.23         4.69 o                         
   2   8  10        364.41        400.82         7.57 o                         
   3   8  10         81.00         98.92         2.90 o                         
   4   8  10         25.35         31.61         1.95 o                         
   5   8  10        114.73        126.30         5.10 o                         
   6   8  10         87.86         90.30         4.19 o                         
   7   8  10         22.03         24.75         2.24 o                         
   8   8  10         54.75         58.57         2.97 o                         
   9   8  10          2.20         -1.84         1.84 o                         
 -10   9  10         54.59         51.04         4.51 o                         
  -9   9  10         26.89         22.98         2.42 o                         
  -8   9  10         91.88        100.37         5.12 o                         
  -7   9  10        247.13        242.05         6.29 o                         
  -6   9  10         61.71         73.88         4.01 o                         
  -5   9  10        360.84        391.30         8.50 o                         
  -4   9  10        965.86        907.96        18.59 o                         
  -3   9  10         91.81        106.60         3.93 o                         
  -2   9  10        465.89        475.34        10.49 o                         
  -1   9  10       1908.24       1812.44        30.26 o                         
   0   9  10        262.42        255.18         5.56 o                         
   1   9  10        422.96        409.16         8.09 o                         
   2   9  10       1126.67       1007.87        19.45 o                         
   3   9  10        508.96        525.73         9.74 o                         
   4   9  10        308.76        331.00         7.36 o                         
   5   9  10        525.47        467.15         9.97 o                         
   6   9  10         26.09         38.41         2.42 o                         
   7   9  10         35.41         39.62         2.34 o                         
   8   9  10         87.87         84.71         3.54 o                         
   9   9  10          6.46          0.99         2.34 o                         
 -10  10  10          0.02         -2.07         3.24 o                         
  -9  10  10          2.30          2.24         1.92 o                         
  -8  10  10         49.96         44.76         2.77 o                         
  -7  10  10          2.37          2.25         1.55 o                         
  -6  10  10          8.73          8.36         1.62 o                         
  -5  10  10          7.61          7.11         1.64 o                         
  -4  10  10          7.18          7.54         1.96 o                         
  -3  10  10        136.69        127.06         4.40 o                         
  -2  10  10         78.21         64.36         2.77 o                         
  -1  10  10        127.33        119.57         3.60 o                         
   0  10  10         75.10         82.47         3.07 o                         
   1  10  10        316.17        275.57         6.20 o                         
   2  10  10          3.18          2.47         1.59 o                         
   3  10  10          5.21          7.60         1.80 o                         
   4  10  10          1.42          0.69         1.86 o                         
   5  10  10          0.68         -1.97         1.97 o                         
   6  10  10         24.74         28.64         2.16 o                         
   7  10  10          1.98          2.54         1.65 o                         
   8  10  10          6.66          0.15         2.17 o                         
   9  10  10          0.57          0.86         2.43 o                         
  -9  11  10         16.72         14.41         2.57 o                         
  -8  11  10         26.39         26.74         2.38 o                         
  -7  11  10        162.80        190.41         5.43 o                         
  -6  11  10         70.06         65.04         3.26 o                         
  -5  11  10         73.77         64.50         3.91 o                         
  -4  11  10        642.54        668.33        14.13 o                         
  -3  11  10         21.81         16.87         1.77 o                         
  -2  11  10        150.26        140.77         4.21 o                         
  -1  11  10        334.11        325.53         7.36 o                         
   0  11  10         54.89         54.96         2.48 o                         
   1  11  10         31.06         29.12         1.98 o                         
   2  11  10        202.46        224.85         5.43 o                         
   3  11  10         27.62         24.98         2.00 o                         
   4  11  10         36.25         34.94         2.14 o                         
   5  11  10         43.70         57.99         3.05 o                         
   6  11  10          8.85         14.90         2.68 o                         
   7  11  10          2.58          5.05         2.35 o                         
   8  11  10          1.35          1.86         2.19 o                         
  -9  12  10          0.39         -0.90         2.62 o                         
  -8  12  10          5.06          4.62         2.49 o                         
  -7  12  10          5.71          2.15         1.84 o                         
  -6  12  10         25.88         23.92         2.16 o                         
  -5  12  10         53.86         48.23         2.82 o                         
  -4  12  10         87.85        102.42         3.72 o                         
  -3  12  10         19.72         16.24         2.33 o                         
  -2  12  10         19.14         11.85         1.77 o                         
  -1  12  10        322.02        327.07         7.53 o                         
   0  12  10         32.78         32.24         2.67 o                         
   1  12  10        153.47        162.71         4.40 o                         
   2  12  10         62.78         68.73         2.82 o                         
   3  12  10         53.48         59.74         2.62 o                         
   4  12  10        118.17        152.15         4.61 o                         
   5  12  10         58.19         58.76         3.30 o                         
   6  12  10          0.00          0.26         2.39 o                         
   7  12  10         19.79         26.64         2.76 o                         
  -8  13  10          0.12          1.80         2.10 o                         
  -7  13  10          0.01         -1.30         1.91 o                         
  -6  13  10          1.75         -0.06         2.29 o                         
  -5  13  10          1.87         -1.54         1.54 o                         
  -4  13  10          7.85         10.65         1.96 o                         
  -3  13  10          9.27          7.17         1.81 o                         
  -2  13  10          1.27         -0.13         2.03 o                         
  -1  13  10        198.07        213.44         5.89 o                         
   0  13  10         13.12         10.68         1.69 o                         
   1  13  10         78.26         88.69         3.01 o                         
   2  13  10         90.06         76.34         3.06 o                         
   3  13  10         30.78         48.04         3.41 o                         
   4  13  10         57.20         75.54         3.35 o                         
   5  13  10         42.77         28.01         2.97 o                         
   6  13  10          5.09         12.60         3.65 o                         
   7  13  10          2.72         -1.60         2.71 o                         
  -7  14  10         25.61         27.70         2.82 o                         
  -6  14  10          0.80         -1.22         1.94 o                         
  -5  14  10         12.72         10.32         2.06 o                         
  -4  14  10          7.96         17.60         2.94 o                         
  -3  14  10         67.43         65.80         3.01 o                         
  -2  14  10         11.50          9.19         1.78 o                         
  -1  14  10         45.56         65.25         3.31 o                         
   0  14  10          0.67         -1.70         1.70 o                         
   1  14  10         28.76         27.55         2.79 o                         
   2  14  10         28.79         18.94         2.02 o                         
   3  14  10         27.34         33.43         2.42 o                         
   4  14  10         18.35         21.25         2.34 o                         
   5  14  10         20.25         14.57         3.03 o                         
   6  14  10          0.06         -3.03         3.03 o                         
  -6  15  10          1.35         -0.14         2.91 o                         
  -5  15  10          2.03          0.51         2.28 o                         
  -4  15  10          7.34          4.99         2.05 o                         
  -3  15  10          4.24          4.06         1.95 o                         
  -2  15  10         11.11         12.61         2.71 o                         
  -1  15  10          0.01          2.16         1.97 o                         
   0  15  10          0.19         -0.83         2.23 o                         
   1  15  10         20.99         22.43         2.30 o                         
   2  15  10          2.08          1.16         1.79 o                         
   3  15  10         10.21         10.77         2.42 o                         
   4  15  10          0.20         -2.03         2.43 o                         
   5  15  10          0.23          6.21         3.06 o                         
  -4  16  10          0.00         -0.65         2.12 o                         
  -3  16  10         45.13         40.01         5.18 o                         
  -2  16  10          0.19         -1.18         3.01 o                         
  -1  16  10        106.41        123.25         5.21 o                         
   0  16  10         16.09         20.92         2.72 o                         
   1  16  10        101.16        128.46         5.08 o                         
   2  16  10          1.93          0.58         2.41 o                         
   3  16  10          1.91          2.63         2.79 o                         
  -1  17  10         47.41         56.44         4.36 o                         
   0  17  10          3.60          4.57         2.40 o                         
 -12   1  11          2.52          0.00         4.39 o                         
 -11   1  11          1.74          3.99         2.83 o                         
 -10   1  11          1.62          3.91         1.64 o                         
  -9   1  11         54.15         55.39         2.68 o                         
  -8   1  11         10.88         12.60         2.13 o                         
  -7   1  11          1.82         -0.79         1.31 o                         
  -6   1  11        114.29        129.50         3.43 o                         
  -5   1  11          1.75          1.02         1.01 o                         
  -4   1  11          5.33          7.81         1.06 o                         
  -3   1  11        350.63        372.48         6.74 o                         
  -2   1  11        116.05         96.01         2.33 o                         
  -1   1  11          0.07          1.26         0.96 o                         
   0   1  11        121.81         97.63         2.11 o                         
   1   1  11          1.74          3.29         0.79 o                         
   2   1  11         48.87         51.86         1.53 o                         
   3   1  11        109.30        121.90         2.36 o                         
   4   1  11         12.26          7.60         1.14 o                         
   5   1  11         58.01         48.62         2.09 o                         
   6   1  11         25.29         26.78         2.00 o                         
   7   1  11         16.83         13.28         2.08 o                         
   8   1  11          8.38         13.70         2.19 o                         
   9   1  11          2.04          2.62         2.36 o                         
  10   1  11          9.66          7.35         2.23 o                         
 -12   2  11          8.97          2.09         4.97 o                         
 -11   2  11          2.88          1.79         2.86 o                         
 -10   2  11          6.94          5.58         1.87 o                         
  -9   2  11         22.34         28.27         2.11 o                         
  -8   2  11         17.21         13.97         1.58 o                         
  -7   2  11         53.35         43.14         2.03 o                         
  -6   2  11          2.83         -1.17         1.17 o                         
  -5   2  11          5.96          1.46         1.17 o                         
  -4   2  11         52.27         56.20         2.04 o                         
  -3   2  11        237.68        277.19         5.27 o                         
  -2   2  11        590.13        632.05         9.49 o                         
  -1   2  11        176.17        180.87         3.41 o                         
   0   2  11       1012.16       1157.20        17.50 o                         
   1   2  11          2.35          3.21         0.79 o                         
   2   2  11        354.79        351.06         6.17 o                         
   3   2  11        156.80        175.87         3.67 o                         
   4   2  11          7.95          9.02         1.25 o                         
   5   2  11          3.38          4.97         1.78 o                         
   6   2  11        158.15        184.66         5.81 o                         
   7   2  11         47.89         39.09         2.17 o                         
   8   2  11         56.51         67.04         2.97 o                         
   9   2  11         33.89         22.65         2.38 o                         
  10   2  11          0.01         -0.87         2.43 o                         
 -12   3  11          0.46          2.54         4.66 o                         
 -11   3  11          0.00          3.91         3.41 o                         
 -10   3  11         10.18         12.32         2.01 o                         
  -9   3  11          4.65          2.05         1.55 o                         
  -8   3  11          3.18          3.95         1.47 o                         
  -7   3  11          0.93          2.80         1.43 o                         
  -6   3  11          6.46          9.02         1.36 o                         
  -5   3  11         46.29         51.30         2.14 o                         
  -4   3  11        314.27        342.91         7.02 o                         
  -3   3  11        225.56        177.68         4.13 o                         
  -2   3  11         77.21         71.09         1.88 o                         
  -1   3  11         74.49         78.70         2.12 o                         
   0   3  11        491.52        415.18         6.94 o                         
   1   3  11         78.96        111.30         2.38 o                         
   2   3  11         72.36         67.51         1.88 o                         
   3   3  11         16.31         21.31         1.20 o                         
   4   3  11         19.76          3.64         1.29 o                         
   5   3  11          0.38          1.76         1.42 o                         
   6   3  11         89.09        135.63         3.95 o                         
   7   3  11         15.78          0.60         1.32 o                         
   8   3  11          9.01          3.97         2.01 o                         
   9   3  11         16.37         31.04         2.49 o                         
  10   3  11          1.91          2.20         2.32 o                         
 -12   4  11          0.27          0.28         3.64 o                         
 -11   4  11         16.90         17.29         2.99 o                         
 -10   4  11          0.36          1.90         1.66 o                         
  -9   4  11         66.18         65.19         2.75 o                         
  -8   4  11          0.46          0.30         1.34 o                         
  -7   4  11         41.08         42.39         1.97 o                         
  -6   4  11         31.23         40.80         1.99 o                         
  -5   4  11          0.18         -0.15         1.23 o                         
  -4   4  11          1.57          3.54         1.32 o                         
  -3   4  11        419.21        356.58         7.18 o                         
  -2   4  11        373.52        439.73         7.55 o                         
  -1   4  11        311.32        343.54         6.05 o                         
   0   4  11       1252.98       1177.72        17.96 o                         
   1   4  11          4.11          4.20         0.80 o                         
   2   4  11         21.04         23.79         1.45 o                         
   3   4  11          8.10          7.81         1.12 o                         
   4   4  11         29.87         32.41         2.09 o                         
   5   4  11         27.34         26.74         2.09 o                         
   6   4  11          1.71          1.33         1.40 o                         
   7   4  11         89.00         80.83         3.41 o                         
   8   4  11         12.30          2.71         1.97 o                         
   9   4  11          0.73         -1.99         2.12 o                         
  10   4  11          0.00         -0.81         2.24 o                         
 -12   5  11          1.24          1.26         4.23 o                         
 -11   5  11          3.93          6.00         3.11 o                         
 -10   5  11          3.09          3.24         1.61 o                         
  -9   5  11          6.88          5.86         1.40 o                         
  -8   5  11          0.39          0.96         1.36 o                         
  -7   5  11        196.05        239.05         6.26 o                         
  -6   5  11          0.00          0.17         1.30 o                         
  -5   5  11          4.69          0.11         1.18 o                         
  -4   5  11          0.96          5.61         1.12 o                         
  -3   5  11        545.79        469.54         9.49 o                         
  -2   5  11         54.52        124.00         3.39 o                         
  -1   5  11        185.13        278.96         5.23 o                         
   0   5  11        282.63        310.63         5.98 o                         
   1   5  11        241.34        256.39         5.02 o                         
   2   5  11        307.97        295.68         5.81 o                         
   3   5  11          2.65         -0.05         1.05 o                         
   4   5  11         77.18         76.71         2.87 o                         
   5   5  11         75.45         67.52         3.08 o                         
   6   5  11        139.16        153.73         6.73 o                         
   7   5  11         34.71         39.66         2.31 o                         
   8   5  11          3.16          2.09         2.18 o                         
   9   5  11         17.39         17.78         2.03 o                         
  10   5  11          1.47          2.17         2.08 o                         
 -11   6  11          0.00         -2.99         2.99 o                         
 -10   6  11          1.83          0.23         1.73 o                         
  -9   6  11          0.06         -1.49         1.49 o                         
  -8   6  11          0.02         -1.38         1.38 o                         
  -7   6  11         20.88         19.97         1.61 o                         
  -6   6  11         57.82         72.98         2.75 o                         
  -5   6  11          1.17          0.54         1.27 o                         
  -4   6  11        109.79         94.00         2.91 o                         
  -3   6  11        469.12        456.59         9.03 o                         
  -2   6  11         36.65         32.94         1.93 o                         
  -1   6  11         45.88         53.44         1.79 o                         
   0   6  11        208.12        166.39         3.76 o                         
   1   6  11          3.34          8.29         1.14 o                         
   2   6  11         11.94         13.08         1.22 o                         
   3   6  11         11.05         10.96         1.27 o                         
   4   6  11         46.93         56.19         2.37 o                         
   5   6  11         84.30        105.92         3.57 o                         
   6   6  11          0.19         -1.48         1.63 o                         
   7   6  11          5.94          6.02         2.21 o                         
   8   6  11          4.39          4.61         1.94 o                         
   9   6  11          8.28         10.72         2.06 o                         
  10   6  11          0.70         -3.08         3.08 o                         
 -11   7  11          3.58          4.88         2.85 o                         
 -10   7  11         12.98          7.99         2.24 o                         
  -9   7  11         11.14          7.30         1.73 o                         
  -8   7  11         17.16         15.20         1.66 o                         
  -7   7  11          0.09          2.93         1.74 o                         
  -6   7  11        149.99        123.13         4.08 o                         
  -5   7  11         47.90         62.83         3.73 o                         
  -4   7  11        236.99        276.52         6.92 o                         
  -3   7  11         29.91         19.04         1.54 o                         
  -2   7  11         10.74         27.85         1.76 o                         
  -1   7  11         97.95        123.59         3.05 o                         
   0   7  11         86.69         78.32         2.40 o                         
   1   7  11        101.78        108.20         3.19 o                         
   2   7  11          3.77          1.97         1.19 o                         
   3   7  11        494.53        445.35         9.19 o                         
   4   7  11         64.95         72.17         2.74 o                         
   5   7  11         52.79         46.97         2.93 o                         
   6   7  11        130.43        126.93         5.23 o                         
   7   7  11         13.72          5.63         1.78 o                         
   8   7  11          2.44          0.78         1.95 o                         
   9   7  11         22.00         21.23         2.48 o                         
 -11   8  11          1.29          3.99         2.74 o                         
 -10   8  11          0.01         -0.06         2.21 o                         
  -9   8  11         13.93         10.89         1.87 o                         
  -8   8  11          1.23          5.20         1.61 o                         
  -7   8  11          0.32          0.73         1.74 o                         
  -6   8  11         27.49         25.51         2.20 o                         
  -5   8  11          2.82          7.71         1.66 o                         
  -4   8  11         34.43         33.75         3.19 o                         
  -3   8  11         53.38         44.54         2.20 o                         
  -2   8  11        172.66        166.69         5.86 o                         
  -1   8  11         91.35         78.75         2.45 o                         
   0   8  11         97.52        101.51         3.09 o                         
   1   8  11          1.04         -0.93         1.39 o                         
   2   8  11        175.98        144.64         4.04 o                         
   3   8  11          0.74         -1.67         1.67 o                         
   4   8  11          4.95          9.46         1.65 o                         
   5   8  11          0.34         -0.08         2.13 o                         
   6   8  11          6.28          6.27         2.01 o                         
   7   8  11         17.53         17.24         2.33 o                         
   8   8  11         10.18          5.97         1.99 o                         
   9   8  11          0.49          0.69         2.25 o                         
 -10   9  11          3.89          5.86         2.66 o                         
  -9   9  11         45.04         46.05         2.77 o                         
  -8   9  11         42.84         43.99         4.13 o                         
  -7   9  11         76.65         80.44         3.53 o                         
  -6   9  11        311.83        322.84         7.28 o                         
  -5   9  11         52.97         53.10         3.09 o                         
  -4   9  11         31.07         30.04         2.21 o                         
  -3   9  11       2172.61       2107.13        42.01 o                         
  -2   9  11         95.39        103.46         3.67 o                         
  -1   9  11        215.40        217.36         5.15 o                         
   0   9  11       1875.71       1811.84        31.67 o                         
   1   9  11        467.18        436.67         8.82 o                         
   2   9  11        495.20        467.52         9.57 o                         
   3   9  11        759.88        833.45        16.34 o                         
   4   9  11        155.08        141.56         4.20 o                         
   5   9  11         60.84         51.03         2.80 o                         
   6   9  11        364.56        415.75        13.44 o                         
   7   9  11         42.47         42.34         3.82 o                         
   8   9  11         59.81         50.83         3.67 o                         
   9   9  11         43.47         45.44         3.38 o                         
 -10  10  11          0.90          1.72         2.88 o                         
  -9  10  11         12.14         11.41         2.28 o                         
  -8  10  11          0.43          1.47         1.98 o                         
  -7  10  11         21.97         28.45         2.20 o                         
  -6  10  11         18.36         10.21         1.65 o                         
  -5  10  11          0.36          2.10         1.77 o                         
  -4  10  11         21.84         26.52         2.16 o                         
  -3  10  11         73.11         55.46         2.99 o                         
  -2  10  11        249.81        273.62         6.68 o                         
  -1  10  11        141.90        135.34         3.94 o                         
   0  10  11        421.06        373.23         7.82 o                         
   1  10  11          5.40          7.73         1.59 o                         
   2  10  11         14.98         16.43         2.11 o                         
   3  10  11         19.60         11.07         2.39 o                         
   4  10  11         26.79         42.41         2.62 o                         
   5  10  11          0.02          0.15         2.07 o                         
   6  10  11         26.74         35.76         2.61 o                         
   7  10  11         13.64         14.21         2.22 o                         
   8  10  11          0.31         -0.02         2.18 o                         
  -9  11  11         15.13         12.05         2.35 o                         
  -8  11  11         16.97         20.73         2.33 o                         
  -7  11  11         17.91         20.23         2.12 o                         
  -6  11  11          0.24         -1.16         1.61 o                         
  -5  11  11          2.64          4.55         2.11 o                         
  -4  11  11         45.67         38.96         2.48 o                         
  -3  11  11        155.43        145.88         4.71 o                         
  -2  11  11         58.55         76.37         3.20 o                         
  -1  11  11         85.08         92.80         3.39 o                         
   0  11  11        236.04        249.63         5.74 o                         
   1  11  11         25.46         21.76         1.99 o                         
   2  11  11        354.25        347.44         7.86 o                         
   3  11  11         30.22         42.82         2.63 o                         
   4  11  11         23.38         13.08         2.29 o                         
   5  11  11         24.34         24.27         3.09 o                         
   6  11  11        171.25        199.97         6.72 o                         
   7  11  11         12.51         12.45         2.40 o                         
   8  11  11         47.79         46.94         3.80 o                         
  -8  12  11          0.01          2.29         2.97 o                         
  -7  12  11         13.41          7.84         2.47 o                         
  -6  12  11          9.49          0.04         2.21 o                         
  -5  12  11          0.01         -0.02         1.72 o                         
  -4  12  11          2.99          2.19         1.73 o                         
  -3  12  11         78.31         61.66         2.93 o                         
  -2  12  11          4.81          5.04         1.78 o                         
  -1  12  11         19.18         21.98         2.16 o                         
   0  12  11         95.96         85.37         3.14 o                         
   1  12  11         45.66         43.67         2.56 o                         
   2  12  11         61.57         63.54         2.83 o                         
   3  12  11         73.98         77.65         3.33 o                         
   4  12  11          7.47          7.75         3.11 o                         
   5  12  11          1.54          2.69         2.49 o                         
   6  12  11         25.00         18.89         2.66 o                         
   7  12  11          5.85          3.08         2.62 o                         
  -8  13  11          4.99          3.97         2.84 o                         
  -7  13  11          5.26          1.98         1.95 o                         
  -6  13  11         48.49         48.69         3.76 o                         
  -5  13  11         34.91         42.79         3.68 o                         
  -4  13  11         25.59         27.88         3.25 o                         
  -3  13  11         94.06         77.20         4.71 o                         
  -2  13  11          1.28          1.39         1.78 o                         
  -1  13  11          5.53         12.20         2.09 o                         
   0  13  11          8.53          4.76         1.79 o                         
   1  13  11         64.98         65.02         3.07 o                         
   2  13  11          9.50         12.88         2.36 o                         
   3  13  11         99.16        121.31         4.42 o                         
   4  13  11          0.10         -0.80         2.19 o                         
   5  13  11         34.94         34.09         3.20 o                         
   6  13  11          0.20          3.87         2.82 o                         
  -7  14  11          0.17         -2.29         2.29 o                         
  -6  14  11          4.99          3.39         1.97 o                         
  -5  14  11          0.07         -2.05         2.05 o                         
  -4  14  11          0.92          0.99         1.93 o                         
  -3  14  11          0.84          1.87         2.35 o                         
  -2  14  11         22.36         19.84         1.97 o                         
  -1  14  11         20.90         15.31         2.71 o                         
   0  14  11          5.10          1.89         1.87 o                         
   1  14  11          0.11          1.76         1.62 o                         
   2  14  11          7.41          4.92         1.67 o                         
   3  14  11          6.47         12.98         2.11 o                         
   4  14  11          1.41          4.43         2.99 o                         
   5  14  11          1.58         -0.92         2.82 o                         
  -5  15  11         16.73         19.97         4.76 o                         
  -4  15  11          2.85          6.34         2.48 o                         
  -3  15  11         21.21         23.68         2.43 o                         
  -2  15  11         33.18         40.30         2.97 o                         
  -1  15  11          9.06         12.10         2.51 o                         
   0  15  11         60.14         64.50         3.66 o                         
   1  15  11          0.02          1.66         2.06 o                         
   2  15  11          5.87          9.83         1.86 o                         
   3  15  11          5.57          7.79         2.38 o                         
   4  15  11          0.10          0.00         2.73 o                         
  -4  16  11         18.28         20.41         3.10 o                         
  -3  16  11        158.06        184.75        17.63 o                         
  -2  16  11          9.10         11.08         2.59 o                         
  -1  16  11         48.92         54.50         3.57 o                         
   0  16  11        156.58        178.23         6.48 o                         
   1  16  11         32.78         44.57         5.02 o                         
   2  16  11         28.26         30.14         3.03 o                         
 -12   0  12         42.53         71.41        19.04 o                         
 -11   0  12         39.79         46.98         9.69 o                         
 -10   0  12         43.04         62.08         4.47 o                         
  -9   0  12         46.38         51.87         4.08 o                         
  -8   0  12         60.24         66.54         3.85 o                         
  -7   0  12          0.47          4.03         1.92 o                         
  -6   0  12         45.60         45.20         3.03 o                         
  -5   0  12         51.31         38.54         2.92 o                         
  -4   0  12        237.09        225.28         6.97 o                         
  -3   0  12        509.86        522.86        13.08 o                         
  -2   0  12       1234.93       1146.98        25.60 o                         
  -1   0  12        728.41        670.31        14.61 o                         
   0   0  12        564.31        559.16        12.57 o                         
   1   0  12       1077.78       1163.82        24.91 o                         
   2   0  12        184.54        177.77         4.61 o                         
   3   0  12         26.50         33.55         2.43 o                         
   4   0  12          0.11         -0.45         1.94 o                         
   5   0  12        201.89        197.00         8.86 o                         
   6   0  12          0.13         -1.96         1.96 o                         
   7   0  12          7.09          0.09         2.70 o                         
   8   0  12          4.75         -1.80         3.01 o                         
   9   0  12          6.92         -3.31         3.31 o                         
  10   0  12          9.64          6.41         3.32 o                         
 -12   1  12          2.09         10.37         8.95 o                         
 -11   1  12          3.46          8.95         3.03 o                         
 -10   1  12         29.09         28.28         2.43 o                         
  -9   1  12         36.80         29.07         2.19 o                         
  -8   1  12         65.95         71.79         2.96 o                         
  -7   1  12         18.20         13.97         1.74 o                         
  -6   1  12         66.28         66.63         2.65 o                         
  -5   1  12         61.43         47.89         2.11 o                         
  -4   1  12        207.43        174.89         4.18 o                         
  -3   1  12         20.18         12.34         1.11 o                         
  -2   1  12        193.92        229.96         4.03 o                         
  -1   1  12        178.39        248.09         4.36 o                         
   0   1  12        165.63        218.85         3.74 o                         
   1   1  12         13.68         14.94         0.87 o                         
   2   1  12        319.02        298.79         5.07 o                         
   3   1  12          0.11          1.63         1.03 o                         
   4   1  12        904.27        833.76        15.74 o                         
   5   1  12         16.90         22.66         1.95 o                         
   6   1  12         46.21         63.01         3.43 o                         
   7   1  12         37.69         24.20         2.19 o                         
   8   1  12         20.84         27.61         2.44 o                         
   9   1  12          6.24          1.59         2.42 o                         
  10   1  12         22.39         18.50         3.76 o                         
 -12   2  12          1.08         -2.79         4.44 o                         
 -11   2  12         12.69         17.93         3.87 o                         
 -10   2  12         16.21         14.65         2.02 o                         
  -9   2  12          8.84          6.43         1.73 o                         
  -8   2  12          7.39          7.82         1.67 o                         
  -7   2  12         11.86          9.21         1.52 o                         
  -6   2  12         13.80         15.95         1.52 o                         
  -5   2  12         27.75         24.71         1.57 o                         
  -4   2  12          4.59          5.96         1.13 o                         
  -3   2  12        110.62         95.65         2.93 o                         
  -2   2  12         85.31         66.28         2.05 o                         
  -1   2  12          6.49          2.60         1.03 o                         
   0   2  12         13.75          4.98         0.79 o                         
   1   2  12        102.58         78.06         2.02 o                         
   2   2  12          8.96         12.74         0.98 o                         
   3   2  12         34.58         37.19         1.86 o                         
   4   2  12         74.44         67.53         2.72 o                         
   5   2  12         62.71         37.78         2.04 o                         
   6   2  12          6.47          2.64         1.62 o                         
   7   2  12          2.91          0.91         1.66 o                         
   8   2  12          0.40         -2.02         2.07 o                         
   9   2  12          0.00          1.38         2.23 o                         
  10   2  12          3.49         -2.57         2.57 o                         
 -12   3  12          0.95         -1.18         4.44 o                         
 -11   3  12          8.86         16.80         4.44 o                         
 -10   3  12          0.05         -0.16         1.81 o                         
  -9   3  12          6.09          8.48         1.90 o                         
  -8   3  12         14.12         17.90         1.90 o                         
  -7   3  12          1.05         -1.34         1.34 o                         
  -6   3  12         10.75          9.75         1.52 o                         
  -5   3  12          1.10          0.63         1.24 o                         
  -4   3  12         96.63         94.06         2.81 o                         
  -3   3  12         46.71         56.95         2.12 o                         
  -2   3  12         26.36         29.41         1.54 o                         
  -1   3  12         56.01         60.82         1.68 o                         
   0   3  12         97.12        101.24         2.28 o                         
   1   3  12        101.04        115.39         2.47 o                         
   2   3  12         44.14         57.70         2.45 o                         
   3   3  12        385.34        370.60         7.56 o                         
   4   3  12          0.18         -1.27         1.27 o                         
   5   3  12          0.71          4.27         1.67 o                         
   6   3  12         56.94         50.58         2.88 o                         
   7   3  12          0.10         -1.64         1.64 o                         
   8   3  12          4.31          2.93         2.01 o                         
   9   3  12          3.52         -0.25         2.30 o                         
  10   3  12          0.34         -2.27         2.32 o                         
 -11   4  12          6.27          6.06         3.07 o                         
 -10   4  12          3.22          1.13         1.68 o                         
  -9   4  12          4.65          6.31         1.62 o                         
  -8   4  12         13.70         10.38         1.53 o                         
  -7   4  12         65.58         63.63         3.50 o                         
  -6   4  12         29.39         36.59         1.99 o                         
  -5   4  12        432.50        406.39         9.98 o                         
  -4   4  12          6.66          4.29         1.28 o                         
  -3   4  12          2.80          5.19         1.30 o                         
  -2   4  12        262.47        234.46         4.64 o                         
  -1   4  12         34.86         25.28         1.31 o                         
   0   4  12         71.43         79.56         2.58 o                         
   1   4  12         12.26          8.18         1.17 o                         
   2   4  12         42.27         37.28         1.59 o                         
   3   4  12        116.90        142.71         3.70 o                         
   4   4  12          5.27          5.13         1.35 o                         
   5   4  12         11.25         12.12         2.02 o                         
   6   4  12         71.51         60.17         3.22 o                         
   7   4  12          0.01         -0.62         1.53 o                         
   8   4  12         10.72          3.08         2.10 o                         
   9   4  12         16.00          5.25         2.16 o                         
  10   4  12          0.11         -2.32         2.32 o                         
 -11   5  12          0.32         -1.56         2.99 o                         
 -10   5  12         13.13         13.98         2.14 o                         
  -9   5  12          5.11          2.83         1.55 o                         
  -8   5  12         23.88         17.51         1.57 o                         
  -7   5  12         76.32         82.68         3.42 o                         
  -6   5  12          0.28          2.11         1.50 o                         
  -5   5  12       1049.05        925.88        21.07 o                         
  -4   5  12        163.33        176.82         5.38 o                         
  -3   5  12        245.48        308.05         6.93 o                         
  -2   5  12        795.59        793.84        15.60 o                         
  -1   5  12        381.81        358.36         6.37 o                         
   0   5  12        118.39        105.20         2.82 o                         
   1   5  12        813.77        828.46        14.71 o                         
   2   5  12        345.72        313.69         6.24 o                         
   3   5  12        133.92        136.71         3.55 o                         
   4   5  12        882.08        819.02        17.21 o                         
   5   5  12         18.65         12.11         1.69 o                         
   6   5  12        142.79        162.70         5.63 o                         
   7   5  12          4.24         -1.61         1.61 o                         
   8   5  12          6.73          0.93         1.86 o                         
   9   5  12          0.21         -0.09         1.99 o                         
  10   5  12          0.60         -1.88         3.01 o                         
 -11   6  12          2.02          7.76         3.79 o                         
 -10   6  12          3.42          1.71         2.11 o                         
  -9   6  12          4.74         -0.64         1.60 o                         
  -8   6  12          6.89          9.15         1.58 o                         
  -7   6  12          7.54          6.14         1.53 o                         
  -6   6  12          8.18         13.70         1.61 o                         
  -5   6  12         64.07         74.26         2.82 o                         
  -4   6  12        195.60        240.29         6.78 o                         
  -3   6  12         37.29         60.57         2.47 o                         
  -2   6  12         28.43         24.81         1.56 o                         
  -1   6  12         28.36         48.62         1.95 o                         
   0   6  12          2.64          5.34         1.09 o                         
   1   6  12        113.51        104.41         3.49 o                         
   2   6  12          0.05         -1.21         1.24 o                         
   3   6  12         18.00          8.71         1.85 o                         
   4   6  12         55.97         45.72         3.03 o                         
   5   6  12         43.65         26.59         2.13 o                         
   6   6  12          0.42         -1.48         1.48 o                         
   7   6  12          6.00         -1.46         1.46 o                         
   8   6  12          0.74          3.18         1.70 o                         
   9   6  12          0.21          1.79         1.89 o                         
 -11   7  12          0.15          4.07         6.01 o                         
 -10   7  12          0.39         -1.75         1.75 o                         
  -9   7  12          1.25          0.90         1.64 o                         
  -8   7  12          3.66          6.36         1.61 o                         
  -7   7  12         20.85         20.75         2.04 o                         
  -6   7  12          1.82          1.72         1.68 o                         
  -5   7  12         46.65         54.77         2.61 o                         
  -4   7  12          0.09         -1.31         1.31 o                         
  -3   7  12        236.95        190.94         5.44 o                         
  -2   7  12         33.66         21.64         1.90 o                         
  -1   7  12         36.35         29.82         1.77 o                         
   0   7  12         20.72         12.71         1.47 o                         
   1   7  12          4.70         -0.53         1.17 o                         
   2   7  12        176.71        200.62         5.07 o                         
   3   7  12         73.40         93.20         3.17 o                         
   4   7  12         15.74          5.76         2.14 o                         
   5   7  12          6.93          9.04         1.62 o                         
   6   7  12         63.85         60.98         3.01 o                         
   7   7  12         17.51         16.14         2.25 o                         
   8   7  12          4.99          2.93         2.02 o                         
   9   7  12          0.03          1.62         2.11 o                         
 -10   8  12          5.09          5.10         1.87 o                         
  -9   8  12         10.93         11.65         1.98 o                         
  -8   8  12         13.76         10.87         1.69 o                         
  -7   8  12         64.77         53.73         2.65 o                         
  -6   8  12          2.75          3.10         1.89 o                         
  -5   8  12        635.07        584.27        12.88 o                         
  -4   8  12         28.75         33.03         3.28 o                         
  -3   8  12        146.83        138.05         4.29 o                         
  -2   8  12        396.86        352.15         7.85 o                         
  -1   8  12        538.83        501.10         9.81 o                         
   0   8  12        399.87        350.00         7.11 o                         
   1   8  12        477.77        407.37         8.31 o                         
   2   8  12        773.25        740.45        15.29 o                         
   3   8  12        222.42        231.20         5.53 o                         
   4   8  12       1143.57       1032.81        24.86 o                         
   5   8  12         33.65         40.13         2.42 o                         
   6   8  12         98.56        112.09         4.54 o                         
   7   8  12        171.31        162.88         6.12 o                         
   8   8  12         39.35         28.55         2.59 o                         
   9   8  12         19.50         18.19         2.83 o                         
 -10   9  12         17.05         12.32         2.78 o                         
  -9   9  12          9.90          8.23         2.12 o                         
  -8   9  12         40.15         36.88         2.55 o                         
  -7   9  12         78.52         66.79         3.30 o                         
  -6   9  12         18.15         14.21         2.06 o                         
  -5   9  12        160.24        153.68         4.98 o                         
  -4   9  12         61.60         57.86         3.95 o                         
  -3   9  12         56.34         54.05         2.83 o                         
  -2   9  12         55.47         41.38         2.85 o                         
  -1   9  12          0.88          3.35         1.87 o                         
   0   9  12          4.25         -1.18         1.35 o                         
   1   9  12          0.72          1.85         1.36 o                         
   2   9  12          1.93         -0.25         1.46 o                         
   3   9  12         80.99         64.89         2.71 o                         
   4   9  12         21.76          8.99         2.22 o                         
   5   9  12          2.42          4.82         2.09 o                         
   6   9  12          3.73          1.89         2.14 o                         
   7   9  12          0.85         -1.90         1.90 o                         
   8   9  12          5.89          3.12         2.28 o                         
  -9  10  12          2.60          5.26         2.25 o                         
  -8  10  12         13.41          9.29         2.17 o                         
  -7  10  12         56.26         51.06         2.67 o                         
  -6  10  12         38.68         34.16         2.53 o                         
  -5  10  12        360.25        378.10         9.62 o                         
  -4  10  12        117.04        114.19         5.27 o                         
  -3  10  12        329.44        298.30         7.52 o                         
  -2  10  12        697.07        640.23        13.56 o                         
  -1  10  12        178.11        199.97         5.21 o                         
   0  10  12        134.02        131.32         3.96 o                         
   1  10  12        802.97        683.90        12.90 o                         
   2  10  12        483.24        496.21        10.19 o                         
   3  10  12        170.45        177.17         5.07 o                         
   4  10  12        493.54        441.37        11.90 o                         
   5  10  12         97.02        106.01         5.27 o                         
   6  10  12         71.58         73.02         4.44 o                         
   7  10  12         78.64         81.41         3.94 o                         
   8  10  12         16.36         14.29         2.98 o                         
  -9  11  12          5.71          7.69         2.80 o                         
  -8  11  12         14.37          9.52         2.24 o                         
  -7  11  12         17.91         26.21         2.66 o                         
  -6  11  12          9.35          8.13         2.13 o                         
  -5  11  12         21.85         11.73         1.82 o                         
  -4  11  12          2.84          0.86         1.88 o                         
  -3  11  12         33.41         33.98         3.53 o                         
  -2  11  12         61.20         52.54         3.39 o                         
  -1  11  12          1.30          0.15         1.73 o                         
   0  11  12          0.01          2.18         1.46 o                         
   1  11  12          1.12         -0.26         1.49 o                         
   2  11  12         47.51         54.46         2.53 o                         
   3  11  12         15.88          9.30         2.22 o                         
   4  11  12         48.16         63.63         3.30 o                         
   5  11  12         28.20         31.38         2.97 o                         
   6  11  12         40.18         40.61         3.37 o                         
   7  11  12         10.25         12.99         2.79 o                         
  -8  12  12         32.38         26.98         3.07 o                         
  -7  12  12         23.61         26.81         2.81 o                         
  -6  12  12          4.52          1.94         2.50 o                         
  -5  12  12         15.69         10.64         2.53 o                         
  -4  12  12         73.36         81.48         4.67 o                         
  -3  12  12         10.70         10.35         2.88 o                         
  -2  12  12         22.13         17.58         2.17 o                         
  -1  12  12          4.46          2.48         1.74 o                         
   0  12  12          2.39          1.64         1.64 o                         
   1  12  12          8.24         12.10         1.73 o                         
   2  12  12          9.14         17.61         1.98 o                         
   3  12  12          3.89         -0.50         1.72 o                         
   4  12  12          0.74          1.67         2.20 o                         
   5  12  12          1.30         -2.26         2.60 o                         
   6  12  12          3.08          0.63         2.65 o                         
  -7  13  12          0.11         -1.36         2.34 o                         
  -6  13  12          4.80          4.05         1.87 o                         
  -5  13  12          0.84          0.57         2.09 o                         
  -4  13  12          0.76          0.76         2.29 o                         
  -3  13  12         11.82         15.45         2.19 o                         
  -2  13  12          1.58          0.73         1.80 o                         
  -1  13  12          6.20          5.68         1.90 o                         
   0  13  12          1.01          0.59         1.86 o                         
   1  13  12          2.57          2.52         1.48 o                         
   2  13  12          7.22         17.06         2.01 o                         
   3  13  12         11.26         17.24         2.68 o                         
   4  13  12          3.41          1.95         2.42 o                         
   5  13  12          1.69         -0.06         2.73 o                         
  -6  14  12          0.21          3.47         1.98 o                         
  -5  14  12          0.02          0.06         2.03 o                         
  -4  14  12          8.02          8.96         2.58 o                         
  -3  14  12          0.23          0.79         2.39 o                         
  -2  14  12        108.88        144.27         5.74 o                         
  -1  14  12         36.07         36.84         2.79 o                         
   0  14  12         17.49         13.07         1.99 o                         
   1  14  12        116.03        149.42         4.75 o                         
   2  14  12          0.78          5.17         2.06 o                         
   3  14  12          0.12         -1.35         2.29 o                         
   4  14  12          4.41          7.64         2.95 o                         
  -5  15  12         25.64         24.84         3.08 o                         
  -4  15  12         42.96         53.13         4.98 o                         
  -3  15  12         22.35         30.21         2.82 o                         
  -2  15  12         90.10        106.81         7.58 o                         
  -1  15  12         55.13         61.30         3.65 o                         
   0  15  12         38.12         43.38         3.20 o                         
   1  15  12        124.76        148.91         6.33 o                         
   2  15  12         25.99         43.81         3.16 o                         
   3  15  12         28.91         36.22         3.34 o                         
  -2  16  12          4.38          9.19         2.24 o                         
  -1  16  12          0.30         -2.39         2.39 o                         
   0  16  12          0.84         -1.16         2.21 o                         
   1  16  12          1.85          7.45         2.94 o                         
 -12   1  13         19.22         23.76         5.57 o                         
 -11   1  13          1.35          4.32         3.67 o                         
 -10   1  13         34.02         46.14         3.15 o                         
  -9   1  13         38.91         45.23         2.61 o                         
  -8   1  13          6.12          7.75         1.86 o                         
  -7   1  13         57.27         71.54         3.06 o                         
  -6   1  13         91.50         95.60         3.46 o                         
  -5   1  13         53.44         44.95         2.30 o                         
  -4   1  13         86.31         85.54         2.74 o                         
  -3   1  13          0.03         -1.02         1.02 o                         
  -2   1  13          9.10          7.40         0.95 o                         
  -1   1  13         27.60         26.84         1.20 o                         
   0   1  13         13.45         34.07         4.81 o                         
   1   1  13         48.81         74.35         3.68 o                         
   2   1  13          0.19          1.42         0.86 o                         
   3   1  13          4.31         11.81         1.43 o                         
   4   1  13        151.83        156.91         4.10 o                         
   5   1  13          3.21          5.82         1.84 o                         
   6   1  13          4.98         -1.61         1.61 o                         
   7   1  13         32.04         32.50         2.52 o                         
   8   1  13          1.94         -0.39         2.41 o                         
   9   1  13          0.00         -2.41         2.41 o                         
  10   1  13          1.91          3.23         2.40 o                         
 -11   2  13          5.72          7.90         3.61 o                         
 -10   2  13          3.26          3.84         2.04 o                         
  -9   2  13         50.93         41.46         2.62 o                         
  -8   2  13          7.86          7.11         1.80 o                         
  -7   2  13          2.57          6.12         1.56 o                         
  -6   2  13       1410.39       1267.41        28.43 o                         
  -5   2  13        498.01        416.69         9.41 o                         
  -4   2  13        408.05        493.56         9.85 o                         
  -3   2  13        652.71        575.10        11.37 o                         
  -2   2  13        563.90        484.70         9.32 o                         
  -1   2  13        566.76        585.72         9.60 o                         
   0   2  13       1459.82       1349.27        20.08 o                         
   1   2  13        343.68        320.17         5.65 o                         
   2   2  13        805.09        860.51        14.33 o                         
   3   2  13       2033.08       1966.31        38.36 o                         
   4   2  13        943.33        977.90        20.40 o                         
   5   2  13        449.85        432.62        13.25 o                         
   6   2  13         20.28         26.10         2.10 o                         
   7   2  13         62.21         81.18         5.99 o                         
   8   2  13          6.60          6.89         2.32 o                         
   9   2  13         20.00         21.92         2.39 o                         
  10   2  13          3.28          7.52         2.89 o                         
 -11   3  13          7.67         10.13         3.48 o                         
 -10   3  13         39.25         45.26         3.20 o                         
  -9   3  13         31.82         40.25         2.45 o                         
  -8   3  13          0.12         -0.44         1.56 o                         
  -7   3  13        140.55        129.46         3.95 o                         
  -6   3  13         91.82        128.72         3.87 o                         
  -5   3  13         28.65         10.42         1.64 o                         
  -4   3  13        158.64        109.74         3.36 o                         
  -3   3  13         69.00        104.15         2.96 o                         
  -2   3  13          7.07         -0.92         1.02 o                         
  -1   3  13          2.64         10.16         0.99 o                         
   0   3  13          1.81          4.73         0.94 o                         
   1   3  13          1.09         -0.39         1.05 o                         
   2   3  13         11.92         13.16         1.28 o                         
   3   3  13        113.96        101.45         3.65 o                         
   4   3  13         69.21         61.79         2.83 o                         
   5   3  13          8.91          6.98         2.17 o                         
   6   3  13          0.08         -1.57         1.57 o                         
   7   3  13          2.58          2.60         1.76 o                         
   8   3  13          1.01         -0.29         2.23 o                         
   9   3  13          0.36         -0.71         2.32 o                         
 -11   4  13          0.02         -0.89         3.73 o                         
 -10   4  13          0.71          3.20         1.78 o                         
  -9   4  13         13.72         15.73         2.00 o                         
  -8   4  13          9.87          3.22         1.58 o                         
  -7   4  13         41.72         37.74         2.12 o                         
  -6   4  13        473.55        516.91        13.39 o                         
  -5   4  13        165.65        213.45         5.89 o                         
  -4   4  13        471.75        371.47         7.78 o                         
  -3   4  13          3.50         -0.64         1.20 o                         
  -2   4  13         83.33        118.27         3.06 o                         
  -1   4  13         53.12         67.66         1.98 o                         
   0   4  13          2.80          9.55         1.14 o                         
   1   4  13         83.89         74.60         2.14 o                         
   2   4  13          3.89         -0.48         1.41 o                         
   3   4  13        118.57        140.37         3.94 o                         
   4   4  13         88.92        112.36         4.15 o                         
   5   4  13          1.37          1.71         1.73 o                         
   6   4  13         35.37         23.74         2.10 o                         
   7   4  13          1.43          0.79         2.02 o                         
   8   4  13         20.87         23.94         3.50 o                         
   9   4  13          0.17          2.89         2.36 o                         
 -11   5  13          0.21         -3.94         3.94 o                         
 -10   5  13          6.99          6.59         2.11 o                         
  -9   5  13          0.99         -1.62         1.62 o                         
  -8   5  13          2.05          2.08         1.54 o                         
  -7   5  13          6.83          6.00         1.53 o                         
  -6   5  13         23.20         21.26         2.21 o                         
  -5   5  13         18.37         20.54         1.68 o                         
  -4   5  13          5.05          2.66         1.41 o                         
  -3   5  13        101.60         76.41         2.83 o                         
  -2   5  13         48.60         37.08         1.80 o                         
  -1   5  13          0.07         -0.33         1.34 o                         
   0   5  13         51.48         34.81         1.67 o                         
   1   5  13          1.65         -0.14         1.11 o                         
   2   5  13          8.60         17.82         1.08 o                         
   3   5  13         80.75         95.91         3.30 o                         
   4   5  13        113.18        141.51         4.27 o                         
   5   5  13         10.97          3.16         1.63 o                         
   6   5  13          0.11         -1.74         1.74 o                         
   7   5  13          1.08          1.54         1.94 o                         
   8   5  13         12.48          9.66         2.01 o                         
   9   5  13          0.82         -2.06         2.06 o                         
 -11   6  13          0.31          2.51         3.64 o                         
 -10   6  13         26.33         32.94         2.74 o                         
  -9   6  13          4.49          5.59         1.61 o                         
  -8   6  13          7.79          9.97         1.84 o                         
  -7   6  13         48.39         54.15         2.50 o                         
  -6   6  13          9.60          6.60         1.66 o                         
  -5   6  13         66.78         98.02         3.61 o                         
  -4   6  13        136.84        154.47         5.11 o                         
  -3   6  13         16.59         19.89         1.63 o                         
  -2   6  13         10.15         24.63         2.62 o                         
  -1   6  13         15.37          9.92         1.39 o                         
   0   6  13         31.57         31.29         1.76 o                         
   1   6  13         48.90         35.01         1.77 o                         
   2   6  13        230.34        181.23         4.36 o                         
   3   6  13         37.17         29.58         2.53 o                         
   4   6  13          0.93          4.20         1.53 o                         
   5   6  13         36.70         31.01         2.66 o                         
   6   6  13          0.50         -1.74         1.74 o                         
   7   6  13          1.37          2.08         1.74 o                         
   8   6  13          7.40          8.21         2.38 o                         
   9   6  13          0.01         -1.38         2.24 o                         
 -10   7  13         36.75         37.27         3.12 o                         
  -9   7  13         12.68         13.09         2.01 o                         
  -8   7  13         12.97         11.95         2.02 o                         
  -7   7  13        140.46        124.65         4.34 o                         
  -6   7  13        156.16        154.75         5.91 o                         
  -5   7  13         42.00         37.70         2.39 o                         
  -4   7  13        523.44        457.24        12.03 o                         
  -3   7  13        106.82         81.23         4.51 o                         
  -2   7  13         31.31         20.43         1.71 o                         
  -1   7  13        294.32        259.13         5.93 o                         
   0   7  13         47.63         25.33         1.93 o                         
   1   7  13          2.20         -0.20         1.19 o                         
   2   7  13         97.23         78.57         3.64 o                         
   3   7  13          1.93         -1.26         1.68 o                         
   4   7  13          6.20          1.54         2.40 o                         
   5   7  13          7.46          5.86         2.06 o                         
   6   7  13         10.31         11.07         2.10 o                         
   7   7  13          0.00         -1.96         1.96 o                         
   8   7  13          0.19          1.65         2.04 o                         
 -10   8  13         21.87         24.27         2.86 o                         
  -9   8  13          0.66         -1.72         1.72 o                         
  -8   8  13         14.75         11.77         1.97 o                         
  -7   8  13         20.90         18.88         2.07 o                         
  -6   8  13         46.56         46.66         2.72 o                         
  -5   8  13          4.25          3.02         1.74 o                         
  -4   8  13          3.96          5.86         1.76 o                         
  -3   8  13         26.07         27.68         2.11 o                         
  -2   8  13         28.73         22.08         2.25 o                         
  -1   8  13         86.20         73.68         3.42 o                         
   0   8  13          4.42          1.46         1.41 o                         
   1   8  13          1.64          4.20         1.69 o                         
   2   8  13         26.37         36.39         2.16 o                         
   3   8  13          1.06          7.10         1.68 o                         
   4   8  13         58.19         83.42         4.50 o                         
   5   8  13          6.63          6.78         2.33 o                         
   6   8  13         55.34         44.00         3.47 o                         
   7   8  13          5.49          5.97         2.13 o                         
   8   8  13         31.27         34.16         4.07 o                         
 -10   9  13          5.05          7.41         2.80 o                         
  -9   9  13          4.35          3.53         2.44 o                         
  -8   9  13          6.94          8.12         1.78 o                         
  -7   9  13        100.49         94.72         3.95 o                         
  -6   9  13          0.29          3.22         1.70 o                         
  -5   9  13          7.61          9.26         1.82 o                         
  -4   9  13        198.31        156.40         4.71 o                         
  -3   9  13         49.10         54.79         2.87 o                         
  -2   9  13         95.45         86.43         3.66 o                         
  -1   9  13         25.38         11.40         1.63 o                         
   0   9  13         41.94         38.40         2.18 o                         
   1   9  13          0.11         -1.27         1.27 o                         
   2   9  13          8.15          1.14         1.62 o                         
   3   9  13          2.65          3.65         2.00 o                         
   4   9  13         60.88         73.80         4.75 o                         
   5   9  13          0.44          0.60         2.19 o                         
   6   9  13          4.47          4.71         2.43 o                         
   7   9  13          0.21         -2.35         2.35 o                         
   8   9  13          0.72         -2.54         2.54 o                         
  -9  10  13         12.18          9.42         2.69 o                         
  -8  10  13          0.28          2.24         1.90 o                         
  -7  10  13          0.01         -0.67         1.76 o                         
  -6  10  13          0.59          0.75         1.88 o                         
  -5  10  13          8.84         13.59         2.04 o                         
  -4  10  13        122.38        133.86         4.64 o                         
  -3  10  13         37.91         27.12         2.39 o                         
  -2  10  13         28.40         32.70         2.65 o                         
  -1  10  13          0.02         -0.14         2.38 o                         
   0  10  13          0.44          0.56         1.59 o                         
   1  10  13         45.63         52.79         2.50 o                         
   2  10  13         42.08         50.25         2.59 o                         
   3  10  13          3.67          4.24         1.77 o                         
   4  10  13          0.29         -0.29         2.30 o                         
   5  10  13          0.19          0.65         2.29 o                         
   6  10  13         11.44          8.32         2.68 o                         
   7  10  13          2.47          4.29         2.54 o                         
  -8  11  13          0.40          0.47         2.43 o                         
  -7  11  13          2.73          1.32         1.93 o                         
  -6  11  13          5.88          6.59         1.85 o                         
  -5  11  13         37.14         40.13         2.60 o                         
  -4  11  13         38.77         39.48         2.79 o                         
  -3  11  13         17.62         18.86         2.73 o                         
  -2  11  13         11.25          9.59         2.76 o                         
  -1  11  13         15.75          8.52         1.76 o                         
   0  11  13          3.50         -2.23         2.23 o                         
   1  11  13          3.91         -1.12         1.54 o                         
   2  11  13          0.01         -1.49         1.49 o                         
   3  11  13          4.94          5.42         2.96 o                         
   4  11  13          5.84          9.44         2.52 o                         
   5  11  13         18.98         20.66         4.10 o                         
   6  11  13         24.25         28.34         3.45 o                         
  -8  12  13          0.07         -1.22         2.14 o                         
  -7  12  13          0.21         -0.35         2.32 o                         
  -6  12  13          3.48         -0.28         2.05 o                         
  -5  12  13         24.38         20.62         2.45 o                         
  -4  12  13         15.76         11.28         1.85 o                         
  -3  12  13          1.70          1.45         2.06 o                         
  -2  12  13         10.56          7.40         1.84 o                         
  -1  12  13         20.45         15.48         2.88 o                         
   0  12  13          0.00         -1.65         1.74 o                         
   1  12  13          1.98          2.47         1.67 o                         
   2  12  13         30.06         25.87         2.28 o                         
   3  12  13         10.20         13.92         1.90 o                         
   4  12  13          1.56          1.46         2.47 o                         
   5  12  13          2.32         -0.96         2.67 o                         
   6  12  13          0.69         -0.98         2.99 o                         
  -7  13  13          3.24          6.06         2.43 o                         
  -6  13  13          3.29          1.19         3.12 o                         
  -5  13  13          2.19          0.28         1.96 o                         
  -4  13  13          8.63         12.12         2.87 o                         
  -3  13  13         36.95         33.52         2.91 o                         
  -2  13  13          1.73          1.89         1.94 o                         
  -1  13  13         99.78        102.25         3.81 o                         
   0  13  13         28.16         33.08         2.54 o                         
   1  13  13         24.60         23.22         2.34 o                         
   2  13  13         18.32         17.28         2.26 o                         
   3  13  13          1.37         -1.63         1.86 o                         
   4  13  13          0.00          2.85         2.66 o                         
   5  13  13          0.03          4.47         5.38 o                         
  -6  14  13          0.43          1.46         2.77 o                         
  -5  14  13          0.09          0.98         2.18 o                         
  -4  14  13         30.64         49.35         4.96 o                         
  -3  14  13          8.89         11.33         2.26 o                         
  -2  14  13         11.91          9.62         2.38 o                         
  -1  14  13          6.29          6.43         1.99 o                         
   0  14  13         11.70         12.84         2.44 o                         
   1  14  13          0.85          2.08         3.02 o                         
   2  14  13          5.49          3.45         2.63 o                         
   3  14  13          0.05          1.04         2.43 o                         
   4  14  13          0.95          2.03         3.27 o                         
  -4  15  13          7.14         10.42         2.82 o                         
  -3  15  13          4.63          5.23         2.08 o                         
  -2  15  13          3.14          2.25         1.97 o                         
  -1  15  13         12.56         17.55         4.30 o                         
   0  15  13         10.70         13.34         2.69 o                         
   1  15  13          1.10          1.38         2.64 o                         
   2  15  13          6.26         12.05         5.24 o                         
 -11   0  14          2.80          1.72         4.01 o                         
 -10   0  14          6.78         16.72         3.31 o                         
  -9   0  14         37.83         40.27         7.20 o                         
  -8   0  14         33.55         33.80         3.28 o                         
  -7   0  14         16.47         32.86         2.94 o                         
  -6   0  14        254.30        202.59         7.65 o                         
  -5   0  14         23.94         14.01         2.80 o                         
  -4   0  14         18.70         31.48         2.99 o                         
  -3   0  14        467.58        359.73        10.80 o                         
  -2   0  14        199.33        173.56         4.96 o                         
  -1   0  14        204.71        210.85         5.53 o                         
   0   0  14        394.13        375.10         8.50 o                         
   1   0  14         22.24         16.93         1.62 o                         
   2   0  14        166.46        146.79         4.01 o                         
   3   0  14        214.34        211.50         7.12 o                         
   4   0  14          0.33          3.77         2.61 o                         
   5   0  14        258.94        275.87         9.60 o                         
   6   0  14         17.75         15.95         3.09 o                         
   7   0  14          2.03          0.62         2.40 o                         
   8   0  14         47.42         50.71         4.78 o                         
   9   0  14          3.57          9.15         4.20 o                         
 -11   1  14         29.85         39.93         3.57 o                         
 -10   1  14         21.54         26.86         3.64 o                         
  -9   1  14        376.25        447.66        12.65 o                         
  -8   1  14        276.12        306.74        10.82 o                         
  -7   1  14          9.78         21.82         2.01 o                         
  -6   1  14       2525.16       2533.95        56.91 o                         
  -5   1  14       1589.22       1429.21        29.88 o                         
  -4   1  14        885.09        767.81        16.38 o                         
  -3   1  14       1692.93       1745.74        34.81 o                         
  -2   1  14       1138.16        971.98        16.90 o                         
  -1   1  14        117.04        103.72         2.43 o                         
   0   1  14        918.04        959.51        13.92 o                         
   1   1  14        766.87        722.57        11.08 o                         
   2   1  14         87.99         84.08         2.26 o                         
   3   1  14       1391.02       1393.92        26.47 o                         
   4   1  14        201.32        214.24         5.47 o                         
   5   1  14        213.48        260.97         7.84 o                         
   6   1  14         50.48         45.00         2.64 o                         
   7   1  14          1.81          1.27         2.14 o                         
   8   1  14          0.18          2.03         2.36 o                         
   9   1  14         10.26          8.27         2.39 o                         
 -11   2  14          0.05          3.44         2.90 o                         
 -10   2  14          0.12          0.43         1.91 o                         
  -9   2  14          2.06          0.28         1.91 o                         
  -8   2  14          0.88          4.83         2.03 o                         
  -7   2  14          8.98          2.01         1.67 o                         
  -6   2  14         15.24         26.95         2.94 o                         
  -5   2  14          1.13          5.28         1.79 o                         
  -4   2  14         29.50          5.45         2.07 o                         
  -3   2  14        101.99        108.04         3.13 o                         
  -2   2  14         52.96         34.35         2.41 o                         
  -1   2  14         18.35         11.18         1.47 o                         
   0   2  14        465.31        474.26         7.76 o                         
   1   2  14        133.71        107.99         3.89 o                         
   2   2  14          0.32          2.20         0.95 o                         
   3   2  14        367.15        389.14         8.78 o                         
   4   2  14        158.80        134.76         4.28 o                         
   5   2  14         17.90         20.63         2.08 o                         
   6   2  14         45.75         59.72         3.01 o                         
   7   2  14         35.45         28.14         2.60 o                         
   8   2  14          2.15          2.06         2.30 o                         
   9   2  14          8.14          8.13         2.32 o                         
 -11   3  14         13.64         15.69         2.99 o                         
 -10   3  14          0.24          1.73         2.19 o                         
  -9   3  14         11.40          6.02         2.14 o                         
  -8   3  14         42.22         55.45         2.86 o                         
  -7   3  14         15.16         21.40         1.99 o                         
  -6   3  14         25.16         14.87         2.18 o                         
  -5   3  14         89.96        121.16         3.90 o                         
  -4   3  14         28.76         44.16         2.23 o                         
  -3   3  14        232.74        195.85         4.73 o                         
  -2   3  14         35.99         64.35         2.38 o                         
  -1   3  14          2.39         15.25         1.32 o                         
   0   3  14        154.74        149.16         3.43 o                         
   1   3  14        284.83        346.13         8.05 o                         
   2   3  14          3.09          9.46         1.68 o                         
   3   3  14        193.78        175.67         5.56 o                         
   4   3  14         90.08         97.79         3.81 o                         
   5   3  14          0.46          1.25         2.09 o                         
   6   3  14         75.75         76.56         3.34 o                         
   7   3  14         27.41         26.45         2.28 o                         
   8   3  14          3.11         -2.23         2.23 o                         
   9   3  14          9.61          5.18         2.47 o                         
 -11   4  14          4.12          8.95         4.33 o                         
 -10   4  14          6.98          7.01         2.64 o                         
  -9   4  14          3.34          4.27         1.67 o                         
  -8   4  14          7.05          1.11         1.56 o                         
  -7   4  14         13.44         22.48         2.14 o                         
  -6   4  14          1.36         -1.55         1.55 o                         
  -5   4  14        110.92        171.57         5.02 o                         
  -4   4  14        190.02        227.08         6.22 o                         
  -3   4  14         96.27         62.72         2.50 o                         
  -2   4  14        329.04        397.08         8.01 o                         
  -1   4  14         81.78         98.38         3.01 o                         
   0   4  14        360.31        300.86         6.66 o                         
   1   4  14        416.12        461.01         9.32 o                         
   2   4  14          6.24         20.51         1.88 o                         
   3   4  14        331.17        274.65         7.33 o                         
   4   4  14        155.25        180.47         5.03 o                         
   5   4  14          1.35         -2.15         2.72 o                         
   6   4  14        122.94        120.99         4.68 o                         
   7   4  14         40.65         48.75         3.38 o                         
   8   4  14          0.26          0.54         2.23 o                         
   9   4  14         24.82         22.07         2.84 o                         
 -11   5  14          3.10         -0.43         4.09 o                         
 -10   5  14          0.35          5.03         1.92 o                         
  -9   5  14          0.53          2.30         1.76 o                         
  -8   5  14          6.47          1.62         1.64 o                         
  -7   5  14         18.39          8.09         1.58 o                         
  -6   5  14         83.16         77.73         3.54 o                         
  -5   5  14          1.40          4.21         1.58 o                         
  -4   5  14        335.11        348.90         8.37 o                         
  -3   5  14         17.62         25.96         1.86 o                         
  -2   5  14         48.53         38.81         1.88 o                         
  -1   5  14          0.37         -1.10         1.10 o                         
   0   5  14         43.17         43.83         1.95 o                         
   1   5  14          2.02          1.33         1.33 o                         
   2   5  14        308.07        291.06         6.53 o                         
   3   5  14         98.21         94.04         3.19 o                         
   4   5  14         58.43         67.76         3.70 o                         
   5   5  14          4.41          4.83         1.95 o                         
   6   5  14          0.39         -0.56         1.69 o                         
   7   5  14          1.88          4.21         2.09 o                         
   8   5  14         12.80          9.06         2.17 o                         
   9   5  14          0.55         -0.94         2.40 o                         
 -10   6  14          0.07         -1.37         2.00 o                         
  -9   6  14         20.23         21.12         2.38 o                         
  -8   6  14         13.88         17.38         1.92 o                         
  -7   6  14          3.66          7.40         1.58 o                         
  -6   6  14         44.78         33.40         2.55 o                         
  -5   6  14         36.68         34.24         2.19 o                         
  -4   6  14         19.62         22.09         2.04 o                         
  -3   6  14         18.10          2.55         1.51 o                         
  -2   6  14        207.62        205.33         5.15 o                         
  -1   6  14         41.24         37.86         1.98 o                         
   0   6  14         64.21         32.10         1.87 o                         
   1   6  14         23.82         18.03         1.52 o                         
   2   6  14          1.28         -1.17         1.39 o                         
   3   6  14         26.72         20.25         2.03 o                         
   4   6  14          0.13         -0.30         1.53 o                         
   5   6  14         15.94         15.67         2.23 o                         
   6   6  14          9.19          4.80         2.00 o                         
   7   6  14          2.73          1.87         2.09 o                         
   8   6  14          0.02         -0.27         2.51 o                         
 -10   7  14          0.14         -2.84         2.84 o                         
  -9   7  14          1.04          2.88         2.36 o                         
  -8   7  14         21.85         16.70         2.15 o                         
  -7   7  14         28.93         32.87         2.38 o                         
  -6   7  14         10.38         13.34         1.67 o                         
  -5   7  14        163.01        126.52         4.32 o                         
  -4   7  14         96.28         80.58         3.54 o                         
  -3   7  14          0.13          0.56         1.62 o                         
  -2   7  14         10.75         15.95         1.68 o                         
  -1   7  14          1.17         -0.46         1.32 o                         
   0   7  14         24.81         18.39         1.63 o                         
   1   7  14        112.06        129.10         3.55 o                         
   2   7  14          4.69         -0.15         1.50 o                         
   3   7  14        339.15        319.22         8.35 o                         
   4   7  14         34.74         53.20         3.05 o                         
   5   7  14         44.31         61.39         3.42 o                         
   6   7  14         77.41         65.65         3.49 o                         
   7   7  14         11.09         15.46         2.20 o                         
   8   7  14          0.14         -2.90         2.90 o                         
 -10   8  14          0.47          2.84         2.80 o                         
  -9   8  14          2.10          1.70         1.80 o                         
  -8   8  14          7.67          8.90         2.78 o                         
  -7   8  14          4.62         11.20         1.70 o                         
  -6   8  14          4.59          1.04         1.74 o                         
  -5   8  14          0.00         -1.76         1.76 o                         
  -4   8  14         51.22         39.09         2.62 o                         
  -3   8  14         21.89          6.83         1.74 o                         
  -2   8  14          1.19          1.55         1.92 o                         
  -1   8  14          4.35          3.65         1.71 o                         
   0   8  14         11.82          4.03         1.64 o                         
   1   8  14         31.31         29.88         1.95 o                         
   2   8  14         13.09          9.66         1.61 o                         
   3   8  14          2.20          2.39         1.72 o                         
   4   8  14         26.52         15.96         2.54 o                         
   5   8  14          0.07         -2.66         2.66 o
[truncated: 104,005 more chars]
